# Supplementary material for: Kininogen Level in the Cerebrospinal Fluid May Be a Potential Biomarker for Predicting Epileptogenesis
Source: Front Neurol. 2019 Jan 31;10:37. doi: 10.3389/fneur.2019.00037 (PMC6371036; doi:10.3389/fneur.2019.00037)
Supplement: Supplementary file 3 [file Data_Sheet_1.CSV]

Protein Group	Protein ID	Protein Accession	Peptide	Unique	-10lgP	Mass	Length	ppm	m/z	z	RT	Area	Scan	#Spec	Start	End	PTM	AScore
1	1	sp|P02770|ALBU_RAT	K.C(+57.02)(+57.02)C(+57.02)AEGDPPAC(+57.02)YGTVLAEFQPLVEEPK.N	Y	142.24	2993.3245	26	-3.4	998.7787	3	88.23	6.66E5	F5:21429	17	384	409	Carbamidomethylation; Carbamidomethylation (DHKE X@N-term)	C1:Carbamidomethylation:1000.00;C1:Carbamidomethylation (DHKE X@N-term):22.45;C2:Carbamidomethylation:1000.00;C10:Carbamidomethylation:1000.00
1	1	sp|P02770|ALBU_RAT	K.I(+57.02)NKEC(+57.02)C(+57.02)HGDLLEC(+57.02)ADDRAELAK.Y	Y	116.50	2673.1946	22	4.8	669.3091	4	23.20	6.13E5	F14:4255	47	265	286	Carbamidomethylation (DHKE X@N-term); Carbamidomethylation	I1:Carbamidomethylation (DHKE X@N-term):45.01;C5:Carbamidomethylation:1000.00;C6:Carbamidomethylation:1000.00;C13:Carbamidomethylation:1000.00
1	1	sp|P02770|ALBU_RAT	K.INKEC(+57.02)C(+57.02)HGDLLEC(+57.02)ADDRAELAK.Y	Y	107.35	2616.1731	22	4.8	655.0537	4	21.06		F5:3751	152	265	286	Carbamidomethylation	C5:Carbamidomethylation:1000.00;C6:Carbamidomethylation:1000.00;C13:Carbamidomethylation:1000.00
1	1	sp|P02770|ALBU_RAT	K.A(+57.02)ADKDNC(+57.02)FATEGPNLVAR.S	Y	107.17	2004.9323	18	0.7	669.3185	3	27.73	2.5E6	F21:5603	236	585	602	Carbamidomethylation (DHKE X@N-term); Carbamidomethylation	A1:Carbamidomethylation (DHKE X@N-term):45.01;C7:Carbamidomethylation:1000.00
1	1	sp|P02770|ALBU_RAT	K.EC(+57.02)C(+57.02)HGDLLEC(+57.02)ADDRAELAK.Y	Y	106.84	2260.9512	19	5.7	566.2483	4	24.76	3.83E6	F19:4824	121	268	286	Carbamidomethylation	C2:Carbamidomethylation:1000.00;C3:Carbamidomethylation:1000.00;C10:Carbamidomethylation:1000.00
1	1	sp|P02770|ALBU_RAT	K.AETFTFHSDIC(+57.02)TLPDKEK.Q	Y	105.99	2137.9990	18	0.0	713.6736	3	33.70	1.26E6	F5:7137	207	528	545	Carbamidomethylation	C11:Carbamidomethylation:1000.00
1	1	sp|P02770|ALBU_RAT	K.C(+57.02)(+57.02)C(+57.02)AEGDPPAC(+57.02)YGTVLAE(+21.98)FQPLVEEPK.N	Y	105.82	3015.3064	26	5.3	1006.1147	3	88.15	2.59E4	F5:21408	6	384	409	Carbamidomethylation; Carbamidomethylation (DHKE X@N-term); Sodium adduct	C1:Carbamidomethylation:1000.00;C1:Carbamidomethylation (DHKE X@N-term):19.05;C2:Carbamidomethylation:1000.00;C10:Carbamidomethylation:1000.00;E17:Sodium adduct:61.82
1	1	sp|P02770|ALBU_RAT	K.INKEC(+57.02)C(+57.02)HGD(+57.02)LLEC(+57.02)ADDRAELAK.Y	Y	105.71	2673.1946	22	4.7	669.3091	4	21.25	8.03E5	F10:3791	26	265	286	Carbamidomethylation; Carbamidomethylation (DHKE X@N-term)	C5:Carbamidomethylation:1000.00;C6:Carbamidomethylation:1000.00;D9:Carbamidomethylation (DHKE X@N-term):15.21;C13:Carbamidomethylation:1000.00
1	1	sp|P02770|ALBU_RAT	K.AADKDNC(+57.02)FATEGPNLVAR.S	Y	104.54	1947.9108	18	2.7	974.9653	2	27.24	2.1E6	F19:5517	276	585	602	Carbamidomethylation	C7:Carbamidomethylation:1000.00
1	1	sp|P02770|ALBU_RAT	K.C(+57.02)(+57.02)C(+57.02)AEGDPPAC(+57.02)YGTVLAEFQ(+.98)PLVEEPK.N	Y	103.83	2994.3086	26	12.6	999.1227	3	88.36		F12:20366	2	384	409	Carbamidomethylation; Carbamidomethylation (DHKE X@N-term); Deamidation (NQ)	C1:Carbamidomethylation:1000.00;C1:Carbamidomethylation (DHKE X@N-term):14.84;C2:Carbamidomethylation:1000.00;C10:Carbamidomethylation:1000.00;Q19:Deamidation (NQ):1000.00
1	1	sp|P02770|ALBU_RAT	K.LGEYGFQNAVLVR.Y	Y	100.85	1464.7725	13	-0.1	733.3934	2	51.98	8.92E6	F5:11960	303	422	434
1	1	sp|P02770|ALBU_RAT	K.AADKDN(+.98)C(+57.02)FATEGPNLVAR.S	Y	100.81	1948.8949	18	8.9	650.6447	3	29.64	1.96E6	F5:6024	215	585	602	Deamidation (NQ); Carbamidomethylation	N6:Deamidation (NQ):172.06;C7:Carbamidomethylation:1000.00
1	1	sp|P02770|ALBU_RAT	K.LGEYGFQN(+.98)AVLVR.Y	Y	99.42	1465.7565	13	0.9	733.8862	2	55.00	3.53E6	F19:13294	207	422	434	Deamidation (NQ)	N8:Deamidation (NQ):33.98
1	1	sp|P02770|ALBU_RAT	K.A(+57.02)ETFTFHSDIC(+57.02)TLPDKEK.Q	Y	98.79	2195.0205	18	7.6	732.6863	3	34.48	3.69E6	F5:7349	126	528	545	Carbamidomethylation (DHKE X@N-term); Carbamidomethylation	A1:Carbamidomethylation (DHKE X@N-term):11.06;C11:Carbamidomethylation:1000.00
1	1	sp|P02770|ALBU_RAT	R.RHPYFYAPELLYYAEK.Y	Y	98.69	2059.0203	16	6.8	687.3521	3	52.47	4.41E6	F5:12088	371	169	184
1	1	sp|P02770|ALBU_RAT	K.C(+57.02)(+57.02)C(+57.02)AEGDPPAC(+57.02)YGTVLAEFQ(+.98)PLVEE(+57.02)PK.N	Y	96.38	3051.3298	26	8.5	1018.1259	3	87.90		F16:21957	2	384	409	Carbamidomethylation; Carbamidomethylation (DHKE X@N-term); Deamidation (NQ)	C1:Carbamidomethylation:1000.00;C1:Carbamidomethylation (DHKE X@N-term):12.16;C2:Carbamidomethylation:1000.00;C10:Carbamidomethylation:1000.00;Q19:Deamidation (NQ):1000.00;E24:Carbamidomethylation (DHKE X@N-term):0.00
1	1	sp|P02770|ALBU_RAT	K.C(+57.02)(+42.01)CAEGDPPAC(+57.02)YGTVLAEFQPLVEEPK.N	Y	95.86	2921.2920	26	3.2	974.7744	3	92.66		F17:22317	1	384	409	Carbamidomethylation; Acetylation (N-term)	C1:Carbamidomethylation:1000.00;C1:Acetylation (N-term):1000.00;C10:Carbamidomethylation:1000.00
1	1	sp|P02770|ALBU_RAT	K.EC(+57.02)C(+57.02)H(+57.02)GDLLEC(+57.02)ADDRAELAK.Y	Y	95.48	2317.9724	19	8.2	580.5051	4	24.67	8.81E5	F5:4670	50	268	286	Carbamidomethylation; Carbamidomethylation (DHKE X@N-term)	C2:Carbamidomethylation:1000.00;C3:Carbamidomethylation:1000.00;H4:Carbamidomethylation (DHKE X@N-term):0.00;C10:Carbamidomethylation:1000.00
1	1	sp|P02770|ALBU_RAT	R.YTQKAPQVSTPTLVEAAR.N	Y	94.73	1959.0425	18	5.6	654.0251	3	29.30	4.12E5	F13:5868	52	435	452
1	1	sp|P02770|ALBU_RAT	K.E(+57.02)C(+57.02)C(+57.02)HGDLLEC(+57.02)ADDRAELAK.Y	Y	94.34	2317.9724	19	0.4	580.5006	4	26.66	2.44E5	F5:5215	28	268	286	Carbamidomethylation (DHKE X@N-term); Carbamidomethylation	E1:Carbamidomethylation (DHKE X@N-term):12.16;C2:Carbamidomethylation:1000.00;C3:Carbamidomethylation:1000.00;C10:Carbamidomethylation:1000.00
1	1	sp|P02770|ALBU_RAT	K.L(+57.02)GEYGFQNAVLVR.Y	Y	92.68	1521.7939	13	8.0	761.9103	2	54.64	5.23E6	F5:12653	195	422	434	Carbamidomethylation (DHKE X@N-term)	L1:Carbamidomethylation (DHKE X@N-term):30.36
1	1	sp|P02770|ALBU_RAT	K.INKEC(+57.02)C(+57.02)H(+57.02)GDLLEC(+57.02)ADDRAELAK.Y	Y	92.48	2673.1946	22	1.1	669.3066	4	20.54	7.38E5	F11:3676	33	265	286	Carbamidomethylation; Carbamidomethylation (DHKE X@N-term)	C5:Carbamidomethylation:1000.00;C6:Carbamidomethylation:1000.00;H7:Carbamidomethylation (DHKE X@N-term):18.70;C13:Carbamidomethylation:1000.00
1	1	sp|P02770|ALBU_RAT	K.A(+57.02)ADKDN(+.98)C(+57.02)FATEGPNLVAR.S	Y	92.19	2005.9163	18	7.5	669.6511	3	29.90		F5:6096	169	585	602	Carbamidomethylation (DHKE X@N-term); Deamidation (NQ); Carbamidomethylation	A1:Carbamidomethylation (DHKE X@N-term):45.01;N6:Deamidation (NQ):188.04;C7:Carbamidomethylation:1000.00
1	1	sp|P02770|ALBU_RAT	K.APQVSTPTLVEAAR.N	Y	91.76	1438.7780	14	12.3	720.4051	2	33.15	5.83E6	F5:6985	205	439	452
1	1	sp|P02770|ALBU_RAT	K.C(+57.02)(+57.02)C(+57.02)AEGDPPAC(+57.02)YGTVLAEFQPLVE(+57.02)EPK.N	Y	90.34	3050.3459	26	-1.1	1017.7881	3	87.74	7.17E5	F11:22093	1	384	409	Carbamidomethylation; Carbamidomethylation (DHKE X@N-term)	C1:Carbamidomethylation:1000.00;C1:Carbamidomethylation (DHKE X@N-term):16.66;C2:Carbamidomethylation:1000.00;C10:Carbamidomethylation:1000.00;E23:Carbamidomethylation (DHKE X@N-term):0.00
1	1	sp|P02770|ALBU_RAT	R.HPYFYAPELLYYAEK.Y	Y	89.98	1902.9192	15	5.3	635.3170	3	66.42	7.58E5	F5:15744	180	170	184
1	1	sp|P02770|ALBU_RAT	K.C(+57.02)(+57.02)C(+57.02)AEGDPPAC(+57.02)YGTVLAEFQPLVEE(+57.02)PK.N	Y	89.37	3050.3459	26	4.1	1017.7935	3	88.04	3.48E5	F17:21159	2	384	409	Carbamidomethylation; Carbamidomethylation (DHKE X@N-term)	C1:Carbamidomethylation:1000.00;C1:Carbamidomethylation (DHKE X@N-term):19.05;C2:Carbamidomethylation:1000.00;C10:Carbamidomethylation:1000.00;E24:Carbamidomethylation (DHKE X@N-term):0.00
1	1	sp|P02770|ALBU_RAT	K.C(+57.02)C(+57.02)AEGDPPAC(+57.02)YGTVLAEFQPLVEEPK.N	Y	89.28	2936.3030	26	5.1	979.7800	3	85.65	1.28E5	F7:20821	75	384	409	Carbamidomethylation	C1:Carbamidomethylation:1000.00;C2:Carbamidomethylation:1000.00;C10:Carbamidomethylation:1000.00
1	1	sp|P02770|ALBU_RAT	K.DNC(+57.02)FATEGPNLVAR.S	Y	88.01	1562.7147	14	-2.5	782.3627	2	40.10	5.37E5	F5:8841	61	589	602	Carbamidomethylation	C3:Carbamidomethylation:1000.00
1	1	sp|P02770|ALBU_RAT	K.E(-18.01)C(+57.02)C(+57.02)HGDLLEC(+57.02)ADDRAELAK.Y	Y	87.92	2242.9404	19	4.1	561.7447	4	24.83	3.33E5	F19:4843	13	268	286	Pyro-glu from E; Carbamidomethylation	E1:Pyro-glu from E:1000.00;C2:Carbamidomethylation:1000.00;C3:Carbamidomethylation:1000.00;C10:Carbamidomethylation:1000.00
1	1	sp|P02770|ALBU_RAT	R.RPC(+57.02)FSALTVDETYVPK.E	Y	87.67	1881.9294	16	5.5	628.3206	3	44.41	4.86E6	F10:10002	247	509	524	Carbamidomethylation	C3:Carbamidomethylation:1000.00
1	1	sp|P02770|ALBU_RAT	R.FPNAEFAEITK.L	Y	87.55	1265.6292	11	2.9	633.8237	2	43.04	1.05E7	F5:9613	230	247	257
1	1	sp|P02770|ALBU_RAT	K.EC(+57.02)C(+57.02)HGD(+57.02)LLEC(+57.02)ADDRAELAK.Y	Y	87.53	2317.9724	19	4.8	580.5032	4	24.81	3.97E5	F12:4672	28	268	286	Carbamidomethylation; Carbamidomethylation (DHKE X@N-term)	C2:Carbamidomethylation:1000.00;C3:Carbamidomethylation:1000.00;D6:Carbamidomethylation (DHKE X@N-term):0.00;C10:Carbamidomethylation:1000.00
1	1	sp|P02770|ALBU_RAT	R.LPC(+57.02)VEDYLSAILNR.L	Y	86.35	1661.8446	14	2.0	831.9312	2	88.85	2.97E6	F5:21596	310	470	483	Carbamidomethylation	C3:Carbamidomethylation:1000.00
1	1	sp|P02770|ALBU_RAT	K.LGEYGFQNAL(sub V)LVR.Y	Y	86.12	1478.7881	13	9.1	740.4081	2	57.76	8.89E6	F5:13488	180	422	434	Mutation
1	1	sp|P02770|ALBU_RAT	K.E(-18.01)C(+57.02)C(+57.02)H(+57.02)GDLLEC(+57.02)ADDRAELAK.Y	Y	85.98	2299.9619	19	12.1	767.6705	3	32.02	2.99E6	F21:6802	11	268	286	Pyro-glu from E; Carbamidomethylation; Carbamidomethylation (DHKE X@N-term)	E1:Pyro-glu from E:1000.00;C2:Carbamidomethylation:1000.00;C3:Carbamidomethylation:1000.00;H4:Carbamidomethylation (DHKE X@N-term):31.86;C10:Carbamidomethylation:1000.00
1	1	sp|P02770|ALBU_RAT	K.A(+57.02)PQVSTPTLVEAAR.N	Y	85.82	1495.7994	14	4.1	748.9101	2	33.83	1.59E7	F19:7384	192	439	452	Carbamidomethylation (DHKE X@N-term)	A1:Carbamidomethylation (DHKE X@N-term):211.82
1	1	sp|P02770|ALBU_RAT	R.MSQRFPNAEFAEITK.L	Y	85.78	1767.8613	15	6.3	590.2981	3	36.97	1.4E5	F6:8073	18	243	257
1	1	sp|P02770|ALBU_RAT	K.EC(+57.02)C(+57.02)H(+57.02)GD(+57.02)LLEC(+57.02)ADDRAELAK.Y	Y	85.35	2374.9939	19	7.1	594.7599	4	23.48	4.67E5	F19:4472	24	268	286	Carbamidomethylation; Carbamidomethylation (DHKE X@N-term)	C2:Carbamidomethylation:1000.00;C3:Carbamidomethylation:1000.00;H4:Carbamidomethylation (DHKE X@N-term):32.97;D6:Carbamidomethylation (DHKE X@N-term):25.58;C10:Carbamidomethylation:1000.00
1	1	sp|P02770|ALBU_RAT	R.FPNAEFAEITK(+57.02).L	Y	85.07	1322.6506	11	4.9	662.3358	2	42.39	1.73E6	F19:9778	79	247	257	Carbamidomethylation (DHKE X@N-term)	K11:Carbamidomethylation (DHKE X@N-term):62.26
1	1	sp|P02770|ALBU_RAT	K.INKE(+57.02)C(+57.02)C(+57.02)HGDLLEC(+57.02)ADDRAELAK.Y	Y	84.95	2673.1946	22	-6.9	535.6425	5	20.99	2.47E4	F21:3770	4	265	286	Carbamidomethylation (DHKE X@N-term); Carbamidomethylation	E4:Carbamidomethylation (DHKE X@N-term):0.00;C5:Carbamidomethylation:1000.00;C6:Carbamidomethylation:1000.00;C13:Carbamidomethylation:1000.00
1	1	sp|P02770|ALBU_RAT	K.GLVLIAFSQYLQK.C	Y	84.82	1478.8496	13	5.3	493.9598	3	84.15	1.01E5	F19:21248	75	45	57
1	1	sp|P02770|ALBU_RAT	K.AADKD(+57.02)NC(+57.02)FATEGPNLVAR.S	Y	84.37	2004.9323	18	-1.6	669.3170	3	27.12	2.38E6	F19:5484	21	585	602	Carbamidomethylation (DHKE X@N-term); Carbamidomethylation	D5:Carbamidomethylation (DHKE X@N-term):0.00;C7:Carbamidomethylation:1000.00
1	1	sp|P02770|ALBU_RAT	K.E(+41.03)C(+57.02)C(+57.02)HGDLLEC(+57.02)ADDRAELAK.Y	Y	84.30	2301.9775	19	0.6	768.3336	3	33.14		F9:7133	5	268	286	Amidination of lysines or N-terminal amines with methyl acetimidate; Carbamidomethylation	E1:Amidination of lysines or N-terminal amines with methyl acetimidate:147.25;C2:Carbamidomethylation:1000.00;C3:Carbamidomethylation:1000.00;C10:Carbamidomethylation:1000.00
1	1	sp|P02770|ALBU_RAT	K.AETFTFH(+57.02)SDIC(+57.02)TLPDKEK.Q	Y	83.71	2195.0205	18	4.5	549.7649	4	34.11	1.17E6	F6:7296	54	528	545	Carbamidomethylation (DHKE X@N-term); Carbamidomethylation	H7:Carbamidomethylation (DHKE X@N-term):17.01;C11:Carbamidomethylation:1000.00
1	1	sp|P02770|ALBU_RAT	K.SQC(+57.02)LAET(sub I)EHDNIPADLPSIAADFVEDKEVC(+57.02)K.N	Y	83.27	3500.6074	31	6.5	876.1649	4	74.78	8.71E4	F12:17341	5	311	341	Carbamidomethylation; Mutation	C3:Carbamidomethylation:1000.00;C30:Carbamidomethylation:1000.00
1	1	sp|P02770|ALBU_RAT	K.L(+57.02)GEYGFQN(+.98)AVLVR.Y	Y	82.85	1522.7780	13	4.8	762.3999	2	57.35	2.62E6	F19:13942	177	422	434	Carbamidomethylation (DHKE X@N-term); Deamidation (NQ)	L1:Carbamidomethylation (DHKE X@N-term):33.91;N8:Deamidation (NQ):33.98
1	1	sp|P02770|ALBU_RAT	K.DVFLGTFLYEYSR.R	Y	82.55	1608.7823	13	5.4	805.4028	2	87.83	9.62E4	F12:20250	103	348	360
1	1	sp|P02770|ALBU_RAT	K.LGEYGFQ(+.98)NAVLVR.Y	Y	81.83	1465.7565	13	6.5	733.8903	2	55.50	1.18E6	F10:12939	25	422	434	Deamidation (NQ)	Q7:Deamidation (NQ):16.90
1	1	sp|P02770|ALBU_RAT	R.F(+57.02)PNAEFAEITK(+57.02).L	Y	81.72	1379.6721	11	6.6	690.8479	2	48.16	1.63E5	F12:10807	79	247	257	Carbamidomethylation (DHKE X@N-term)	F1:Carbamidomethylation (DHKE X@N-term):97.69;K11:Carbamidomethylation (DHKE X@N-term):73.31
1	1	sp|P02770|ALBU_RAT	K.LGE(+57.02)YGFQNAVLVR.Y	Y	81.62	1521.7939	13	4.5	761.9077	2	49.70	4.78E5	F19:11828	114	422	434	Carbamidomethylation (DHKE X@N-term)	E3:Carbamidomethylation (DHKE X@N-term):13.45
1	1	sp|P02770|ALBU_RAT	K.AETFTFHSD(+57.02)IC(+57.02)TLPDKEK.Q	Y	81.54	2195.0205	18	1.9	732.6822	3	33.32	2.45E6	F19:7238	74	528	545	Carbamidomethylation (DHKE X@N-term); Carbamidomethylation	D9:Carbamidomethylation (DHKE X@N-term):0.00;C11:Carbamidomethylation:1000.00
1	1	sp|P02770|ALBU_RAT	K.C(+57.02)C(+57.02)AEGDPPAC(+57.02)YGTVLAEFK(sub Q)PLVEEPK.N	Y	81.27	2936.3394	26	6.3	979.7933	3	85.49	3.1E5	F20:21211	1	384	409	Carbamidomethylation; Mutation	C1:Carbamidomethylation:1000.00;C2:Carbamidomethylation:1000.00;C10:Carbamidomethylation:1000.00
1	1	sp|P02770|ALBU_RAT	K.A(+57.02)ETFTFHSDIC(+57.02)TLPDK(+57.02)EK.Q	Y	80.77	2252.0420	18	4.0	751.6909	3	34.83	2.96E6	F9:7606	11	528	545	Carbamidomethylation (DHKE X@N-term); Carbamidomethylation	A1:Carbamidomethylation (DHKE X@N-term):14.02;C11:Carbamidomethylation:1000.00;K16:Carbamidomethylation (DHKE X@N-term):14.02
1	1	sp|P02770|ALBU_RAT	K.I(+57.02)NKEC(+57.02)C(+57.02)H(+57.02)GDLLEC(+57.02)ADDRAELAK.Y	Y	80.56	2730.2158	22	4.6	683.5644	4	22.90	2.06E5	F13:4189	7	265	286	Carbamidomethylation (DHKE X@N-term); Carbamidomethylation	I1:Carbamidomethylation (DHKE X@N-term):54.01;C5:Carbamidomethylation:1000.00;C6:Carbamidomethylation:1000.00;H7:Carbamidomethylation (DHKE X@N-term):7.77;C13:Carbamidomethylation:1000.00
1	1	sp|P02770|ALBU_RAT	R.R(+57.02)HPYFYAPELLYYAEK(+57.02).Y	Y	80.37	2173.0632	16	0.0	544.2731	4	58.21	2.31E5	F19:14181	65	169	184	Carbamidomethylation (DHKE X@N-term)	R1:Carbamidomethylation (DHKE X@N-term):0.00;K16:Carbamidomethylation (DHKE X@N-term):9.34
1	1	sp|P02770|ALBU_RAT	K.APQVSTPTLVE(+57.02)AAR.N	Y	80.05	1495.7994	14	3.7	748.9097	2	32.51	4.21E5	F8:6971	46	439	452	Carbamidomethylation (DHKE X@N-term)	E11:Carbamidomethylation (DHKE X@N-term):183.74
1	1	sp|P02770|ALBU_RAT	K.LGEY(+15.99)GFQNAVLVR.Y	Y	80.04	1480.7673	13	7.6	741.3966	2	51.93	6.18E4	F5:11946	46	422	434	Hydroxylation	Y4:Hydroxylation:97.69
1	1	sp|P02770|ALBU_RAT	K.IN(+.98)KEC(+57.02)C(+57.02)HGDLLEC(+57.02)ADDRAELAK.Y	Y	79.45	2617.1570	22	12.3	655.3046	4	20.81		F12:3647	26	265	286	Deamidation (NQ); Carbamidomethylation	N2:Deamidation (NQ):1000.00;C5:Carbamidomethylation:1000.00;C6:Carbamidomethylation:1000.00;C13:Carbamidomethylation:1000.00
1	1	sp|P02770|ALBU_RAT	R.RPC(+57.02)FSALTVDETYVPK(+57.02).E	Y	79.33	1938.9509	16	10.4	647.3310	3	42.92		F5:9578	84	509	524	Carbamidomethylation; Carbamidomethylation (DHKE X@N-term)	C3:Carbamidomethylation:1000.00;K16:Carbamidomethylation (DHKE X@N-term):80.35
1	1	sp|P02770|ALBU_RAT	K.AADKDNC(+57.02)FATEGPN(+.98)LVAR.S	Y	79.28	1948.8949	18	10.9	650.6460	3	27.27		F6:5422	9	585	602	Carbamidomethylation; Deamidation (NQ)	C7:Carbamidomethylation:1000.00;N14:Deamidation (NQ):82.97
1	1	sp|P02770|ALBU_RAT	K.L(+57.02)GEYGFQNAVLVR(+14.02).Y	Y	79.17	1535.8096	13	5.4	768.9162	2	60.50	5.06E6	F5:14204	114	422	434	Carbamidomethylation (DHKE X@N-term); Methyl ester	L1:Carbamidomethylation (DHKE X@N-term):30.36;R13:Methyl ester:151.28
1	1	sp|P02770|ALBU_RAT	K.SQC(+57.02)LAET(sub I)EHDNIPADLPSIAADFVEDK.E	Y	79.13	2984.3708	27	8.8	995.8063	3	81.35	5.92E5	F17:19416	22	311	337	Carbamidomethylation; Mutation	C3:Carbamidomethylation:1000.00
1	1	sp|P02770|ALBU_RAT	K.E(-18.01)C(+57.02)C(+57.02)H(+57.02)GDLLEC(+57.02)ADDR.A	Y	79.00	1787.6661	14	1.5	894.8417	2	24.90	6.02E5	F16:4833	21	268	281	Pyro-glu from E; Carbamidomethylation; Carbamidomethylation (DHKE X@N-term)	E1:Pyro-glu from E:1000.00;C2:Carbamidomethylation:1000.00;C3:Carbamidomethylation:1000.00;H4:Carbamidomethylation (DHKE X@N-term):15.64;C10:Carbamidomethylation:1000.00
1	1	sp|P02770|ALBU_RAT	K.D(+57.02)NC(+57.02)FATEGPNLVAR.S	Y	78.77	1619.7362	14	0.2	810.8755	2	44.11	1.55E5	F19:10264	35	589	602	Carbamidomethylation (DHKE X@N-term); Carbamidomethylation	D1:Carbamidomethylation (DHKE X@N-term):113.99;C3:Carbamidomethylation:1000.00
1	1	sp|P02770|ALBU_RAT	M.C(+57.02)TSFQENPTSFLGHYLHEVAR.R	Y	78.67	2492.1543	21	3.0	624.0477	4	63.53	2.14E5	F5:14991	20	148	168	Carbamidomethylation	C1:Carbamidomethylation:1000.00
1	1	sp|P02770|ALBU_RAT	K.EC(+57.02)C(+57.02)HGDLLEC(+57.02)AD(+57.02)DRAELAK.Y	Y	78.57	2317.9724	19	-13.0	580.4929	4	25.27	1.67E5	F5:4833	4	268	286	Carbamidomethylation; Carbamidomethylation (DHKE X@N-term)	C2:Carbamidomethylation:1000.00;C3:Carbamidomethylation:1000.00;C10:Carbamidomethylation:1000.00;D12:Carbamidomethylation (DHKE X@N-term):0.00
1	1	sp|P02770|ALBU_RAT	K.AADK(+57.02)DNC(+57.02)FATEGPNLVAR.S	Y	78.40	2004.9323	18	1.2	669.3188	3	26.70	2.5E6	F21:5317	32	585	602	Carbamidomethylation (DHKE X@N-term); Carbamidomethylation	K4:Carbamidomethylation (DHKE X@N-term):0.00;C7:Carbamidomethylation:1000.00
1	1	sp|P02770|ALBU_RAT	K.INKEC(+57.02)C(+57.02)H(+57.02)GD(+57.02)LLEC(+57.02)ADDRAELAK.Y	Y	77.98	2730.2158	22	6.4	547.0540	5	19.84	1.53E5	F20:3461	5	265	286	Carbamidomethylation; Carbamidomethylation (DHKE X@N-term)	C5:Carbamidomethylation:1000.00;C6:Carbamidomethylation:1000.00;H7:Carbamidomethylation (DHKE X@N-term):6.65;D9:Carbamidomethylation (DHKE X@N-term):5.14;C13:Carbamidomethylation:1000.00
1	1	sp|P02770|ALBU_RAT	K.C(+57.02)C(+57.02)AEGDPPAC(+57.02)YGTVLAEFQ(+.98)PLVEEPK.N	Y	77.95	2937.2871	26	14.6	980.1173	3	85.79		F10:20423	4	384	409	Carbamidomethylation; Deamidation (NQ)	C1:Carbamidomethylation:1000.00;C2:Carbamidomethylation:1000.00;C10:Carbamidomethylation:1000.00;Q19:Deamidation (NQ):1000.00
1	1	sp|P02770|ALBU_RAT	K.EC(+57.02)C(+57.02)HGD(+57.02)LLEC(+57.02)ADDRAELAK(+57.02).Y	Y	77.70	2374.9939	19	-1.3	594.7550	4	24.77		F7:4773	5	268	286	Carbamidomethylation; Carbamidomethylation (DHKE X@N-term)	C2:Carbamidomethylation:1000.00;C3:Carbamidomethylation:1000.00;D6:Carbamidomethylation (DHKE X@N-term):0.00;C10:Carbamidomethylation:1000.00;K19:Carbamidomethylation (DHKE X@N-term):13.13
1	1	sp|P02770|ALBU_RAT	R.RHPDYSVSLLLR.L	Y	77.05	1454.7993	12	-0.5	485.9401	3	29.06		F19:6031	230	361	372
1	1	sp|P02770|ALBU_RAT	R.F(+57.02)PN(+.98)AEFAEITK.L	Y	76.92	1323.6346	11	4.8	662.8278	2	55.99	5.93E5	F6:13069	245	247	257	Carbamidomethylation (DHKE X@N-term); Deamidation (NQ)	F1:Carbamidomethylation (DHKE X@N-term):97.69;N3:Deamidation (NQ):1000.00
1	1	sp|P02770|ALBU_RAT	K.AETFTFHSDIC(+57.02)TLPDK(+57.02)EK.Q	Y	76.80	2195.0205	18	4.4	732.6840	3	33.69	1.46E6	F6:7178	14	528	545	Carbamidomethylation; Carbamidomethylation (DHKE X@N-term)	C11:Carbamidomethylation:1000.00;K16:Carbamidomethylation (DHKE X@N-term):0.00
1	1	sp|P02770|ALBU_RAT	K.A(+57.02)ETFTFHSDIC(+57.02)TLPDKE(+57.02)K.Q	Y	76.79	2252.0420	18	4.2	564.0201	4	34.14	1.04E6	F19:7472	5	528	545	Carbamidomethylation (DHKE X@N-term); Carbamidomethylation	A1:Carbamidomethylation (DHKE X@N-term):17.01;C11:Carbamidomethylation:1000.00;E17:Carbamidomethylation (DHKE X@N-term):0.00
1	1	sp|P02770|ALBU_RAT	K.AE(+57.02)TFTFHSDIC(+57.02)TLPDKEK.Q	Y	76.79	2195.0205	18	2.5	549.7638	4	34.82	8.98E5	F18:7574	11	528	545	Carbamidomethylation (DHKE X@N-term); Carbamidomethylation	E2:Carbamidomethylation (DHKE X@N-term):0.00;C11:Carbamidomethylation:1000.00
1	1	sp|P02770|ALBU_RAT	K.INK(+57.02)EC(+57.02)C(+57.02)HGDLLEC(+57.02)ADDRAELAK.Y	Y	76.47	2673.1946	22	2.6	535.6476	5	20.24	1.7E5	F21:3573	17	265	286	Carbamidomethylation (DHKE X@N-term); Carbamidomethylation	K3:Carbamidomethylation (DHKE X@N-term):0.00;C5:Carbamidomethylation:1000.00;C6:Carbamidomethylation:1000.00;C13:Carbamidomethylation:1000.00
1	1	sp|P02770|ALBU_RAT	K.TVMGDFAQFVDK.C	Y	76.41	1356.6383	12	1.1	679.3271	2	60.97	3.17E5	F19:14932	77	570	581
1	1	sp|P02770|ALBU_RAT	K.A(+57.02)PQVSTPTLVE(+57.02)AAR.N	Y	76.16	1552.8209	14	-0.5	777.4174	2	32.67	3.87E5	F19:7053	60	439	452	Carbamidomethylation (DHKE X@N-term)	A1:Carbamidomethylation (DHKE X@N-term):1000.00;E11:Carbamidomethylation (DHKE X@N-term):1000.00
1	1	sp|P02770|ALBU_RAT	K.AETFTFH(+57.02)SD(+57.02)IC(+57.02)TLPDKEK.Q	Y	76.06	2252.0420	18	0.6	751.6884	3	32.08	1.47E6	F19:6887	49	528	545	Carbamidomethylation (DHKE X@N-term); Carbamidomethylation	H7:Carbamidomethylation (DHKE X@N-term):90.87;D9:Carbamidomethylation (DHKE X@N-term):68.46;C11:Carbamidomethylation:1000.00
1	1	sp|P02770|ALBU_RAT	N.PTSFLGHYLHEVAR.R	Y	76.06	1625.8314	14	8.0	407.4684	4	32.45	9.32E4	F19:6989	8	155	168
1	1	sp|P02770|ALBU_RAT	R.RHPYFYAPELLYYAEK(+57.02).Y	Y	75.99	2116.0417	16	-1.9	530.0167	4	51.34	4.45E5	F19:12281	42	169	184	Carbamidomethylation (DHKE X@N-term)	K16:Carbamidomethylation (DHKE X@N-term):10.11
1	1	sp|P02770|ALBU_RAT	K.AET(-18.01)FTFHSDIC(+57.02)TLPDKEK.Q	Y	75.97	2119.9885	18	6.9	531.0081	4	33.53	2.38E5	F15:7136	7	528	545	Dehydration; Carbamidomethylation	T3:Dehydration:32.28;C11:Carbamidomethylation:1000.00
1	1	sp|P02770|ALBU_RAT	K.AAD(+57.02)KDNC(+57.02)FATEGPNLVAR.S	Y	75.96	2004.9323	18	0.7	1003.4741	2	27.20	2.34E5	F19:5506	7	585	602	Carbamidomethylation (DHKE X@N-term); Carbamidomethylation	D3:Carbamidomethylation (DHKE X@N-term):0.00;C7:Carbamidomethylation:1000.00
1	1	sp|P02770|ALBU_RAT	D.PPAC(+57.02)YGTVLAEFQPLVEEPK.N	Y	75.90	2244.1135	20	5.9	749.0496	3	83.26	2.65E6	F19:21000	74	390	409	Carbamidomethylation	C4:Carbamidomethylation:1000.00
1	1	sp|P02770|ALBU_RAT	R.F(+57.02)PNAEFAE(+57.02)ITK.L	Y	75.79	1379.6721	11	4.5	690.8464	2	47.77	3.18E5	F12:10707	44	247	257	Carbamidomethylation (DHKE X@N-term)	F1:Carbamidomethylation (DHKE X@N-term):97.69;E8:Carbamidomethylation (DHKE X@N-term):38.16
1	1	sp|P02770|ALBU_RAT	R.L(+57.02)PC(+57.02)VEDYLSAILNR.L	Y	75.47	1718.8661	14	6.6	860.4460	2	90.03	4.76E6	F5:21895	443	470	483	Carbamidomethylation (DHKE X@N-term); Carbamidomethylation	L1:Carbamidomethylation (DHKE X@N-term):88.98;C3:Carbamidomethylation:1000.00
1	1	sp|P02770|ALBU_RAT	K.NYAEAKDVFLGTFLYEYSR.R	Y	75.42	2285.1003	19	-1.4	762.7063	3	77.78	8.65E4	F19:19520	11	342	360
1	1	sp|P02770|ALBU_RAT	K.T(+57.02)NC(+57.02)ELYEKLGEYGFQNAVLVR.Y	Y	75.39	2559.2427	21	0.8	854.0889	3	73.08	1.01E5	F19:18249	1	414	434	Carbamidomethylation (DHKE X@N-term); Carbamidomethylation	T1:Carbamidomethylation (DHKE X@N-term):22.45;C3:Carbamidomethylation:1000.00
1	1	sp|P02770|ALBU_RAT	K.INK(+57.02)E(+57.02)C(+57.02)C(+57.02)HGDLLEC(+57.02)ADDRAELAK.Y	Y	75.14	2730.2158	22	3.4	547.0523	5	20.33	3.72E4	F14:3523	5	265	286	Carbamidomethylation (DHKE X@N-term); Carbamidomethylation	K3:Carbamidomethylation (DHKE X@N-term):0.00;E4:Carbamidomethylation (DHKE X@N-term):0.00;C5:Carbamidomethylation:1000.00;C6:Carbamidomethylation:1000.00;C13:Carbamidomethylation:1000.00
1	1	sp|P02770|ALBU_RAT	K.TNC(+57.02)ELYE(+57.02)K(+57.02)LGEYGFQNAVLVR.Y	Y	74.75	2616.2642	21	2.0	873.0970	3	73.02	1.78E5	F11:18110	9	414	434	Carbamidomethylation; Carbamidomethylation (DHKE X@N-term)	C3:Carbamidomethylation:1000.00;E7:Carbamidomethylation (DHKE X@N-term):11.59;K8:Carbamidomethylation (DHKE X@N-term):13.03
1	1	sp|P02770|ALBU_RAT	K.A(+57.02)ETFTFHSDIC(+57.02)TLPD(+57.02)KEK.Q	Y	74.70	2252.0420	18	4.4	751.6912	3	34.21	3.23E6	F19:7494	8	528	545	Carbamidomethylation (DHKE X@N-term); Carbamidomethylation	A1:Carbamidomethylation (DHKE X@N-term):12.28;C11:Carbamidomethylation:1000.00;D15:Carbamidomethylation (DHKE X@N-term):33.98
1	1	sp|P02770|ALBU_RAT	K.AETFTFHSDIC(+57.02)TLPDKEK(+57.02).Q	Y	74.61	2195.0205	18	1.7	732.6820	3	34.13	1.2E6	F14:7174	16	528	545	Carbamidomethylation; Carbamidomethylation (DHKE X@N-term)	C11:Carbamidomethylation:1000.00;K18:Carbamidomethylation (DHKE X@N-term):7.32
1	1	sp|P02770|ALBU_RAT	R.FPNAEFAE(+57.02)ITK.L	Y	74.44	1322.6506	11	6.7	662.3370	2	42.69	3.84E4	F12:9378	25	247	257	Carbamidomethylation (DHKE X@N-term)	E8:Carbamidomethylation (DHKE X@N-term):16.66
1	1	sp|P02770|ALBU_RAT	K.A(+57.02)ETFTFHSDIC(+57.02)TLPDKEK(+57.02).Q	Y	74.43	2252.0420	18	0.8	751.6885	3	33.90	2.32E6	F16:7359	12	528	545	Carbamidomethylation (DHKE X@N-term); Carbamidomethylation	A1:Carbamidomethylation (DHKE X@N-term):17.01;C11:Carbamidomethylation:1000.00;K18:Carbamidomethylation (DHKE X@N-term):8.22
1	1	sp|P02770|ALBU_RAT	R.HPDYSVSLLLR.L	Y	74.17	1298.6982	11	3.9	650.3589	2	41.76	5.24E5	F19:9602	47	362	372
1	1	sp|P02770|ALBU_RAT	K.YNEVLTQC(+57.02)C(+57.02)TE(+57.02)SDK(+57.02)AAC(+57.02)LTPK.L	Y	73.98	2601.1509	21	1.9	868.0592	3	30.84	4.63E5	F19:6535	9	185	205	Carbamidomethylation; Carbamidomethylation (DHKE X@N-term)	C8:Carbamidomethylation:1000.00;C9:Carbamidomethylation:1000.00;E11:Carbamidomethylation (DHKE X@N-term):0.00;K14:Carbamidomethylation (DHKE X@N-term):0.00;C17:Carbamidomethylation:1000.00
1	1	sp|P02770|ALBU_RAT	K.AETFTFHSDIC(+57.02)TLPDK.E	Y	73.64	1880.8615	16	9.1	627.9668	3	43.53	5.1E5	F2:9885	64	528	543	Carbamidomethylation	C11:Carbamidomethylation:1000.00
1	1	sp|P02770|ALBU_RAT	K.L(+57.02)VQEVTDFAK.T	Y	73.64	1205.6292	10	6.4	603.8257	2	41.65	4.56E6	F12:9113	214	66	75	Carbamidomethylation (DHKE X@N-term)	L1:Carbamidomethylation (DHKE X@N-term):77.24
1	1	sp|P02770|ALBU_RAT	K.AADK(+57.02)DN(+.98)C(+57.02)FATEGPNLVAR.S	Y	73.58	2005.9163	18	1.7	669.6472	3	28.63		F11:5901	4	585	602	Carbamidomethylation (DHKE X@N-term); Deamidation (NQ); Carbamidomethylation	K4:Carbamidomethylation (DHKE X@N-term):0.00;N6:Deamidation (NQ):117.35;C7:Carbamidomethylation:1000.00
1	1	sp|P02770|ALBU_RAT	K.EC(+57.02)C(+57.02)HGDLLE(+57.02)C(+57.02)ADDRAELAK.Y	Y	73.19	2317.9724	19	-7.3	580.4962	4	24.98		F1:4840	15	268	286	Carbamidomethylation; Carbamidomethylation (DHKE X@N-term)	C2:Carbamidomethylation:1000.00;C3:Carbamidomethylation:1000.00;E9:Carbamidomethylation (DHKE X@N-term):16.03;C10:Carbamidomethylation:1000.00
1	1	sp|P02770|ALBU_RAT	R.R(+57.02)PC(+57.02)FSALTVDETYVPK(+57.02).E	Y	73.12	1995.9724	16	2.9	666.3333	3	45.26	8.66E5	F5:10196	67	509	524	Carbamidomethylation (DHKE X@N-term); Carbamidomethylation	R1:Carbamidomethylation (DHKE X@N-term):109.88;C3:Carbamidomethylation:1000.00;K16:Carbamidomethylation (DHKE X@N-term):90.99
1	1	sp|P02770|ALBU_RAT	K.EFKAETFTFHSDIC(+57.02)TLPDKEK.Q	Y	72.86	2542.2048	21	4.2	636.5612	4	40.25	3.59E5	F7:9021	18	525	545	Carbamidomethylation	C14:Carbamidomethylation:1000.00
1	1	sp|P02770|ALBU_RAT	K.AETFTFHSDIC(+57.02)TLPDKE(+57.02)K.Q	Y	72.82	2195.0205	18	4.3	732.6839	3	34.06	1.98E6	F9:7388	1	528	545	Carbamidomethylation; Carbamidomethylation (DHKE X@N-term)	C11:Carbamidomethylation:1000.00;E17:Carbamidomethylation (DHKE X@N-term):0.00
1	1	sp|P02770|ALBU_RAT	R.H(+57.02)PYFYAPELLYYAEK.Y	Y	72.82	1959.9407	15	4.9	654.3240	3	78.80	4.39E5	F7:19117	285	170	184	Carbamidomethylation (DHKE X@N-term)	H1:Carbamidomethylation (DHKE X@N-term):81.81
1	1	sp|P02770|ALBU_RAT	K.I(+57.02)N(+.98)KEC(+57.02)C(+57.02)HGDLLEC(+57.02)ADDRAELAK.Y	Y	72.51	2674.1785	22	12.3	669.5601	4	22.97		F6:4255	2	265	286	Carbamidomethylation (DHKE X@N-term); Deamidation (NQ); Carbamidomethylation	I1:Carbamidomethylation (DHKE X@N-term):14.04;N2:Deamidation (NQ):1000.00;C5:Carbamidomethylation:1000.00;C6:Carbamidomethylation:1000.00;C13:Carbamidomethylation:1000.00
1	1	sp|P02770|ALBU_RAT	R.H(+57.02)(+57.02)PYFYAPELLYYAEK.Y	Y	72.51	2016.9620	15	3.1	673.3300	3	78.19	6.91E5	F11:19503	182	170	184	Carbamidomethylation (DHKE X@N-term)	H1:Carbamidomethylation (DHKE X@N-term):81.81;H1:Carbamidomethylation (DHKE X@N-term):81.81
1	1	sp|P02770|ALBU_RAT	K.AADKDN(+.98)C(+57.02)FATEGPN(+.98)LVAR.S	Y	72.40	1949.8789	18	3.4	650.9691	3	30.64		F4:6393	1	585	602	Deamidation (NQ); Carbamidomethylation	N6:Deamidation (NQ):1000.00;C7:Carbamidomethylation:1000.00;N14:Deamidation (NQ):1000.00
1	1	sp|P02770|ALBU_RAT	R.F(+57.02)PNAE(+57.02)FAEITK.L	Y	72.38	1379.6721	11	2.4	690.8450	2	47.43	3.18E5	F12:10614	65	247	257	Carbamidomethylation (DHKE X@N-term)	F1:Carbamidomethylation (DHKE X@N-term):118.11;E5:Carbamidomethylation (DHKE X@N-term):57.45
1	1	sp|P02770|ALBU_RAT	K.A(+57.02)ADK(+57.02)DN(+.98)C(+57.02)FATEGPNLVAR.S	Y	72.31	2062.9377	18	3.2	688.6554	3	29.69		F19:6205	9	585	602	Carbamidomethylation (DHKE X@N-term); Deamidation (NQ); Carbamidomethylation	A1:Carbamidomethylation (DHKE X@N-term):7.32;K4:Carbamidomethylation (DHKE X@N-term):10.11;N6:Deamidation (NQ):102.80;C7:Carbamidomethylation:1000.00
1	1	sp|P02770|ALBU_RAT	R.H(+57.02)PYFYAPELLYYAEK(+57.02).Y	Y	72.27	2016.9620	15	4.7	673.3311	3	78.47	4.95E5	F9:19319	62	170	184	Carbamidomethylation (DHKE X@N-term)	H1:Carbamidomethylation (DHKE X@N-term):81.81;K15:Carbamidomethylation (DHKE X@N-term):12.28
1	1	sp|P02770|ALBU_RAT	K.LGEYGFQN(+.98)AVLVR(+14.02).Y	Y	72.16	1479.7721	13	5.8	740.8976	2	60.57	1.04E5	F12:13945	115	422	434	Deamidation (NQ); Methyl ester	N8:Deamidation (NQ):30.46;R13:Methyl ester:151.28
1	1	sp|P02770|ALBU_RAT	K.A(+57.02)AD(+57.02)KDN(+.98)C(+57.02)FATEGPNLVAR.S	Y	72.15	2062.9377	18	9.2	688.6595	3	30.03		F4:6222	40	585	602	Carbamidomethylation (DHKE X@N-term); Deamidation (NQ); Carbamidomethylation	A1:Carbamidomethylation (DHKE X@N-term):3.64;D3:Carbamidomethylation (DHKE X@N-term):0.00;N6:Deamidation (NQ):120.85;C7:Carbamidomethylation:1000.00
1	1	sp|P02770|ALBU_RAT	R.R(+57.02)H(+57.02)PYFYAPELLYYAEK.Y	Y	72.15	2173.0632	16	2.6	725.3636	3	59.46	1.78E6	F19:14524	255	169	184	Carbamidomethylation (DHKE X@N-term)	R1:Carbamidomethylation (DHKE X@N-term):78.75;H2:Carbamidomethylation (DHKE X@N-term):83.89
1	1	sp|P02770|ALBU_RAT	R.R(+57.02)HPYFYAPELLYYAEK.Y	Y	72.06	2116.0417	16	2.7	706.3564	3	58.24	8.25E6	F19:14190	270	169	184	Carbamidomethylation (DHKE X@N-term)	R1:Carbamidomethylation (DHKE X@N-term):0.00
1	1	sp|P02770|ALBU_RAT	R.FPNAE(+57.02)FAEITK.L	Y	72.03	1322.6506	11	2.7	662.3344	2	42.45	1.27E6	F7:9603	43	247	257	Carbamidomethylation (DHKE X@N-term)	E5:Carbamidomethylation (DHKE X@N-term):68.47
1	1	sp|P02770|ALBU_RAT	K.A(+57.02)ADKD(+57.02)N(+.98)C(+57.02)FATEGPNLVAR.S	Y	72.02	2062.9377	18	-2.5	688.6515	3	29.47		F16:6108	32	585	602	Carbamidomethylation (DHKE X@N-term); Deamidation (NQ); Carbamidomethylation	A1:Carbamidomethylation (DHKE X@N-term):6.59;D5:Carbamidomethylation (DHKE X@N-term):0.00;N6:Deamidation (NQ):150.89;C7:Carbamidomethylation:1000.00
1	1	sp|P02770|ALBU_RAT	K.INK(+57.02)EC(+57.02)C(+57.02)H(+57.02)GDLLEC(+57.02)ADDRAELAK.Y	Y	71.98	2730.2158	22	5.5	547.0535	5	20.07	8.02E4	F6:3499	5	265	286	Carbamidomethylation (DHKE X@N-term); Carbamidomethylation	K3:Carbamidomethylation (DHKE X@N-term):0.00;C5:Carbamidomethylation:1000.00;C6:Carbamidomethylation:1000.00;H7:Carbamidomethylation (DHKE X@N-term):0.00;C13:Carbamidomethylation:1000.00
1	1	sp|P02770|ALBU_RAT	K.G(+57.02)LVLIAFSQYLQK.C	Y	71.71	1535.8711	13	3.6	768.9456	2	85.69	1.32E6	F19:21670	95	45	57	Carbamidomethylation (DHKE X@N-term)	G1:Carbamidomethylation (DHKE X@N-term):183.14
1	1	sp|P02770|ALBU_RAT	R.R(+57.02)PC(+57.02)FSALTVDETYVPK.E	Y	71.70	1938.9509	16	6.3	647.3283	3	45.67	7.25E6	F19:10702	195	509	524	Carbamidomethylation (DHKE X@N-term); Carbamidomethylation	R1:Carbamidomethylation (DHKE X@N-term):148.12;C3:Carbamidomethylation:1000.00
1	1	sp|P02770|ALBU_RAT	K.A(+57.02)ADKD(+57.02)NC(+57.02)FATEGPNLVAR.S	Y	71.67	2061.9539	18	5.8	688.3292	3	27.55	7.47E5	F8:5580	46	585	602	Carbamidomethylation (DHKE X@N-term); Carbamidomethylation	A1:Carbamidomethylation (DHKE X@N-term):14.63;D5:Carbamidomethylation (DHKE X@N-term):0.00;C7:Carbamidomethylation:1000.00
1	1	sp|P02770|ALBU_RAT	K.A(+57.02)ETFTFH(+57.02)SDIC(+57.02)TLPDKEK.Q	Y	71.34	2252.0420	18	0.6	751.6884	3	34.48	3.23E6	F19:7570	31	528	545	Carbamidomethylation (DHKE X@N-term); Carbamidomethylation	A1:Carbamidomethylation (DHKE X@N-term):12.28;H7:Carbamidomethylation (DHKE X@N-term):9.40;C11:Carbamidomethylation:1000.00
1	1	sp|P02770|ALBU_RAT	I.NK(+109.05)EC(+57.02)C(+57.02)HGDLLEC(+57.02)ADDRAELAK.Y	Y	71.25	2612.1416	21	-13.6	654.0338	4	21.06		F19:3813	1	266	286	Methylpyrroline; Carbamidomethylation	K2:Methylpyrroline:95.13;C4:Carbamidomethylation:1000.00;C5:Carbamidomethylation:1000.00;C12:Carbamidomethylation:1000.00
1	1	sp|P02770|ALBU_RAT	K.AAD(+57.02)K(+57.02)DN(+.98)C(+57.02)FATEGPNLVAR.S	Y	71.22	2062.9377	18	10.0	688.6601	3	30.73	1.43E5	F4:6419	4	585	602	Carbamidomethylation (DHKE X@N-term); Deamidation (NQ); Carbamidomethylation	D3:Carbamidomethylation (DHKE X@N-term):0.00;K4:Carbamidomethylation (DHKE X@N-term):0.00;N6:Deamidation (NQ):112.87;C7:Carbamidomethylation:1000.00
1	1	sp|P02770|ALBU_RAT	K.I(+57.02)NK(+57.02)EC(+57.02)C(+57.02)HGDLLEC(+57.02)ADDRAELAK.Y	Y	71.01	2730.2158	22	-3.2	547.0487	5	23.45	1.66E5	F10:4359	5	265	286	Carbamidomethylation (DHKE X@N-term); Carbamidomethylation	I1:Carbamidomethylation (DHKE X@N-term):9.42;K3:Carbamidomethylation (DHKE X@N-term):14.02;C5:Carbamidomethylation:1000.00;C6:Carbamidomethylation:1000.00;C13:Carbamidomethylation:1000.00
1	1	sp|P02770|ALBU_RAT	K.A(+57.02)ADKD(-18.01)NC(+57.02)FATEGPNLVAR.S	Y	70.99	1986.9218	18	5.2	663.3180	3	26.79	3.32E5	F9:5360	32	585	602	Carbamidomethylation (DHKE X@N-term); Dehydration; Carbamidomethylation	A1:Carbamidomethylation (DHKE X@N-term):6.59;D5:Dehydration:19.68;C7:Carbamidomethylation:1000.00
1	1	sp|P02770|ALBU_RAT	K.D(+57.02)VFLGTFLYEYSR.R	Y	70.81	1665.8038	13	5.4	833.9137	2	91.17	5.16E4	F5:22174	234	348	360	Carbamidomethylation (DHKE X@N-term)	D1:Carbamidomethylation (DHKE X@N-term):75.34
1	1	sp|P02770|ALBU_RAT	K.AADKDNC(+57.02)FAT(-18.01)EGPNLVAR.S	Y	70.76	1929.9003	18	6.5	644.3115	3	27.40	2.68E5	F19:5562	26	585	602	Carbamidomethylation; Dehydration	C7:Carbamidomethylation:1000.00;T10:Dehydration:9.00
1	1	sp|P02770|ALBU_RAT	K.C(+57.02)C(+57.02)AEGDPPAC(+57.02)YGT(+77.99)VLAEFQPLVEEPK.N	Y	70.73	3014.2900	26	12.4	1005.7831	3	88.12		F11:22195	1	384	409	Carbamidomethylation; Methylphosphonylation	C1:Carbamidomethylation:1000.00;C2:Carbamidomethylation:1000.00;C10:Carbamidomethylation:1000.00;T13:Methylphosphonylation:9.40
1	1	sp|P02770|ALBU_RAT	K.A(+57.02)ETFTFHSD(+57.02)IC(+57.02)TLPDKEK.Q	Y	70.66	2252.0420	18	-0.7	564.0174	4	34.44	3.94E5	F15:7391	28	528	545	Carbamidomethylation (DHKE X@N-term); Carbamidomethylation	A1:Carbamidomethylation (DHKE X@N-term):11.06;D9:Carbamidomethylation (DHKE X@N-term):0.00;C11:Carbamidomethylation:1000.00
1	1	sp|P02770|ALBU_RAT	R.F(+57.02)PNAEFAEITK.L	Y	70.66	1322.6506	11	-0.4	662.3323	2	47.96	1.81E7	F21:11196	192	247	257	Carbamidomethylation (DHKE X@N-term)	F1:Carbamidomethylation (DHKE X@N-term):76.73
1	1	sp|P02770|ALBU_RAT	K.I(+57.02)NKE(+57.02)C(+57.02)C(+57.02)HGDLLEC(+57.02)ADDRAELAK.Y	Y	70.59	2730.2158	22	8.5	683.5670	4	22.74	3.54E5	F18:4220	4	265	286	Carbamidomethylation (DHKE X@N-term); Carbamidomethylation	I1:Carbamidomethylation (DHKE X@N-term):54.01;E4:Carbamidomethylation (DHKE X@N-term):0.00;C5:Carbamidomethylation:1000.00;C6:Carbamidomethylation:1000.00;C13:Carbamidomethylation:1000.00
1	1	sp|P02770|ALBU_RAT	R.RH(+57.02)PYFYAPELLYYAEK(+57.02).Y	Y	70.50	2173.0632	16	2.8	544.2746	4	53.85		F18:12836	51	169	184	Carbamidomethylation (DHKE X@N-term)	H2:Carbamidomethylation (DHKE X@N-term):0.00;K16:Carbamidomethylation (DHKE X@N-term):12.28
1	1	sp|P02770|ALBU_RAT	R.RH(+57.02)PYFYAPELLYYAEK.Y	Y	70.43	2116.0417	16	5.5	706.3584	3	59.54	2.61E6	F7:14131	130	169	184	Carbamidomethylation (DHKE X@N-term)	H2:Carbamidomethylation (DHKE X@N-term):0.00
1	1	sp|P02770|ALBU_RAT	K.AETFTFHSDIC(+57.02)TLPDK(+57.02)E(+57.02)K.Q	Y	70.32	2252.0420	18	1.9	751.6893	3	35.81	8.68E5	F19:7944	33	528	545	Carbamidomethylation; Carbamidomethylation (DHKE X@N-term)	C11:Carbamidomethylation:1000.00;K16:Carbamidomethylation (DHKE X@N-term):0.00;E17:Carbamidomethylation (DHKE X@N-term):0.00
1	1	sp|P02770|ALBU_RAT	K.INKE(+57.02)C(+57.02)C(+57.02)H(+57.02)GDLLEC(+57.02)ADDRAELAK.Y	Y	70.32	2730.2158	22	4.8	547.0530	5	19.97	1.61E5	F8:3511	6	265	286	Carbamidomethylation (DHKE X@N-term); Carbamidomethylation	E4:Carbamidomethylation (DHKE X@N-term):0.00;C5:Carbamidomethylation:1000.00;C6:Carbamidomethylation:1000.00;H7:Carbamidomethylation (DHKE X@N-term):0.00;C13:Carbamidomethylation:1000.00
1	1	sp|P02770|ALBU_RAT	K.A(+57.02)ADK(+57.02)DNC(+57.02)FATEGPNLVAR.S	Y	70.22	2061.9539	18	4.5	688.3283	3	28.18	6.72E5	F10:5649	51	585	602	Carbamidomethylation (DHKE X@N-term); Carbamidomethylation	A1:Carbamidomethylation (DHKE X@N-term):22.85;K4:Carbamidomethylation (DHKE X@N-term):0.00;C7:Carbamidomethylation:1000.00
1	1	sp|P02770|ALBU_RAT	K.AAD(+57.02)K(+57.02)DNC(+57.02)FATEGPNLVAR.S	Y	70.12	2061.9539	18	0.9	1031.9851	2	29.25	3.62E5	F8:6053	40	585	602	Carbamidomethylation (DHKE X@N-term); Carbamidomethylation	D3:Carbamidomethylation (DHKE X@N-term):0.00;K4:Carbamidomethylation (DHKE X@N-term):0.00;C7:Carbamidomethylation:1000.00
1	1	sp|P02770|ALBU_RAT	K.SIHTLFGDKLC(+57.02)AIPK.L	Y	69.98	1698.9127	15	4.8	425.7375	4	40.11	4.89E4	F6:8892	22	89	103	Carbamidomethylation	C11:Carbamidomethylation:1000.00
1	1	sp|P02770|ALBU_RAT	K.L(+57.02)VQEVTDFAK(+57.02).T	Y	69.91	1262.6506	10	1.3	632.3334	2	40.94	1.57E6	F19:9374	98	66	75	Carbamidomethylation (DHKE X@N-term)	L1:Carbamidomethylation (DHKE X@N-term):77.24;K10:Carbamidomethylation (DHKE X@N-term):29.32
1	1	sp|P02770|ALBU_RAT	R.LP(+31.99)C(+57.02)VEDYLSAILNR.L	Y	69.71	1693.8345	14	5.4	847.9291	2	89.78	1.08E5	F18:22476	25	470	483	Dihydroxy; Carbamidomethylation	P2:Dihydroxy:19.78;C3:Carbamidomethylation:1000.00
1	1	sp|P02770|ALBU_RAT	Y.FYAPELLYYAEK.Y	Y	69.59	1505.7441	12	4.4	753.8827	2	68.41	1.24E7	F19:16959	194	173	184
1	1	sp|P02770|ALBU_RAT	K.LVQEVTDFAK(+57.02).T	Y	69.13	1205.6292	10	3.9	603.8242	2	30.92	1.65E6	F19:6557	94	66	75	Carbamidomethylation (DHKE X@N-term)	K10:Carbamidomethylation (DHKE X@N-term):32.69
1	1	sp|P02770|ALBU_RAT	K.A(+57.02)AD(+57.02)K(+57.02)DNC(+57.02)FATEGPNLVAR.S	Y	68.89	2118.9751	18	11.8	707.3406	3	29.83	9.25E5	F5:6077	79	585	602	Carbamidomethylation (DHKE X@N-term); Carbamidomethylation	A1:Carbamidomethylation (DHKE X@N-term):7.69;D3:Carbamidomethylation (DHKE X@N-term):11.10;K4:Carbamidomethylation (DHKE X@N-term):11.06;C7:Carbamidomethylation:1000.00
1	1	sp|P02770|ALBU_RAT	K.INK(+114.04)EC(+57.02)C(+57.02)HGDLLEC(+57.02)ADDRAELAK.Y	Y	68.81	2730.2158	22	8.4	547.0551	5	23.21	1.13E5	F5:4291	2	265	286	Ubiquitin; Carbamidomethylation	K3:Ubiquitin:84.25;C5:Carbamidomethylation:1000.00;C6:Carbamidomethylation:1000.00;C13:Carbamidomethylation:1000.00
1	1	sp|P02770|ALBU_RAT	R.YTQK(+114.04)APQVSTPTLVEAAR.N	Y	68.79	2073.0854	18	3.0	692.0378	3	32.02	3.5E5	F12:6572	19	435	452	Ubiquitin	K4:Ubiquitin:25.66
1	1	sp|P02770|ALBU_RAT	K.LVQEVTDFAK.T	Y	68.76	1148.6077	10	5.8	575.3145	2	31.99	1.4E7	F7:6767	421	66	75
1	1	sp|P02770|ALBU_RAT	K.AETFTFHSDIC(+57.02)TLPD(+57.02)KEK.Q	Y	68.44	2195.0205	18	0.9	732.6815	3	34.37	1.67E6	F2:7365	6	528	545	Carbamidomethylation; Carbamidomethylation (DHKE X@N-term)	C11:Carbamidomethylation:1000.00;D15:Carbamidomethylation (DHKE X@N-term):14.02
1	1	sp|P02770|ALBU_RAT	K.A(+57.02)ADKDNC(+57.02)F(+31.99)ATEGPNLVAR.S	Y	68.31	2036.9221	18	-0.2	679.9812	3	27.15	3.58E4	F11:5489	10	585	602	Carbamidomethylation (DHKE X@N-term); Carbamidomethylation; Dihydroxy	A1:Carbamidomethylation (DHKE X@N-term):8.22;C7:Carbamidomethylation:1000.00;F8:Dihydroxy:39.44
1	1	sp|P02770|ALBU_RAT	K.SIHTLFGDK(+57.02)LC(+57.02)AIPK.L	Y	68.11	1755.9341	15	1.8	439.9916	4	38.62	1.23E5	F19:8729	32	89	103	Carbamidomethylation (DHKE X@N-term); Carbamidomethylation	K9:Carbamidomethylation (DHKE X@N-term):8.69;C11:Carbamidomethylation:1000.00
1	1	sp|P02770|ALBU_RAT	K.EC(+57.02)C(+57.02)H(+57.02)GD(-18.01)LLEC(+57.02)ADDRAELAK.Y	Y	68.00	2299.9619	19	-2.7	575.9962	4	24.52	6.36E4	F16:4727	3	268	286	Carbamidomethylation; Carbamidomethylation (DHKE X@N-term); Dehydration	C2:Carbamidomethylation:1000.00;C3:Carbamidomethylation:1000.00;H4:Carbamidomethylation (DHKE X@N-term):19.05;D6:Dehydration:71.27;C10:Carbamidomethylation:1000.00
1	1	sp|P02770|ALBU_RAT	K.C(+57.02)C(+57.02)AEGDPPAC(+57.02)YGT(+59.02)VLAEFQPLVEEPK.N	Y	67.87	2995.3223	26	11.6	999.4596	3	88.58		F10:21059	2	384	409	Carbamidomethylation; Aminoethylcysteine	C1:Carbamidomethylation:1000.00;C2:Carbamidomethylation:1000.00;C10:Carbamidomethylation:1000.00;T13:Aminoethylcysteine:1000.00
1	1	sp|P02770|ALBU_RAT	K.A(+57.02)ADKDNC(+57.02)FATE(+14.02)GPNLVAR.S	Y	67.85	2018.9480	18	-3.0	673.9879	3	27.96	1.65E4	F5:5569	2	585	602	Carbamidomethylation (DHKE X@N-term); Carbamidomethylation; Methyl ester	A1:Carbamidomethylation (DHKE X@N-term):11.10;C7:Carbamidomethylation:1000.00;E11:Methyl ester:36.87
1	1	sp|P02770|ALBU_RAT	K.L(+57.02)GEY(+15.99)GFQNAVLVR.Y	Y	67.83	1537.7888	13	-0.7	769.9011	2	54.61	1.2E4	F19:13186	26	422	434	Carbamidomethylation (DHKE X@N-term); Hydroxylation	L1:Carbamidomethylation (DHKE X@N-term):14.04;Y4:Hydroxylation:50.57
1	1	sp|P02770|ALBU_RAT	K.AETFTFH(+57.02)SDIC(+57.02)TLPDKEK(+57.02).Q	Y	67.67	2252.0420	18	4.9	564.0205	4	33.24	1.08E6	F8:7177	7	528	545	Carbamidomethylation (DHKE X@N-term); Carbamidomethylation	H7:Carbamidomethylation (DHKE X@N-term):32.28;C11:Carbamidomethylation:1000.00;K18:Carbamidomethylation (DHKE X@N-term):0.00
1	1	sp|P02770|ALBU_RAT	K.A(+57.02)AD(+57.02)KDNC(+57.02)FATEGPNLVAR.S	Y	67.60	2061.9539	18	3.1	688.3274	3	39.59	8.88E5	F19:9000	85	585	602	Carbamidomethylation (DHKE X@N-term); Carbamidomethylation	A1:Carbamidomethylation (DHKE X@N-term):5.08;D3:Carbamidomethylation (DHKE X@N-term):9.34;C7:Carbamidomethylation:1000.00
1	1	sp|P02770|ALBU_RAT	R.R(+57.02)HPDYSVSLLLR.L	Y	67.36	1511.8208	12	5.7	504.9504	3	35.42	2.16E6	F10:7642	203	361	372	Carbamidomethylation (DHKE X@N-term)	R1:Carbamidomethylation (DHKE X@N-term):8.69
1	1	sp|P02770|ALBU_RAT	R.FPN(+.98)AEFAEITK.L	Y	67.15	1266.6132	11	5.1	634.3171	2	55.20	1.98E6	F19:13349	388	247	257	Deamidation (NQ)	N3:Deamidation (NQ):1000.00
1	1	sp|P02770|ALBU_RAT	K.LGEYGFK(sub Q)NAVLVR.Y	Y	67.15	1464.8088	13	-8.1	733.4058	2	51.76	1.66E7	F21:12203	2	422	434	Mutation
1	1	sp|P02770|ALBU_RAT	N.C(+57.02)FATEGPNLVAR.S	Y	67.02	1333.6449	12	2.2	667.8312	2	30.86	5.96E4	F19:6540	44	591	602	Carbamidomethylation	C1:Carbamidomethylation:1000.00
1	1	sp|P02770|ALBU_RAT	K.G(+57.02)LVLIAFSQYLQK(+57.02).C	Y	67.00	1592.8926	13	1.2	797.4545	2	85.33	8.93E4	F4:21000	38	45	57	Carbamidomethylation (DHKE X@N-term)	G1:Carbamidomethylation (DHKE X@N-term):1000.00;K13:Carbamidomethylation (DHKE X@N-term):1000.00
1	1	sp|P02770|ALBU_RAT	K.C(+57.02)C(+57.02)AEGDPPAC(+57.02)YGTVLAE(+6.01)FQPLVEEPK.N	Y	66.87	2942.3113	26	8.0	981.7855	3	85.77		F3:20762	1	384	409	Carbamidomethylation; Replacement of proton by lithium	C1:Carbamidomethylation:1000.00;C2:Carbamidomethylation:1000.00;C10:Carbamidomethylation:1000.00;E17:Replacement of proton by lithium:53.33
1	1	sp|P02770|ALBU_RAT	K.A(+57.02)ETFTFHSDIC(+57.02)TLPDK(+57.02)E(+57.02)K.Q	Y	66.80	2309.0635	18	2.0	770.6967	3	36.48	4.61E5	F19:8132	43	528	545	Carbamidomethylation (DHKE X@N-term); Carbamidomethylation	A1:Carbamidomethylation (DHKE X@N-term):0.00;C11:Carbamidomethylation:1000.00;K16:Carbamidomethylation (DHKE X@N-term):5.99;E17:Carbamidomethylation (DHKE X@N-term):0.00
1	1	sp|P02770|ALBU_RAT	K.C(+57.02)C(+57.02)AEGDR(sub P)PAC(+57.02)YGTVLAEFQPLVEEPK.N	Y	66.77	2995.3513	26	-2.2	999.4556	3	88.39		F9:21892	1	384	409	Carbamidomethylation; Mutation	C1:Carbamidomethylation:1000.00;C2:Carbamidomethylation:1000.00;C10:Carbamidomethylation:1000.00
1	1	sp|P02770|ALBU_RAT	R.R(+57.02)H(+57.02)PDYSVSLLLR.L	Y	66.61	1568.8423	12	-10.1	523.9494	3	33.22	1.53E6	F21:7143	203	361	372	Carbamidomethylation (DHKE X@N-term)	R1:Carbamidomethylation (DHKE X@N-term):16.66;H2:Carbamidomethylation (DHKE X@N-term):20.41
1	1	sp|P02770|ALBU_RAT	R.R(+57.02)PC(+57.02)FSALTVDE(+57.02)TYVPK.E	Y	66.30	1995.9724	16	-2.2	666.3300	3	45.16	1.13E6	F8:10485	41	509	524	Carbamidomethylation (DHKE X@N-term); Carbamidomethylation	R1:Carbamidomethylation (DHKE X@N-term):91.09;C3:Carbamidomethylation:1000.00;E11:Carbamidomethylation (DHKE X@N-term):39.19
1	1	sp|P02770|ALBU_RAT	R.RHPYFYAPE(+57.02)LLYYAEK.Y	Y	66.16	2116.0417	16	2.1	530.0188	4	51.27	5.38E4	F8:12177	10	169	184	Carbamidomethylation (DHKE X@N-term)	E9:Carbamidomethylation (DHKE X@N-term):47.82
1	1	sp|P02770|ALBU_RAT	R.HPYFYAP(+15.99)ELLYYAEK.Y	Y	66.10	1918.9141	15	-0.2	640.6451	3	65.93	1.49E4	F21:15941	1	170	184	Hydroxylation	P7:Hydroxylation:13.45
1	1	sp|P02770|ALBU_RAT	K.YN(-17.03)EVLTQC(+57.02)C(+57.02)TESDK.A	Y	66.04	1728.6971	14	-3.2	865.3531	2	36.10	6.84E4	F19:8026	24	185	198	Ammonia-loss (N); Carbamidomethylation	N2:Ammonia-loss (N):1000.00;C8:Carbamidomethylation:1000.00;C9:Carbamidomethylation:1000.00
1	1	sp|P02770|ALBU_RAT	K.SIHTLFGD(+57.02)KLC(+57.02)AIPK.L	Y	65.93	1755.9341	15	5.1	586.3216	3	38.41	1.56E5	F19:8670	12	89	103	Carbamidomethylation (DHKE X@N-term); Carbamidomethylation	D8:Carbamidomethylation (DHKE X@N-term):0.00;C11:Carbamidomethylation:1000.00
1	1	sp|P02770|ALBU_RAT	K.E(-18.01)C(+57.02)C(+57.02)HGD(+57.02)LLEC(+57.02)ADDRAELAK.Y	Y	65.90	2299.9619	19	3.8	767.6642	3	32.35	2.6E6	F8:6927	5	268	286	Pyro-glu from E; Carbamidomethylation; Carbamidomethylation (DHKE X@N-term)	E1:Pyro-glu from E:1000.00;C2:Carbamidomethylation:1000.00;C3:Carbamidomethylation:1000.00;D6:Carbamidomethylation (DHKE X@N-term):0.00;C10:Carbamidomethylation:1000.00
1	1	sp|P02770|ALBU_RAT	K.AETFTFHSD(+57.02)IC(+57.02)TLPDKEK(+57.02).Q	Y	65.88	2252.0420	18	1.6	564.0187	4	33.83	1.76E5	F12:7055	5	528	545	Carbamidomethylation (DHKE X@N-term); Carbamidomethylation	D9:Carbamidomethylation (DHKE X@N-term):0.00;C11:Carbamidomethylation:1000.00;K18:Carbamidomethylation (DHKE X@N-term):9.34
1	1	sp|P02770|ALBU_RAT	C.FSALTVDETYVPK.E	Y	65.88	1468.7449	13	4.4	735.3829	2	49.58	2.34E6	F19:11795	102	512	524
1	1	sp|P02770|ALBU_RAT	K.L(+58.01)GEYGFQNAVLVR.Y	Y	65.87	1522.7780	13	2.8	762.3984	2	68.42	5.77E5	F19:16963	72	422	434	Carboxymethyl (KW X@N-term)	L1:Carboxymethyl (KW X@N-term):1000.00
1	1	sp|P02770|ALBU_RAT	R.R(+42.01)(+15.99)PC(+57.02)FSALTVDETYVPK.E	Y	65.65	1939.9349	16	1.5	647.6532	3	56.08	1.24E5	F19:13592	20	509	524	Acetylation (N-term); Hydroxylation; Carbamidomethylation	R1:Acetylation (N-term):1000.00;R1:Hydroxylation:11.06;C3:Carbamidomethylation:1000.00
1	1	sp|P02770|ALBU_RAT	K.YNEVLTQC(+57.02)C(+57.02)TESDKAAC(+57.02)LTPK.L	Y	65.65	2487.1079	21	6.5	830.0486	3	29.27	8.28E5	F10:5946	32	185	205	Carbamidomethylation	C8:Carbamidomethylation:1000.00;C9:Carbamidomethylation:1000.00;C17:Carbamidomethylation:1000.00
1	1	sp|P02770|ALBU_RAT	K.T(+43.01)VMGDFAQFVDK.C	Y	65.43	1399.6442	12	3.6	700.8318	2	47.63	9.49E5	F9:11134	64	570	581	Carbamylation	T1:Carbamylation:96.47
1	1	sp|P02770|ALBU_RAT	K.A(+57.02)ADKDNC(+57.02)FAT(-18.01)EGPNLVAR.S	Y	65.42	1986.9218	18	3.0	663.3165	3	27.83	2.1E5	F19:5683	22	585	602	Carbamidomethylation (DHKE X@N-term); Carbamidomethylation; Dehydration	A1:Carbamidomethylation (DHKE X@N-term):0.00;C7:Carbamidomethylation:1000.00;T10:Dehydration:19.99
1	1	sp|P02770|ALBU_RAT	R.RHPYFYAPELLYYAE(+57.02)K.Y	Y	65.41	2116.0417	16	3.8	706.3572	3	52.74	1.26E6	F19:12671	51	169	184	Carbamidomethylation (DHKE X@N-term)	E15:Carbamidomethylation (DHKE X@N-term):0.00
1	1	sp|P02770|ALBU_RAT	K.QTALAELVK.H	Y	65.32	971.5651	9	3.8	486.7917	2	29.06	7.36E5	F12:5782	25	550	558
1	1	sp|P02770|ALBU_RAT	K.L(+57.02)GEYGFQN(+.98)AVLVR(+14.02).Y	Y	65.19	1536.7936	13	4.4	769.4075	2	63.05	1.54E6	F9:15291	106	422	434	Carbamidomethylation (DHKE X@N-term); Deamidation (NQ); Methyl ester	L1:Carbamidomethylation (DHKE X@N-term):15.21;N8:Deamidation (NQ):30.46;R13:Methyl ester:120.41
1	1	sp|P02770|ALBU_RAT	K.Y(+57.02)NEVLTQC(+57.02)C(+57.02)TESD(+57.02)K(+57.02)AAC(+57.02)LTPK.L	Y	65.08	2658.1724	21	2.2	887.0667	3	35.03	6.87E5	F19:7724	7	185	205	Carbamidomethylation (DHKE X@N-term); Carbamidomethylation	Y1:Carbamidomethylation (DHKE X@N-term):9.40;C8:Carbamidomethylation:1000.00;C9:Carbamidomethylation:1000.00;D13:Carbamidomethylation (DHKE X@N-term):9.40;K14:Carbamidomethylation (DHKE X@N-term):7.77;C17:Carbamidomethylation:1000.00
1	1	sp|P02770|ALBU_RAT	R.L(+57.02)PC(+57.02)VE(+57.02)DYLSAILNR.L	Y	64.91	1775.8876	14	4.7	888.9552	2	89.16	3.68E5	F17:21451	127	470	483	Carbamidomethylation (DHKE X@N-term); Carbamidomethylation	L1:Carbamidomethylation (DHKE X@N-term):99.73;C3:Carbamidomethylation:1000.00;E5:Carbamidomethylation (DHKE X@N-term):17.01
1	1	sp|P02770|ALBU_RAT	K.AADKDNC(+57.02)F(+31.99)ATEGPNLVAR.S	Y	64.81	1979.9006	18	6.6	660.9785	3	27.76		F9:5630	16	585	602	Carbamidomethylation; Dihydroxy	C7:Carbamidomethylation:1000.00;F8:Dihydroxy:29.24
1	1	sp|P02770|ALBU_RAT	K.AADK(+57.02)D(+57.02)NC(+57.02)FATEGPNLVAR.S	Y	64.73	2061.9539	18	4.1	688.3281	3	29.32	1.19E6	F18:6025	12	585	602	Carbamidomethylation (DHKE X@N-term); Carbamidomethylation	K4:Carbamidomethylation (DHKE X@N-term):4.05;D5:Carbamidomethylation (DHKE X@N-term):3.13;C7:Carbamidomethylation:1000.00
1	1	sp|P02770|ALBU_RAT	R.LPC(+57.02)VED(+57.02)YLSAILNR.L	Y	64.68	1718.8661	14	3.8	860.4436	2	88.00	1.56E5	F9:21791	12	470	483	Carbamidomethylation; Carbamidomethylation (DHKE X@N-term)	C3:Carbamidomethylation:1000.00;D6:Carbamidomethylation (DHKE X@N-term):12.28
1	1	sp|P02770|ALBU_RAT	K.EC(+57.02)C(+57.02)HD(sub G)DLLEC(+57.02)ADDRAELAK.Y	Y	64.62	2318.9565	19	12.7	580.7538	4	24.05		F8:4605	7	268	286	Carbamidomethylation; Mutation	C2:Carbamidomethylation:1000.00;C3:Carbamidomethylation:1000.00;C10:Carbamidomethylation:1000.00
1	1	sp|P02770|ALBU_RAT	R.RPC(+57.02)FSALTVDET(-18.01)YVPK.E	Y	64.58	1863.9188	16	0.6	622.3139	3	44.58	5.39E4	F20:10300	23	509	524	Carbamidomethylation; Dehydration	C3:Carbamidomethylation:1000.00;T12:Dehydration:0.00
1	1	sp|P02770|ALBU_RAT	K.L(+57.02)GE(+57.02)YGFQNAVLVR.Y	Y	64.55	1578.8154	13	1.1	790.4158	2	55.04	7.3E5	F19:13305	129	422	434	Carbamidomethylation (DHKE X@N-term)	L1:Carbamidomethylation (DHKE X@N-term):1000.00;E3:Carbamidomethylation (DHKE X@N-term):1000.00
1	1	sp|P02770|ALBU_RAT	K.L(+57.02)VQE(+57.02)VTDFAK.T	Y	64.39	1262.6506	10	2.9	632.3344	2	40.56	4.08E5	F7:9103	80	66	75	Carbamidomethylation (DHKE X@N-term)	L1:Carbamidomethylation (DHKE X@N-term):129.72;E4:Carbamidomethylation (DHKE X@N-term):56.34
1	1	sp|P02770|ALBU_RAT	K.SIHTLFGD(+57.02)K(+57.02)LC(+57.02)AIPK.L	Y	64.22	1812.9556	15	2.4	605.3273	3	43.33	4.24E5	F19:10042	70	89	103	Carbamidomethylation (DHKE X@N-term); Carbamidomethylation	D8:Carbamidomethylation (DHKE X@N-term):61.26;K9:Carbamidomethylation (DHKE X@N-term):55.13;C11:Carbamidomethylation:1000.00
1	1	sp|P02770|ALBU_RAT	K.C(+43.01)C(+57.02)AEGDPPAC(+57.02)YGTVLAEFQPLVEEPK.N	Y	64.07	2922.2874	26	1.0	975.1040	3	92.70		F1:23132	1	384	409	Carbamylation; Carbamidomethylation	C1:Carbamylation:101.47;C2:Carbamidomethylation:1000.00;C10:Carbamidomethylation:1000.00
1	1	sp|P02770|ALBU_RAT	R.YTQK(+57.02)APQVSTPTLVEAAR.N	Y	64.06	2016.0640	18	2.8	673.0305	3	29.42	3.38E5	F7:6057	12	435	452	Carbamidomethylation (DHKE X@N-term)	K4:Carbamidomethylation (DHKE X@N-term):9.42
1	1	sp|P02770|ALBU_RAT	K.YN(+.98)EVLTQC(+57.02)C(+57.02)TESDKAAC(+57.02)LTPK.L	Y	63.88	2488.0920	21	13.5	830.3824	3	29.35		F9:6070	1	185	205	Deamidation (NQ); Carbamidomethylation	N2:Deamidation (NQ):54.53;C8:Carbamidomethylation:1000.00;C9:Carbamidomethylation:1000.00;C17:Carbamidomethylation:1000.00
1	1	sp|P02770|ALBU_RAT	R.RH(+57.02)PDYSVSLLLR.L	Y	63.88	1511.8208	12	5.0	504.9501	3	29.92	4.66E6	F19:6271	159	361	372	Carbamidomethylation (DHKE X@N-term)	H2:Carbamidomethylation (DHKE X@N-term):17.01
1	1	sp|P02770|ALBU_RAT	R.RHPYFYAPELLY(+15.99)YAEK.Y	Y	63.63	2075.0151	16	0.6	519.7614	4	52.95	2.31E4	F17:11964	4	169	184	Hydroxylation	Y12:Hydroxylation:0.00
1	1	sp|P02770|ALBU_RAT	R.L(+57.02)PC(+57.02)VED(+57.02)YLSAILNR.L	Y	63.56	1775.8876	14	4.2	888.9548	2	88.94	9.89E5	F16:22232	54	470	483	Carbamidomethylation (DHKE X@N-term); Carbamidomethylation	L1:Carbamidomethylation (DHKE X@N-term):49.79;C3:Carbamidomethylation:1000.00;D6:Carbamidomethylation (DHKE X@N-term):0.00
1	1	sp|P02770|ALBU_RAT	L.GEYGFQNAVLVR.Y	Y	63.56	1351.6884	12	7.9	676.8568	2	41.67	2.46E4	F19:9577	1	423	434
1	1	sp|P02770|ALBU_RAT	K.AADKDNC(+57.02)FATE(+14.02)GPNLVAR.S	Y	63.55	1961.9265	18	-13.8	654.9738	3	27.41		F1:5518	3	585	602	Carbamidomethylation; Methyl ester	C7:Carbamidomethylation:1000.00;E11:Methyl ester:34.90
1	1	sp|P02770|ALBU_RAT	K.EC(+57.02)C(+57.02)H(+57.02)GDLLEC(+57.02)ADDRAELAK(+57.02).Y	Y	63.49	2374.9939	19	0.6	594.7561	4	25.11	9.46E4	F2:4798	1	268	286	Carbamidomethylation; Carbamidomethylation (DHKE X@N-term)	C2:Carbamidomethylation:1000.00;C3:Carbamidomethylation:1000.00;H4:Carbamidomethylation (DHKE X@N-term):0.00;C10:Carbamidomethylation:1000.00;K19:Carbamidomethylation (DHKE X@N-term):23.15
1	1	sp|P02770|ALBU_RAT	R.H(+156.12)PYFYAPELLYYAEK.Y	Y	63.47	2059.0342	15	10.5	515.7712	4	51.82	5.82E5	F21:12220	1	170	184	4-hydroxynonenal (HNE)	H1:4-hydroxynonenal (HNE):80.11
1	1	sp|P02770|ALBU_RAT	R.Y(+57.02)TQK(+57.02)APQVSTPTLVEAAR.N	Y	63.38	2073.0854	18	1.2	692.0366	3	33.08	9.08E4	F6:7009	29	435	452	Carbamidomethylation (DHKE X@N-term)	Y1:Carbamidomethylation (DHKE X@N-term):98.47;K4:Carbamidomethylation (DHKE X@N-term):98.13
1	1	sp|P02770|ALBU_RAT	K.E(-18.01)C(+57.02)C(+57.02)HGD(+14.02)LLEC(+57.02)ADDRAELAK.Y	Y	63.33	2256.9561	19	13.5	565.2539	4	24.74	9.65E3	F17:4567	1	268	286	Pyro-glu from E; Carbamidomethylation; Methyl ester	E1:Pyro-glu from E:1000.00;C2:Carbamidomethylation:1000.00;C3:Carbamidomethylation:1000.00;D6:Methyl ester:18.73;C10:Carbamidomethylation:1000.00
1	1	sp|P02770|ALBU_RAT	R.H(+57.02)PYFYAPELLYYAE(+57.02)K.Y	Y	63.31	2016.9620	15	4.1	673.3307	3	77.90	2.97E4	F6:18579	22	170	184	Carbamidomethylation (DHKE X@N-term)	H1:Carbamidomethylation (DHKE X@N-term):52.22;E14:Carbamidomethylation (DHKE X@N-term):0.00
1	1	sp|P02770|ALBU_RAT	K.Y(+57.02)NEVLTQC(+57.02)C(+57.02)TESDKAAC(+57.02)LTPK.L	Y	63.28	2544.1294	21	6.6	849.0560	3	32.97	2.28E5	F12:6825	20	185	205	Carbamidomethylation (DHKE X@N-term); Carbamidomethylation	Y1:Carbamidomethylation (DHKE X@N-term):32.28;C8:Carbamidomethylation:1000.00;C9:Carbamidomethylation:1000.00;C17:Carbamidomethylation:1000.00
1	1	sp|P02770|ALBU_RAT	K.AETFTFH(+57.02)SDIC(+57.02)TLPDK(+57.02)EK.Q	Y	63.25	2252.0420	18	-1.0	564.0172	4	32.83	4.19E5	F16:7053	4	528	545	Carbamidomethylation (DHKE X@N-term); Carbamidomethylation	H7:Carbamidomethylation (DHKE X@N-term):17.01;C11:Carbamidomethylation:1000.00;K16:Carbamidomethylation (DHKE X@N-term):0.00
1	1	sp|P02770|ALBU_RAT	K.EC(+57.02)C(+57.02)HGD(-18.01)LLEC(+57.02)ADDRAELAK.Y	Y	63.16	2242.9404	19	4.7	561.7450	4	24.93	3.33E5	F19:4870	4	268	286	Carbamidomethylation; Dehydration	C2:Carbamidomethylation:1000.00;C3:Carbamidomethylation:1000.00;D6:Dehydration:90.57;C10:Carbamidomethylation:1000.00
1	1	sp|P02770|ALBU_RAT	K.AAD(+57.02)K(+57.02)DNC(+57.02)FATEGPN(+.98)LVAR.S	Y	63.05	2062.9377	18	8.4	688.6590	3	29.42		F4:6052	4	585	602	Carbamidomethylation (DHKE X@N-term); Carbamidomethylation; Deamidation (NQ)	D3:Carbamidomethylation (DHKE X@N-term):0.00;K4:Carbamidomethylation (DHKE X@N-term):0.00;C7:Carbamidomethylation:1000.00;N14:Deamidation (NQ):30.70
1	1	sp|P02770|ALBU_RAT	K.A(+57.02)ADKDNC(+57.02)FATEGP(+31.99)NLVAR.S	Y	62.95	2036.9221	18	11.4	679.9891	3	27.98	4.01E4	F5:5575	1	585	602	Carbamidomethylation (DHKE X@N-term); Carbamidomethylation; Dihydroxy	A1:Carbamidomethylation (DHKE X@N-term):9.40;C7:Carbamidomethylation:1000.00;P13:Dihydroxy:46.79
1	1	sp|P02770|ALBU_RAT	R.HPYFYAPELLYYAE(+57.02)K.Y	Y	62.94	1959.9407	15	4.2	654.3236	3	65.91	5.11E5	F19:16286	14	170	184	Carbamidomethylation (DHKE X@N-term)	E14:Carbamidomethylation (DHKE X@N-term):0.00
1	1	sp|P02770|ALBU_RAT	K.E(-18.01)C(+57.02)C(+57.02)HGD(+57.02)LLEC(+57.02)ADDR.A	Y	62.90	1787.6661	14	3.1	894.8431	2	25.39	1.85E5	F2:4873	6	268	281	Pyro-glu from E; Carbamidomethylation; Carbamidomethylation (DHKE X@N-term)	E1:Pyro-glu from E:1000.00;C2:Carbamidomethylation:1000.00;C3:Carbamidomethylation:1000.00;D6:Carbamidomethylation (DHKE X@N-term):0.00;C10:Carbamidomethylation:1000.00
1	1	sp|P02770|ALBU_RAT	R.R(+57.02)HPYFYAPELLYYAE(+57.02)K(+57.02).Y	Y	62.84	2230.0847	16	0.6	744.3693	3	60.49	8.43E5	F19:14801	65	169	184	Carbamidomethylation (DHKE X@N-term)	R1:Carbamidomethylation (DHKE X@N-term):0.00;E15:Carbamidomethylation (DHKE X@N-term):109.28;K16:Carbamidomethylation (DHKE X@N-term):95.63
1	1	sp|P02770|ALBU_RAT	K.AE(+57.02)TFTFHSD(+57.02)IC(+57.02)TLPDKEK.Q	Y	62.66	2252.0420	18	3.5	751.6906	3	34.79	1.18E6	F13:7351	7	528	545	Carbamidomethylation (DHKE X@N-term); Carbamidomethylation	E2:Carbamidomethylation (DHKE X@N-term):0.00;D9:Carbamidomethylation (DHKE X@N-term):0.00;C11:Carbamidomethylation:1000.00
1	1	sp|P02770|ALBU_RAT	R.RHPYFY(+15.99)APELLYYAEK.Y	Y	62.65	2075.0151	16	8.4	692.6848	3	52.91		F17:11951	8	169	184	Hydroxylation	Y6:Hydroxylation:0.00
1	1	sp|P02770|ALBU_RAT	R.R(+57.02)PC(+57.02)FSALTVDETY(+15.99)VPK.E	Y	62.61	1954.9458	16	3.3	652.6580	3	46.81	4.56E3	F12:10453	9	509	524	Carbamidomethylation (DHKE X@N-term); Carbamidomethylation; Hydroxylation	R1:Carbamidomethylation (DHKE X@N-term):61.12;C3:Carbamidomethylation:1000.00;Y13:Hydroxylation:0.00
1	1	sp|P02770|ALBU_RAT	K.AADKDNC(+57.02)FAT(-2.02)EGPNLVAR.S	Y	62.60	1945.8951	18	-0.2	649.6389	3	26.87	6.41E4	F21:5365	30	585	602	Carbamidomethylation; 2-amino-3-oxo-butanoic_acid	C7:Carbamidomethylation:1000.00;T10:2-amino-3-oxo-butanoic_acid:1000.00
1	1	sp|P02770|ALBU_RAT	K.AADKD(+57.02)N(+.98)C(+57.02)FATEGPNLVAR.S	Y	62.54	2005.9163	18	5.6	669.6498	3	29.41		F5:5964	3	585	602	Carbamidomethylation (DHKE X@N-term); Deamidation (NQ); Carbamidomethylation	D5:Carbamidomethylation (DHKE X@N-term):0.00;N6:Deamidation (NQ):107.29;C7:Carbamidomethylation:1000.00
1	1	sp|P02770|ALBU_RAT	K.L(+53.97)GEYGFQNAVLVR.Y	Y	62.47	1518.7441	13	13.7	760.3898	2	55.35	3.14E4	F7:13031	1	422	434	Trifluoroleucine	L1:Trifluoroleucine:96.46
1	1	sp|P02770|ALBU_RAT	K.EC(+57.02)C(+57.02)HGD(-18.01)LLE(+14.02)C(+57.02)ADDRAELAK.Y	Y	62.28	2256.9561	19	0.6	753.3264	3	24.76		F17:4573	1	268	286	Carbamidomethylation; Dehydration; Methyl ester	C2:Carbamidomethylation:1000.00;C3:Carbamidomethylation:1000.00;D6:Dehydration:22.09;E9:Methyl ester:10.10;C10:Carbamidomethylation:1000.00
1	1	sp|P02770|ALBU_RAT	R.RPC(+57.02)FSALTVDETYVPK(+114.04).E	Y	62.21	1995.9724	16	1.4	666.3323	3	44.83	9.22E5	F5:10082	42	509	524	Carbamidomethylation; Ubiquitin	C3:Carbamidomethylation:1000.00;K16:Ubiquitin:77.13
1	1	sp|P02770|ALBU_RAT	K.A(+57.02)ADKDNC(+57.02)FATEGPN(+.98)LVAR.S	Y	62.20	2005.9163	18	-6.6	669.6416	3	27.40		F16:5532	5	585	602	Carbamidomethylation (DHKE X@N-term); Carbamidomethylation; Deamidation (NQ)	A1:Carbamidomethylation (DHKE X@N-term):5.47;C7:Carbamidomethylation:1000.00;N14:Deamidation (NQ):40.14
1	1	sp|P02770|ALBU_RAT	R.RHPYFYAPELLYYAE(+57.02)K(+57.02).Y	Y	62.14	2173.0632	16	1.7	725.3629	3	54.37	1.18E6	F19:13120	93	169	184	Carbamidomethylation (DHKE X@N-term)	E15:Carbamidomethylation (DHKE X@N-term):129.72;K16:Carbamidomethylation (DHKE X@N-term):120.29
1	1	sp|P02770|ALBU_RAT	R.RH(+57.02)PYFYAPELLYYAE(+57.02)K(+57.02).Y	Y	62.08	2230.0847	16	4.7	744.3724	3	60.83	5.08E5	F16:14744	58	169	184	Carbamidomethylation (DHKE X@N-term)	H2:Carbamidomethylation (DHKE X@N-term):0.00;E15:Carbamidomethylation (DHKE X@N-term):95.35;K16:Carbamidomethylation (DHKE X@N-term):81.81
1	1	sp|P02770|ALBU_RAT	K.INKEC(+57.02)C(+57.02)HGDLLEC(+57.02)AD(-18.01)DRAELAK.Y	Y	62.03	2598.1624	22	11.8	520.6459	5	21.09	7.63E4	F19:3822	9	265	286	Carbamidomethylation; Dehydration	C5:Carbamidomethylation:1000.00;C6:Carbamidomethylation:1000.00;C13:Carbamidomethylation:1000.00;D15:Dehydration:43.89
1	1	sp|P02770|ALBU_RAT	K.GLVLIAFSQYLQK(+57.02).C	Y	62.02	1535.8711	13	1.7	768.9441	2	83.14	2.22E5	F11:20830	39	45	57	Carbamidomethylation (DHKE X@N-term)	K13:Carbamidomethylation (DHKE X@N-term):150.01
1	1	sp|P02770|ALBU_RAT	K.A(+57.02)ETFTFH(+57.02)SD(+57.02)IC(+57.02)TLPDKEK.Q	Y	61.96	2309.0635	18	6.6	578.2770	4	33.56	1.2E5	F7:7206	17	528	545	Carbamidomethylation (DHKE X@N-term); Carbamidomethylation	A1:Carbamidomethylation (DHKE X@N-term):14.02;H7:Carbamidomethylation (DHKE X@N-term):38.32;D9:Carbamidomethylation (DHKE X@N-term):31.93;C11:Carbamidomethylation:1000.00
1	1	sp|P02770|ALBU_RAT	R.RHPYFYAPE(+14.02)LLY(-18.01)YAEK.Y	Y	61.93	2055.0254	16	-6.8	514.7601	4	52.36		F19:12565	4	169	184	Methyl ester; Dehydration	E9:Methyl ester:0.00;Y12:Dehydration:17.01
1	1	sp|P02770|ALBU_RAT	K.A(+57.02)ADK(+57.02)D(+57.02)NC(+57.02)FATEGPNLVAR.S	Y	61.88	2118.9751	18	-3.3	707.3300	3	29.61	7.94E5	F1:6133	11	585	602	Carbamidomethylation (DHKE X@N-term); Carbamidomethylation	A1:Carbamidomethylation (DHKE X@N-term):8.22;K4:Carbamidomethylation (DHKE X@N-term):11.06;D5:Carbamidomethylation (DHKE X@N-term):0.00;C7:Carbamidomethylation:1000.00
1	1	sp|P02770|ALBU_RAT	K.LVQE(+57.02)VTDFAK(+57.02).T	Y	61.88	1262.6506	10	-5.3	632.3292	2	28.68	4.73E4	F5:5762	23	66	75	Carbamidomethylation (DHKE X@N-term)	E4:Carbamidomethylation (DHKE X@N-term):38.16;K10:Carbamidomethylation (DHKE X@N-term):29.32
1	1	sp|P02770|ALBU_RAT	K.I(+57.02)NKEC(+57.02)C(+57.02)HGD(+57.02)LLEC(+57.02)ADDRAELAK.Y	Y	61.88	2730.2158	22	7.2	683.5662	4	22.77	3.27E5	F12:4142	2	265	286	Carbamidomethylation (DHKE X@N-term); Carbamidomethylation	I1:Carbamidomethylation (DHKE X@N-term):54.01;C5:Carbamidomethylation:1000.00;C6:Carbamidomethylation:1000.00;D9:Carbamidomethylation (DHKE X@N-term):0.00;C13:Carbamidomethylation:1000.00
1	1	sp|P02770|ALBU_RAT	R.R(+57.02)HPYFYAPELLYYAE(+57.02)K.Y	Y	61.81	2173.0632	16	7.0	725.3668	3	59.87	3.58E5	F10:14070	31	169	184	Carbamidomethylation (DHKE X@N-term)	R1:Carbamidomethylation (DHKE X@N-term):0.00;E15:Carbamidomethylation (DHKE X@N-term):0.00
1	1	sp|P02770|ALBU_RAT	K.LGEYGF(+31.99)QNAVLVR.Y	Y	61.68	1496.7623	13	-0.3	749.3882	2	52.47	1.01E5	F17:11833	9	422	434	Dihydroxy	F6:Dihydroxy:0.00
1	1	sp|P02770|ALBU_RAT	R.F(+57.02)PN(+.98)AEFAEITK(+57.02).L	Y	61.57	1380.6561	11	3.7	691.3379	2	55.60	4.47E5	F19:13459	43	247	257	Carbamidomethylation (DHKE X@N-term); Deamidation (NQ)	F1:Carbamidomethylation (DHKE X@N-term):63.97;N3:Deamidation (NQ):1000.00;K11:Carbamidomethylation (DHKE X@N-term):26.52
1	1	sp|P02770|ALBU_RAT	K.AADKDNC(+57.02)FATEGP(+31.99)NLVAR.S	Y	61.54	1979.9006	18	4.3	660.9770	3	27.54	4.09E4	F5:5456	6	585	602	Carbamidomethylation; Dihydroxy	C7:Carbamidomethylation:1000.00;P13:Dihydroxy:27.25
1	1	sp|P02770|ALBU_RAT	K.A(+57.02)ETFTFHSDIC(+57.02)TLPDKE(+57.02)K(+57.02).Q	Y	61.52	2309.0635	18	2.5	770.6970	3	35.93	1.25E6	F19:7978	12	528	545	Carbamidomethylation (DHKE X@N-term); Carbamidomethylation	A1:Carbamidomethylation (DHKE X@N-term):0.00;C11:Carbamidomethylation:1000.00;E17:Carbamidomethylation (DHKE X@N-term):11.06;K18:Carbamidomethylation (DHKE X@N-term):8.22
1	1	sp|P02770|ALBU_RAT	R.FPNAEFAEITK(+114.04).L	Y	61.43	1379.6721	11	-2.4	690.8417	2	45.08	1.15E6	F19:10537	66	247	257	Ubiquitin	K11:Ubiquitin:30.46
1	1	sp|P02770|ALBU_RAT	K.APQVSTP(+31.99)TLVEAAR.N	Y	61.31	1470.7678	14	-0.3	736.3910	2	32.95		F17:6709	3	439	452	Dihydroxy	P7:Dihydroxy:20.87
1	1	sp|P02770|ALBU_RAT	K.AADK(+57.02)D(+57.02)N(+.98)C(+57.02)FATEGPNLVAR.S	Y	61.20	2062.9377	18	13.5	688.6625	3	28.92		F20:5935	3	585	602	Carbamidomethylation (DHKE X@N-term); Deamidation (NQ); Carbamidomethylation	K4:Carbamidomethylation (DHKE X@N-term):3.29;D5:Carbamidomethylation (DHKE X@N-term):0.00;N6:Deamidation (NQ):23.87;C7:Carbamidomethylation:1000.00
1	1	sp|P02770|ALBU_RAT	K.A(+57.02)ETFTFHSDIC(+57.02)TLPD(+57.02)K(+57.02)EK.Q	Y	61.10	2309.0635	18	6.9	770.7004	3	36.87	1.64E5	F12:7863	12	528	545	Carbamidomethylation (DHKE X@N-term); Carbamidomethylation	A1:Carbamidomethylation (DHKE X@N-term):0.00;C11:Carbamidomethylation:1000.00;D15:Carbamidomethylation (DHKE X@N-term):0.00;K16:Carbamidomethylation (DHKE X@N-term):10.11
1	1	sp|P02770|ALBU_RAT	R.HPYFYAPELLYYAEK(+57.02).Y	Y	61.08	1959.9407	15	8.3	654.3262	3	66.39	3.09E5	F17:15508	17	170	184	Carbamidomethylation (DHKE X@N-term)	K15:Carbamidomethylation (DHKE X@N-term):11.06
1	1	sp|P02770|ALBU_RAT	R.LPC(+57.02)VE(+57.02)DYLSAILNR.L	Y	61.07	1718.8661	14	4.7	860.4444	2	87.73	1.58E5	F5:21302	22	470	483	Carbamidomethylation; Carbamidomethylation (DHKE X@N-term)	C3:Carbamidomethylation:1000.00;E5:Carbamidomethylation (DHKE X@N-term):0.00
1	1	sp|P02770|ALBU_RAT	R.R(+57.02)PC(+57.02)FSALTVDETYVPK(+57.02)E(+57.02)FK.A	Y	61.02	2457.1997	19	-0.3	820.0736	3	53.18	4.07E5	F19:12790	7	509	527	Carbamidomethylation (DHKE X@N-term); Carbamidomethylation	R1:Carbamidomethylation (DHKE X@N-term):32.47;C3:Carbamidomethylation:1000.00;K16:Carbamidomethylation (DHKE X@N-term):7.77;E17:Carbamidomethylation (DHKE X@N-term):9.40
1	1	sp|P02770|ALBU_RAT	K.E(+57.02)C(+57.02)C(+57.02)H(+57.02)GD(+57.02)LLEC(+57.02)ADDRAELAK.Y	Y	60.98	2432.0154	19	-1.6	609.0101	4	24.78		F19:4828	1	268	286	Carbamidomethylation (DHKE X@N-term); Carbamidomethylation	E1:Carbamidomethylation (DHKE X@N-term):19.61;C2:Carbamidomethylation:1000.00;C3:Carbamidomethylation:1000.00;H4:Carbamidomethylation (DHKE X@N-term):23.70;D6:Carbamidomethylation (DHKE X@N-term):28.36;C10:Carbamidomethylation:1000.00
1	1	sp|P02770|ALBU_RAT	K.EC(+57.02)C(+57.02)HGDLLEC(+57.02)ADDRAELAK(+114.04).Y	Y	60.96	2374.9939	19	0.7	594.7562	4	26.15	3.59E5	F19:5210	9	268	286	Carbamidomethylation; Ubiquitin	C2:Carbamidomethylation:1000.00;C3:Carbamidomethylation:1000.00;C10:Carbamidomethylation:1000.00;K19:Ubiquitin:1000.00
1	1	sp|P02770|ALBU_RAT	R.R(+42.01)(+15.99)HPDYSVSLLLR.L	Y	60.92	1512.8048	12	2.6	505.2769	3	40.01	5.89E4	F19:9116	19	361	372	Acetylation (N-term); Hydroxylation	R1:Acetylation (N-term):1000.00;R1:Hydroxylation:20.41
1	1	sp|P02770|ALBU_RAT	K.AADKD(-18.01)NC(+57.02)FATEGPNLVAR.S	Y	60.88	1929.9003	18	6.5	644.3115	3	28.03	2.05E5	F9:5705	8	585	602	Dehydration; Carbamidomethylation	D5:Dehydration:0.00;C7:Carbamidomethylation:1000.00
1	1	sp|P02770|ALBU_RAT	C.F(+57.02)SALTVDETYVPK.E	Y	60.87	1525.7664	13	4.6	763.8940	2	57.98	2.27E5	F12:13287	118	512	524	Carbamidomethylation (DHKE X@N-term)	F1:Carbamidomethylation (DHKE X@N-term):123.86
1	1	sp|P02770|ALBU_RAT	K.LGE(+57.02)YGFQN(+.98)AVLVR.Y	Y	60.81	1522.7780	13	3.9	762.3992	2	56.57	8.21E4	F19:13729	6	422	434	Carbamidomethylation (DHKE X@N-term); Deamidation (NQ)	E3:Carbamidomethylation (DHKE X@N-term):0.00;N8:Deamidation (NQ):17.01
1	1	sp|P02770|ALBU_RAT	R.RHPD(+57.02)YSVSLLLR.L	Y	60.79	1511.8208	12	4.9	504.9500	3	27.24	9.24E4	F9:5486	87	361	372	Carbamidomethylation (DHKE X@N-term)	D4:Carbamidomethylation (DHKE X@N-term):28.36
1	1	sp|P02770|ALBU_RAT	K.I(+57.02)NK(+57.02)EC(+57.02)C(+57.02)H(+57.02)GDLLEC(+57.02)ADDRAELAK.Y	Y	60.77	2787.2373	22	11.1	558.4609	5	24.79	1.15E5	F20:4784	1	265	286	Carbamidomethylation (DHKE X@N-term); Carbamidomethylation	I1:Carbamidomethylation (DHKE X@N-term):4.05;K3:Carbamidomethylation (DHKE X@N-term):0.00;C5:Carbamidomethylation:1000.00;C6:Carbamidomethylation:1000.00;H7:Carbamidomethylation (DHKE X@N-term):0.00;C13:Carbamidomethylation:1000.00
1	1	sp|P02770|ALBU_RAT	K.A(+57.02)AD(+57.02)KDNC(+57.02)FATEGPN(+.98)LVAR.S	Y	60.75	2062.9377	18	4.7	688.6564	3	29.42		F9:6090	2	585	602	Carbamidomethylation (DHKE X@N-term); Carbamidomethylation; Deamidation (NQ)	A1:Carbamidomethylation (DHKE X@N-term):4.05;D3:Carbamidomethylation (DHKE X@N-term):0.00;C7:Carbamidomethylation:1000.00;N14:Deamidation (NQ):83.90
1	1	sp|P02770|ALBU_RAT	K.LGE(+57.02)YGFQNAVLVR(+14.02).Y	Y	60.75	1535.8096	13	4.0	768.9152	2	56.08	3.77E5	F9:13436	66	422	434	Carbamidomethylation (DHKE X@N-term); Methyl ester	E3:Carbamidomethylation (DHKE X@N-term):12.19;R13:Methyl ester:1000.00
1	1	sp|P02770|ALBU_RAT	K.YNEVLTQ(+.98)C(+57.02)C(+57.02)TESDKAAC(+57.02)LTPK.L	Y	60.72	2488.0920	21	12.1	830.3813	3	29.18		F7:5991	2	185	205	Deamidation (NQ); Carbamidomethylation	Q7:Deamidation (NQ):0.00;C8:Carbamidomethylation:1000.00;C9:Carbamidomethylation:1000.00;C17:Carbamidomethylation:1000.00
1	1	sp|P02770|ALBU_RAT	R.RHPYFYAP(+15.99)ELLYYAEK.Y	Y	60.69	2075.0151	16	2.2	692.6805	3	52.95		F17:11962	15	169	184	Hydroxylation	P8:Hydroxylation:10.49
1	1	sp|P02770|ALBU_RAT	K.LGEY(+125.90)GFQNAVLVR.Y	Y	60.65	1590.6691	13	2.6	796.3439	2	64.82	1.05E5	F19:15988	6	422	434	Iodination	Y4:Iodination:1000.00
1	1	sp|P02770|ALBU_RAT	R.H(+57.02)PDYSVSLLLR.L	Y	60.65	1355.7197	11	4.8	678.8704	2	51.78	4.79E5	F16:12303	77	362	372	Carbamidomethylation (DHKE X@N-term)	H1:Carbamidomethylation (DHKE X@N-term):39.76
1	1	sp|P02770|ALBU_RAT	R.RHPDY(+125.90)SVSLLLR.L	Y	60.62	1580.6960	12	0.6	527.9062	3	41.50	3.99E4	F19:9528	7	361	372	Iodination	Y5:Iodination:19.05
1	1	sp|P02770|ALBU_RAT	R.R(+57.02)PC(+57.02)FSALTVD(+15.99)ETYVPK.E	Y	60.53	1954.9458	16	5.4	652.6594	3	45.64	2.65E4	F20:10600	11	509	524	Carbamidomethylation (DHKE X@N-term); Carbamidomethylation; Hydroxylation	R1:Carbamidomethylation (DHKE X@N-term):46.29;C3:Carbamidomethylation:1000.00;D10:Hydroxylation:12.66
1	1	sp|P02770|ALBU_RAT	K.I(+57.02)NKEC(+57.02)C(+57.02)H(+57.02)GD(+57.02)LLEC(+57.02)ADDR.A	Y	60.51	2274.9417	17	4.4	569.7452	4	19.73	2.53E4	F6:3411	3	265	281	Carbamidomethylation (DHKE X@N-term); Carbamidomethylation	I1:Carbamidomethylation (DHKE X@N-term):11.10;C5:Carbamidomethylation:1000.00;C6:Carbamidomethylation:1000.00;H7:Carbamidomethylation (DHKE X@N-term):0.00;D9:Carbamidomethylation (DHKE X@N-term):0.00;C13:Carbamidomethylation:1000.00
1	1	sp|P02770|ALBU_RAT	K.AETFTFHSDIC(+57.02)TLPD(+57.02)K(+57.02)EK.Q	Y	60.49	2252.0420	18	3.2	751.6903	3	36.70	1.17E6	F9:8129	28	528	545	Carbamidomethylation; Carbamidomethylation (DHKE X@N-term)	C11:Carbamidomethylation:1000.00;D15:Carbamidomethylation (DHKE X@N-term):0.00;K16:Carbamidomethylation (DHKE X@N-term):11.06
1	1	sp|P02770|ALBU_RAT	K.AADKD(+21.98)N(+.98)C(+57.02)FATEGPNLVAR.S	Y	60.46	1970.8768	18	7.8	657.9713	3	28.05		F10:5613	1	585	602	Sodium adduct; Deamidation (NQ); Carbamidomethylation	D5:Sodium adduct:18.53;N6:Deamidation (NQ):47.82;C7:Carbamidomethylation:1000.00
1	1	sp|P02770|ALBU_RAT	R.LPC(+57.02)VED(-18.01)YLSAILNR.L	Y	60.43	1643.8341	14	3.5	822.9272	2	82.87	9.4E4	F17:19807	4	470	483	Carbamidomethylation; Dehydration	C3:Carbamidomethylation:1000.00;D6:Dehydration:0.00
1	1	sp|P02770|ALBU_RAT	R.R(+57.02)HPD(+57.02)YSVSLLLR.L	Y	60.42	1568.8423	12	2.6	523.9561	3	31.36	5.59E4	F9:6632	78	361	372	Carbamidomethylation (DHKE X@N-term)	R1:Carbamidomethylation (DHKE X@N-term):0.00;D4:Carbamidomethylation (DHKE X@N-term):32.28
1	1	sp|P02770|ALBU_RAT	K.DDNPNLPPFQRPEAEAMC(+57.02)TSFQENPTSFLGHYLHEVAR.R	Y	60.34	4414.0171	38	-6.6	883.8049	5	70.24		F17:16489	3	131	168	Carbamidomethylation	C18:Carbamidomethylation:1000.00
1	1	sp|P02770|ALBU_RAT	K.L(+57.02)GEYGF(+31.99)QNAVLVR.Y	Y	60.32	1553.7838	13	2.7	777.9012	2	54.71	7.59E4	F16:13105	3	422	434	Carbamidomethylation (DHKE X@N-term); Dihydroxy	L1:Carbamidomethylation (DHKE X@N-term):14.04;F6:Dihydroxy:9.40
1	1	sp|P02770|ALBU_RAT	R.L(+57.02)PC(+57.02)VEDY(-18.01)LSAILNR.L	Y	60.30	1700.8556	14	3.1	851.4377	2	83.74	2.22E5	F11:20994	22	470	483	Carbamidomethylation (DHKE X@N-term); Carbamidomethylation; Dehydration	L1:Carbamidomethylation (DHKE X@N-term):69.71;C3:Carbamidomethylation:1000.00;Y7:Dehydration:0.00
1	1	sp|P02770|ALBU_RAT	M.C(+57.02)(+57.02)TSFQENPTSFLGHYLHEVAR.R	Y	60.26	2549.1758	21	3.8	638.3036	4	71.24	9.06E4	F17:16761	1	148	168	Carbamidomethylation; Carbamidomethylation (DHKE X@N-term)	C1:Carbamidomethylation:1000.00;C1:Carbamidomethylation (DHKE X@N-term):45.16
1	1	sp|P02770|ALBU_RAT	R.RHPDY(+15.99)SVSLLLR.L	Y	60.22	1470.7943	12	-0.9	491.2716	3	29.18	7.36E4	F11:6058	44	361	372	Hydroxylation	Y5:Hydroxylation:8.22
1	1	sp|P02770|ALBU_RAT	K.INK(+59.05)EC(+57.02)C(+57.02)HGDLLEC(+57.02)ADDRAELAK.Y	Y	60.21	2675.2227	22	-2.0	669.8116	4	23.39		F10:4344	5	265	286	5-hydroxy-N6 N6 N6-trimethyl; Carbamidomethylation	K3:5-hydroxy-N6 N6 N6-trimethyl:129.23;C5:Carbamidomethylation:1000.00;C6:Carbamidomethylation:1000.00;C13:Carbamidomethylation:1000.00
1	1	sp|P02770|ALBU_RAT	R.L(+57.02)PC(+57.02)VEDY(+15.99)LSAILNR.L	Y	60.16	1734.8611	14	-3.6	868.4347	2	90.04	3.78E4	F1:22443	8	470	483	Carbamidomethylation (DHKE X@N-term); Carbamidomethylation; Hydroxylation	L1:Carbamidomethylation (DHKE X@N-term):28.70;C3:Carbamidomethylation:1000.00;Y7:Hydroxylation:14.02
1	1	sp|P02770|ALBU_RAT	K.LGEYGFQNAVLVR(+14.02).Y	Y	60.07	1478.7881	13	1.8	740.4026	2	59.00		F7:13988	6	422	434	Methyl ester	R13:Methyl ester:102.06
1	1	sp|P02770|ALBU_RAT	R.RH(+57.02)PYFYAPE(+57.02)LLYYAEK.Y	Y	60.07	2173.0632	16	-8.6	544.2684	4	57.37	2.31E5	F19:13950	26	169	184	Carbamidomethylation (DHKE X@N-term)	H2:Carbamidomethylation (DHKE X@N-term):0.00;E9:Carbamidomethylation (DHKE X@N-term):29.18
1	1	sp|P02770|ALBU_RAT	K.INKEC(+57.02)C(+57.02)HGDLLEC(+57.02)ADDRAELAK(+114.04).Y	Y	59.99	2730.2158	22	7.4	683.5663	4	21.87	6.87E5	F19:4033	3	265	286	Carbamidomethylation; Ubiquitin	C5:Carbamidomethylation:1000.00;C6:Carbamidomethylation:1000.00;C13:Carbamidomethylation:1000.00;K22:Ubiquitin:132.17
1	1	sp|P02770|ALBU_RAT	K.AETFTFHSD(+57.02)IC(+57.02)TLPDK(+57.02)E(+57.02)K.Q	Y	59.81	2309.0635	18	3.8	770.6980	3	35.53	1.32E6	F16:7811	5	528	545	Carbamidomethylation (DHKE X@N-term); Carbamidomethylation	D9:Carbamidomethylation (DHKE X@N-term):0.00;C11:Carbamidomethylation:1000.00;K16:Carbamidomethylation (DHKE X@N-term):0.00;E17:Carbamidomethylation (DHKE X@N-term):0.00
1	1	sp|P02770|ALBU_RAT	K.Q(+57.02)TALAELVK(+57.02).H	Y	59.76	1085.6080	9	3.0	543.8129	2	33.45	2.17E5	F7:7174	47	550	558	Carbamidomethylation (DHKE X@N-term)	Q1:Carbamidomethylation (DHKE X@N-term):61.26;K9:Carbamidomethylation (DHKE X@N-term):47.09
1	1	sp|P02770|ALBU_RAT	R.FPNAEFAEITK(+114.04)LATDVTK.I	Y	59.68	2108.0789	18	-0.4	703.7000	3	80.31	2.37E5	F21:19689	4	247	264	Ubiquitin	K11:Ubiquitin:0.00
1	1	sp|P02770|ALBU_RAT	R.LPC(+57.02)VEDY(-18.01)LSAILNR.L	Y	59.65	1643.8341	14	3.5	822.9272	2	82.68	2.07E5	F20:20453	37	470	483	Carbamidomethylation; Dehydration	C3:Carbamidomethylation:1000.00;Y7:Dehydration:0.00
1	1	sp|P02770|ALBU_RAT	R.FP(+15.99)NAEFAEITK.L	Y	59.50	1281.6240	11	2.2	641.8207	2	43.14	7.57E4	F17:9364	1	247	257	Hydroxylation	P2:Hydroxylation:21.94
1	1	sp|P02770|ALBU_RAT	K.AETFTFH(+57.02)SDIC(+57.02)TLPDK(+57.02)E(+57.02)K.Q	Y	59.49	2309.0635	18	5.1	578.2761	4	35.18	9.72E5	F16:7712	6	528	545	Carbamidomethylation (DHKE X@N-term); Carbamidomethylation	H7:Carbamidomethylation (DHKE X@N-term):11.10;C11:Carbamidomethylation:1000.00;K16:Carbamidomethylation (DHKE X@N-term):0.00;E17:Carbamidomethylation (DHKE X@N-term):0.00
1	1	sp|P02770|ALBU_RAT	K.LVQE(+57.02)VTDFAK.T	Y	59.48	1205.6292	10	3.5	603.8240	2	28.92	5.34E5	F5:5826	49	66	75	Carbamidomethylation (DHKE X@N-term)	E4:Carbamidomethylation (DHKE X@N-term):47.09
1	1	sp|P02770|ALBU_RAT	K.AAD(+57.02)KD(-18.01)NC(+57.02)FATEGPNLVAR.S	Y	59.22	1986.9218	18	6.2	663.3186	3	27.47	2.52E5	F21:5532	5	585	602	Carbamidomethylation (DHKE X@N-term); Dehydration; Carbamidomethylation	D3:Carbamidomethylation (DHKE X@N-term):0.00;D5:Dehydration:8.22;C7:Carbamidomethylation:1000.00
1	1	sp|P02770|ALBU_RAT	K.D(-18.01)VFLGTFLYEYSR.R	Y	59.22	1590.7719	13	6.0	796.3980	2	87.19	4.84E4	F8:21836	4	348	360	Dehydration	D1:Dehydration:23.70
1	1	sp|P02770|ALBU_RAT	K.AETFTFHSD(+57.02)IC(+57.02)TLPDK(+57.02)EK.Q	Y	59.22	2252.0420	18	1.2	751.6888	3	33.30	8.62E5	F15:7070	3	528	545	Carbamidomethylation (DHKE X@N-term); Carbamidomethylation	D9:Carbamidomethylation (DHKE X@N-term):0.00;C11:Carbamidomethylation:1000.00;K16:Carbamidomethylation (DHKE X@N-term):8.69
1	1	sp|P02770|ALBU_RAT	R.H(+57.02)PYFYAPELLYYAE(+57.02)K(+57.02).Y	Y	59.21	2073.9836	15	3.9	692.3378	3	80.63	3.03E5	F1:19947	95	170	184	Carbamidomethylation (DHKE X@N-term)	H1:Carbamidomethylation (DHKE X@N-term):38.97;E14:Carbamidomethylation (DHKE X@N-term):90.32;K15:Carbamidomethylation (DHKE X@N-term):83.89
1	1	sp|P02770|ALBU_RAT	K.SIHTLFGDK(+114.04)LC(+57.02)AIPK.L	Y	59.18	1812.9556	15	3.0	605.3276	3	44.48	4.43E5	F9:10258	1	89	103	Ubiquitin; Carbamidomethylation	K9:Ubiquitin:68.60;C11:Carbamidomethylation:1000.00
1	1	sp|P02770|ALBU_RAT	R.Y(+57.02)TQKAPQVSTPTLVEAAR.N	Y	59.09	2016.0640	18	3.5	673.0309	3	33.25	7.53E4	F13:6926	8	435	452	Carbamidomethylation (DHKE X@N-term)	Y1:Carbamidomethylation (DHKE X@N-term):28.36
1	1	sp|P02770|ALBU_RAT	R.RPC(+57.02)FS(+114.04)ALTVDETYVPK.E	Y	59.04	1995.9724	16	2.5	666.3331	3	59.74	3.32E5	F7:14181	34	509	524	Carbamidomethylation; Ubiquitin	C3:Carbamidomethylation:1000.00;S5:Ubiquitin:49.37
1	1	sp|P02770|ALBU_RAT	R.R(+42.01)H(+15.99)PDYSVSLLLR.L	Y	58.95	1512.8048	12	3.9	505.2775	3	39.99	7.18E4	F11:9071	15	361	372	Acetylation (N-term); Oxidation (HW)	R1:Acetylation (N-term):1000.00;H2:Oxidation (HW):1000.00
1	1	sp|P02770|ALBU_RAT	R.RH(+57.02)PD(+57.02)YSVSLLLR.L	Y	58.93	1568.8423	12	7.6	523.9587	3	32.32	7.62E4	F4:6865	45	361	372	Carbamidomethylation (DHKE X@N-term)	H2:Carbamidomethylation (DHKE X@N-term):0.00;D4:Carbamidomethylation (DHKE X@N-term):22.45
1	1	sp|P02770|ALBU_RAT	R.FPNAEFAE(+57.02)ITK(+57.02)LATDVTK.I	Y	58.89	2108.0789	18	1.0	703.7009	3	80.62	4.85E5	F19:20281	4	247	264	Carbamidomethylation (DHKE X@N-term)	E8:Carbamidomethylation (DHKE X@N-term):7.77;K11:Carbamidomethylation (DHKE X@N-term):5.14
1	1	sp|P02770|ALBU_RAT	K.AE(+57.02)TFTFHSDIC(+57.02)TLPDKE(+57.02)K(+57.02).Q	Y	58.85	2309.0635	18	2.7	770.6972	3	35.80	1.32E6	F16:7886	1	528	545	Carbamidomethylation (DHKE X@N-term); Carbamidomethylation	E2:Carbamidomethylation (DHKE X@N-term):0.00;C11:Carbamidomethylation:1000.00;E17:Carbamidomethylation (DHKE X@N-term):11.06;K18:Carbamidomethylation (DHKE X@N-term):8.22
1	1	sp|P02770|ALBU_RAT	K.D(+294.18)NC(+57.02)FATEGPNLVAR.S	Y	58.63	1856.8978	14	6.9	619.9775	3	30.53	1.64E5	F5:6270	35	589	602	CHDH; Carbamidomethylation	D1:CHDH:1000.00;C3:Carbamidomethylation:1000.00
1	1	sp|P02770|ALBU_RAT	K.INKEC(+57.02)C(+57.02)HGD(-18.01)LLEC(+57.02)ADDRAELAK.Y	Y	58.61	2598.1624	22	7.8	520.6438	5	21.43	3.09E4	F2:3844	1	265	286	Carbamidomethylation; Dehydration	C5:Carbamidomethylation:1000.00;C6:Carbamidomethylation:1000.00;D9:Dehydration:0.00;C13:Carbamidomethylation:1000.00
1	1	sp|P02770|ALBU_RAT	K.Q(+57.02)TALAELVK.H	Y	58.52	1028.5865	9	5.4	515.3033	2	32.82	1.93E6	F8:7059	78	550	558	Carbamidomethylation (DHKE X@N-term)	Q1:Carbamidomethylation (DHKE X@N-term):64.28
1	1	sp|P02770|ALBU_RAT	K.AADKDNC(+57.02)Y(sub F)ATEGPNLVAR.S	Y	58.51	1963.9058	18	-8.1	655.6372	3	27.78		F7:5604	1	585	602	Carbamidomethylation; Mutation	C7:Carbamidomethylation:1000.00
1	1	sp|P02770|ALBU_RAT	R.RPC(+57.02)FSALTVDE(+57.02)TYVPK.E	Y	58.41	1938.9509	16	5.0	647.3275	3	44.77	3.78E5	F8:10376	19	509	524	Carbamidomethylation; Carbamidomethylation (DHKE X@N-term)	C3:Carbamidomethylation:1000.00;E11:Carbamidomethylation (DHKE X@N-term):0.00
1	1	sp|P02770|ALBU_RAT	K.SQC(+57.02)LAEIEHD(+43.99)N(+.98)IPADLPSIAADFVEDK.E	Y	58.41	3041.3811	27	10.9	1014.8121	3	83.62	3.93E5	F17:19999	1	311	337	Carbamidomethylation; Carboxylation (DKW); Deamidation (NQ)	C3:Carbamidomethylation:1000.00;D10:Carboxylation (DKW):56.99;N11:Deamidation (NQ):0.00
1	1	sp|P02770|ALBU_RAT	K.L(+42.01)GE(+14.02)YGFQN(+.98)AVLVR.Y	Y	58.40	1521.7827	13	-1.1	761.8978	2	59.39	1.02E4	F12:13645	2	422	434	Acetylation (N-term); Methyl ester; Deamidation (NQ)	L1:Acetylation (N-term):1000.00;E3:Methyl ester:112.07;N8:Deamidation (NQ):17.01
1	1	sp|P02770|ALBU_RAT	K.AADKD(+14.02)N(+.98)C(+57.02)FATEGPNLVAR.S	Y	58.26	1962.9105	18	4.3	655.3136	3	27.15		F21:5441	8	585	602	Methyl ester; Deamidation (NQ); Carbamidomethylation	D5:Methyl ester:17.01;N6:Deamidation (NQ):47.82;C7:Carbamidomethylation:1000.00
1	1	sp|P02770|ALBU_RAT	K.AE(+57.02)TFTFHSDIC(+57.02)TLPDK(+57.02)E(+57.02)K.Q	Y	58.07	2309.0635	18	4.7	770.6987	3	36.96	1.55E5	F13:7921	5	528	545	Carbamidomethylation (DHKE X@N-term); Carbamidomethylation	E2:Carbamidomethylation (DHKE X@N-term):0.00;C11:Carbamidomethylation:1000.00;K16:Carbamidomethylation (DHKE X@N-term):0.00;E17:Carbamidomethylation (DHKE X@N-term):0.00
1	1	sp|P02770|ALBU_RAT	K.A(+57.02)ETFTFH(+57.02)SDIC(+57.02)TLPDKEK(+57.02).Q	Y	58.04	2309.0635	18	2.8	770.6973	3	34.02	7.92E5	F19:7439	5	528	545	Carbamidomethylation (DHKE X@N-term); Carbamidomethylation	A1:Carbamidomethylation (DHKE X@N-term):17.01;H7:Carbamidomethylation (DHKE X@N-term):0.00;C11:Carbamidomethylation:1000.00;K18:Carbamidomethylation (DHKE X@N-term):8.69
1	1	sp|P02770|ALBU_RAT	R.L(+57.02)PC(+57.02)VEDYLSAILN(+.98)R.L	Y	58.00	1719.8501	14	6.2	860.9377	2	90.09		F5:21914	2	470	483	Carbamidomethylation (DHKE X@N-term); Carbamidomethylation; Deamidation (NQ)	L1:Carbamidomethylation (DHKE X@N-term):72.09;C3:Carbamidomethylation:1000.00;N13:Deamidation (NQ):1000.00
1	1	sp|P02770|ALBU_RAT	K.A(+57.02)ETFTFH(+57.02)SDIC(+57.02)TLPDK(+57.02)EK.Q	Y	57.88	2309.0635	18	7.7	770.7010	3	34.30	2.64E5	F18:7430	1	528	545	Carbamidomethylation (DHKE X@N-term); Carbamidomethylation	A1:Carbamidomethylation (DHKE X@N-term):0.00;H7:Carbamidomethylation (DHKE X@N-term):0.00;C11:Carbamidomethylation:1000.00;K16:Carbamidomethylation (DHKE X@N-term):0.00
1	1	sp|P02770|ALBU_RAT	K.EC(+57.02)C(+57.02)HGN(sub D)LLEC(+57.02)ADDRAELAK.Y	Y	57.85	2259.9670	19	-13.8	565.9912	4	24.54		F17:4510	2	268	286	Carbamidomethylation; Mutation	C2:Carbamidomethylation:1000.00;C3:Carbamidomethylation:1000.00;C10:Carbamidomethylation:1000.00
1	1	sp|P02770|ALBU_RAT	K.AADKDNC(+57.02)FAT(-18.01)E(+14.02)GPNLVAR.S	Y	57.84	1943.9159	18	-3.5	648.9770	3	27.71		F2:5515	9	585	602	Carbamidomethylation; Dehydration; Methyl ester	C7:Carbamidomethylation:1000.00;T10:Dehydration:38.32;E11:Methyl ester:46.17
1	1	sp|P02770|ALBU_RAT	R.RHPDY(+31.99)SVSLLLR.L	Y	57.77	1486.7892	12	-1.4	496.6030	3	29.19	4.84E4	F21:6011	26	361	372	Dihydroxy	Y5:Dihydroxy:14.04
1	1	sp|P02770|ALBU_RAT	K.AADKDNC(+57.02)FATE(+14.02)GPN(+.98)LVAR.S	Y	57.70	1962.9105	18	-4.7	655.3077	3	27.22		F19:5511	3	585	602	Carbamidomethylation; Methyl ester; Deamidation (NQ)	C7:Carbamidomethylation:1000.00;E11:Methyl ester:62.39;N14:Deamidation (NQ):37.89
1	1	sp|P02770|ALBU_RAT	K.A(+57.02)ADKDNC(+57.02)FATE(+57.02)GPNLVAR.S	Y	57.69	2061.9539	18	8.7	688.3312	3	27.09	2.6E5	F5:5333	7	585	602	Carbamidomethylation (DHKE X@N-term); Carbamidomethylation	A1:Carbamidomethylation (DHKE X@N-term):14.04;C7:Carbamidomethylation:1000.00;E11:Carbamidomethylation (DHKE X@N-term):66.64
1	1	sp|P02770|ALBU_RAT	R.H(+57.02)PYFY(+15.99)APELLYYAEK.Y	Y	57.59	1975.9355	15	1.1	659.6532	3	78.07	1.4E4	F20:19272	3	170	184	Carbamidomethylation (DHKE X@N-term); Hydroxylation	H1:Carbamidomethylation (DHKE X@N-term):37.50;Y5:Hydroxylation:0.00
1	1	sp|P02770|ALBU_RAT	R.RH(+57.02)PYFYAPELLYYAE(+57.02)K.Y	Y	57.54	2173.0632	16	2.4	725.3634	3	59.24	8.26E5	F17:13640	35	169	184	Carbamidomethylation (DHKE X@N-term)	H2:Carbamidomethylation (DHKE X@N-term):0.00;E15:Carbamidomethylation (DHKE X@N-term):0.00
1	1	sp|P02770|ALBU_RAT	K.AETFTFH(+57.02)SDIC(+57.02)TLPDKE(+57.02)K(+57.02).Q	Y	57.51	2309.0635	18	5.2	770.6991	3	35.39	1.25E6	F19:7823	7	528	545	Carbamidomethylation (DHKE X@N-term); Carbamidomethylation	H7:Carbamidomethylation (DHKE X@N-term):0.00;C11:Carbamidomethylation:1000.00;E17:Carbamidomethylation (DHKE X@N-term):9.34;K18:Carbamidomethylation (DHKE X@N-term):6.59
1	1	sp|P02770|ALBU_RAT	R.LPC(+57.02)VEDYLSAILN(+.98)R.L	Y	57.49	1662.8286	14	9.2	832.4293	2	88.92		F2:21905	2	470	483	Carbamidomethylation; Deamidation (NQ)	C3:Carbamidomethylation:1000.00;N13:Deamidation (NQ):1000.00
1	1	sp|P02770|ALBU_RAT	K.INKEC(+57.02)C(+57.02)HGDLLE(+57.02)C(+57.02)ADDRAELAK.Y	Y	57.46	2673.1946	22	4.2	669.3087	4	20.94	4.45E5	F9:3759	5	265	286	Carbamidomethylation; Carbamidomethylation (DHKE X@N-term)	C5:Carbamidomethylation:1000.00;C6:Carbamidomethylation:1000.00;E12:Carbamidomethylation (DHKE X@N-term):0.00;C13:Carbamidomethylation:1000.00
1	1	sp|P02770|ALBU_RAT	Y.F(+57.02)YAPELLYYAEK.Y	Y	57.41	1562.7656	12	5.4	782.3943	2	79.28	4.21E5	F7:19238	243	173	184	Carbamidomethylation (DHKE X@N-term)	F1:Carbamidomethylation (DHKE X@N-term):52.86
1	1	sp|P02770|ALBU_RAT	K.I(+57.02)NK(+57.02)E(+57.02)C(+57.02)C(+57.02)HGDLLEC(+57.02)ADDR.A	Y	57.40	2274.9417	17	5.0	569.7455	4	19.97	1.29E4	F13:3451	2	265	281	Carbamidomethylation (DHKE X@N-term); Carbamidomethylation	I1:Carbamidomethylation (DHKE X@N-term):0.00;K3:Carbamidomethylation (DHKE X@N-term):0.00;E4:Carbamidomethylation (DHKE X@N-term):0.00;C5:Carbamidomethylation:1000.00;C6:Carbamidomethylation:1000.00;C13:Carbamidomethylation:1000.00
1	1	sp|P02770|ALBU_RAT	K.TNC(+57.02)ELYE(+57.02)K(+57.02)LGEYGFQNAVLVR(+14.02).Y	Y	57.28	2630.2798	21	5.0	877.7716	3	77.07	1.74E5	F11:19199	2	414	434	Carbamidomethylation; Carbamidomethylation (DHKE X@N-term); Methyl ester	C3:Carbamidomethylation:1000.00;E7:Carbamidomethylation (DHKE X@N-term):6.65;K8:Carbamidomethylation (DHKE X@N-term):7.77;R21:Methyl ester:30.29
1	1	sp|P02770|ALBU_RAT	K.QTALAELVK(+57.02).H	Y	56.97	1028.5865	9	5.1	515.3032	2	28.90	1.47E5	F6:5866	9	550	558	Carbamidomethylation (DHKE X@N-term)	K9:Carbamidomethylation (DHKE X@N-term):47.09
1	1	sp|P02770|ALBU_RAT	R.L(+57.02)PC(+57.02)VED(+15.99)YLSAILNR.L	Y	56.95	1734.8611	14	1.0	868.4387	2	90.10	5.56E4	F16:22534	5	470	483	Carbamidomethylation (DHKE X@N-term); Carbamidomethylation; Hydroxylation	L1:Carbamidomethylation (DHKE X@N-term):38.03;C3:Carbamidomethylation:1000.00;D6:Hydroxylation:17.01
1	1	sp|P02770|ALBU_RAT	K.GLVLIAFSQYLQK(+114.04).C	Y	56.93	1592.8926	13	5.7	797.4581	2	85.27	3.05E5	F11:21415	8	45	57	Ubiquitin	K13:Ubiquitin:61.30
1	1	sp|P02770|ALBU_RAT	R.L(+58.01)PC(+57.02)VEDYLSAILNR.L	Y	56.84	1719.8501	14	11.6	860.9423	2	89.92		F20:22367	9	470	483	Carboxymethyl (KW X@N-term); Carbamidomethylation	L1:Carboxymethyl (KW X@N-term):1000.00;C3:Carbamidomethylation:1000.00
1	1	sp|P02770|ALBU_RAT	R.RPC(+57.02)FSALTVD(+53.92)ETYVPK.E	Y	56.78	1935.8488	16	2.9	484.9709	4	43.26		F5:9673	1	509	524	Carbamidomethylation; Replacement of 2 protons by iron	C3:Carbamidomethylation:1000.00;D10:Replacement of 2 protons by iron:0.00
1	1	sp|P02770|ALBU_RAT	R.H(+57.02)PYFYAPE(+14.02)LLYYAEK.Y	Y	56.77	1973.9563	15	0.7	658.9932	3	77.42		F11:19298	1	170	184	Carbamidomethylation (DHKE X@N-term); Methyl ester	H1:Carbamidomethylation (DHKE X@N-term):78.23;E8:Methyl ester:49.80
1	1	sp|P02770|ALBU_RAT	K.AAD(+57.02)KD(+57.02)N(+.98)C(+57.02)FATEGPNLVAR.S	Y	56.76	2062.9377	18	4.3	688.6561	3	30.64	1.05E5	F1:6421	3	585	602	Carbamidomethylation (DHKE X@N-term); Deamidation (NQ); Carbamidomethylation	D3:Carbamidomethylation (DHKE X@N-term):0.00;D5:Carbamidomethylation (DHKE X@N-term):0.00;N6:Deamidation (NQ):107.29;C7:Carbamidomethylation:1000.00
1	1	sp|P02770|ALBU_RAT	R.RPC(+57.02)FS(-2.02)ALTVDETYVPK.E	Y	56.70	1879.9138	16	2.7	627.6469	3	40.12	5.04E5	F16:9074	32	509	524	Carbamidomethylation; 2-amino-3-oxo-butanoic_acid	C3:Carbamidomethylation:1000.00;S5:2-amino-3-oxo-butanoic_acid:41.59
1	1	sp|P02770|ALBU_RAT	R.RPC(+57.02)FSALTVDETYVPK(+57.02)E(+57.02)FK.A	Y	56.64	2400.1782	19	3.5	601.0540	4	50.75	1.01E5	F19:12117	4	509	527	Carbamidomethylation; Carbamidomethylation (DHKE X@N-term)	C3:Carbamidomethylation:1000.00;K16:Carbamidomethylation (DHKE X@N-term):4.05;E17:Carbamidomethylation (DHKE X@N-term):5.47
1	1	sp|P02770|ALBU_RAT	K.AAD(-18.01)KDNC(+57.02)FATEGPNLVAR.S	Y	56.62	1929.9003	18	8.4	644.3127	3	27.48	2.02E5	F5:5441	4	585	602	Dehydration; Carbamidomethylation	D3:Dehydration:0.00;C7:Carbamidomethylation:1000.00
1	1	sp|P02770|ALBU_RAT	N.P(+57.02)TSFLGHYLHEVAR.R	Y	56.56	1682.8529	14	1.5	561.9591	3	51.50	1.79E5	F19:12325	11	155	168	Carbamidomethylation (DHKE X@N-term)	P1:Carbamidomethylation (DHKE X@N-term):83.65
1	1	sp|P02770|ALBU_RAT	K.A(+57.02)ETFTFHSDIC(+57.02)TLPDK(+57.02)EK(+57.02).Q	Y	56.51	2309.0635	18	2.7	770.6971	3	37.10	1.4E6	F9:8238	3	528	545	Carbamidomethylation (DHKE X@N-term); Carbamidomethylation	A1:Carbamidomethylation (DHKE X@N-term):0.00;C11:Carbamidomethylation:1000.00;K16:Carbamidomethylation (DHKE X@N-term):12.28;K18:Carbamidomethylation (DHKE X@N-term):8.14
1	1	sp|P02770|ALBU_RAT	K.DVFLGTFLYE(+57.02)YSR.R	Y	56.47	1665.8038	13	4.7	833.9131	2	87.25	8.96E4	F17:20957	28	348	360	Carbamidomethylation (DHKE X@N-term)	E10:Carbamidomethylation (DHKE X@N-term):137.26
1	1	sp|P02770|ALBU_RAT	K.A(+57.02)ETFTFHSDIC(+57.02)TLPDK.E	Y	56.43	1937.8829	16	2.5	646.9698	3	43.06	1.63E6	F21:9846	37	528	543	Carbamidomethylation (DHKE X@N-term); Carbamidomethylation	A1:Carbamidomethylation (DHKE X@N-term):11.06;C11:Carbamidomethylation:1000.00
1	1	sp|P02770|ALBU_RAT	R.FPNAE(+57.02)FAE(+57.02)ITKLATDVTK.I	Y	56.42	2108.0789	18	2.0	703.7017	3	81.19	2.68E5	F8:20210	8	247	264	Carbamidomethylation (DHKE X@N-term)	E5:Carbamidomethylation (DHKE X@N-term):0.00;E8:Carbamidomethylation (DHKE X@N-term):0.00
1	1	sp|P02770|ALBU_RAT	K.C(+57.02)(+42.01)C(+57.02)AEGDP(+31.99)PAC(+57.02)YGTVLAEFQPLVEEPK.N	Y	56.42	3010.3035	26	10.6	1004.4524	3	88.12	2.05E4	F11:22194	1	384	409	Carbamidomethylation; Acetylation (N-term); Dihydroxy	C1:Carbamidomethylation:1000.00;C1:Acetylation (N-term):1000.00;C2:Carbamidomethylation:1000.00;P7:Dihydroxy:0.00;C10:Carbamidomethylation:1000.00
1	1	sp|P02770|ALBU_RAT	K.AADK(+172.05)DNC(+57.02)FATEGPNLVAR.S	Y	56.35	2119.9631	18	-1.1	707.6609	3	30.54	1.55E5	F21:6390	28	585	602	Menadione hydroquinone derivative; Carbamidomethylation	K4:Menadione hydroquinone derivative:1000.00;C7:Carbamidomethylation:1000.00
1	1	sp|P02770|ALBU_RAT	R.L(+57.02)P(+31.99)C(+57.02)VEDYLSAILNR.L	Y	56.28	1750.8560	14	3.7	876.4385	2	90.59	8.6E4	F17:21817	38	470	483	Carbamidomethylation (DHKE X@N-term); Dihydroxy; Carbamidomethylation	L1:Carbamidomethylation (DHKE X@N-term):19.86;P2:Dihydroxy:10.19;C3:Carbamidomethylation:1000.00
1	1	sp|P02770|ALBU_RAT	K.AADK(+42.01)D(-18.01)NC(+57.02)FATEGPNLVAR.S	Y	56.25	1971.9108	18	-10.0	658.3043	3	27.40	2.05E4	F5:5417	1	585	602	Acetylation (K); Dehydration; Carbamidomethylation	K4:Acetylation (K):1000.00;D5:Dehydration:4.75;C7:Carbamidomethylation:1000.00
1	1	sp|P02770|ALBU_RAT	K.L(+57.02)RDN(+.98)YGELADC(+57.02)C(+57.02)AK.Q	Y	56.12	1741.7400	14	2.9	581.5889	3	22.95	6.57E4	F12:4188	26	104	117	Carbamidomethylation (DHKE X@N-term); Deamidation (NQ); Carbamidomethylation	L1:Carbamidomethylation (DHKE X@N-term):11.10;N4:Deamidation (NQ):1000.00;C11:Carbamidomethylation:1000.00;C12:Carbamidomethylation:1000.00
1	1	sp|P02770|ALBU_RAT	P.C(+57.02)FSALTVDETYVPK.E	Y	56.11	1628.7756	14	2.1	815.3968	2	53.82	2.33E5	F9:12823	32	511	524	Carbamidomethylation	C1:Carbamidomethylation:1000.00
1	1	sp|P02770|ALBU_RAT	R.RPC(+57.02)FSALT(-18.01)VDETYVPK.E	Y	56.07	1863.9188	16	3.8	622.3159	3	43.63	2.32E5	F17:9494	10	509	524	Carbamidomethylation; Dehydration	C3:Carbamidomethylation:1000.00;T8:Dehydration:30.36
1	1	sp|P02770|ALBU_RAT	K.A(+57.02)PQ(+.98)VSTPTLVEAAR.N	Y	56.03	1496.7834	14	5.4	749.4030	2	46.36	1.17E5	F19:10902	18	439	452	Carbamidomethylation (DHKE X@N-term); Deamidation (NQ)	A1:Carbamidomethylation (DHKE X@N-term):91.60;Q3:Deamidation (NQ):1000.00
1	1	sp|P02770|ALBU_RAT	K.AADK(+57.02)DNC(+57.02)FATEGPN(+.98)LVAR.S	Y	56.00	2005.9163	18	8.5	669.6517	3	29.54		F7:6090	1	585	602	Carbamidomethylation (DHKE X@N-term); Carbamidomethylation; Deamidation (NQ)	K4:Carbamidomethylation (DHKE X@N-term):0.00;C7:Carbamidomethylation:1000.00;N14:Deamidation (NQ):37.07
1	1	sp|P02770|ALBU_RAT	K.Q(-17.03)TALAELVK.H	Y	55.94	954.5386	9	3.1	478.2780	2	61.98	2.48E5	F9:15005	46	550	558	Pyro-glu from Q	Q1:Pyro-glu from Q:1000.00
1	1	sp|P02770|ALBU_RAT	R.R(+57.02)PC(+57.02)FSALTVD(+14.02)ETYVPK.E	Y	55.94	1952.9666	16	-14.3	651.9868	3	46.35	8.79E4	F5:10491	1	509	524	Carbamidomethylation (DHKE X@N-term); Carbamidomethylation; Methyl ester	R1:Carbamidomethylation (DHKE X@N-term):50.96;C3:Carbamidomethylation:1000.00;D10:Methyl ester:11.06
1	1	sp|P02770|ALBU_RAT	K.YNEVLTQC(+57.02)C(+57.02)TE(+57.02)SD(+57.02)KAAC(+57.02)LTPK.L	Y	55.90	2601.1509	21	4.0	868.0610	3	31.17	1.96E5	F12:6345	12	185	205	Carbamidomethylation; Carbamidomethylation (DHKE X@N-term)	C8:Carbamidomethylation:1000.00;C9:Carbamidomethylation:1000.00;E11:Carbamidomethylation (DHKE X@N-term):0.00;D13:Carbamidomethylation (DHKE X@N-term):0.00;C17:Carbamidomethylation:1000.00
1	1	sp|P02770|ALBU_RAT	K.AETFT(-18.01)FHSDIC(+57.02)TLPDKEK.Q	Y	55.77	2119.9885	18	5.0	531.0071	4	36.01	4.74E4	F7:7882	9	528	545	Dehydration; Carbamidomethylation	T5:Dehydration:7.77;C11:Carbamidomethylation:1000.00
1	1	sp|P02770|ALBU_RAT	K.L(+57.02)GEYGFQ(+.98)NAVLVR.Y	Y	55.76	1522.7780	13	1.3	762.3973	2	59.86	2.66E5	F3:14057	26	422	434	Carbamidomethylation (DHKE X@N-term); Deamidation (NQ)	L1:Carbamidomethylation (DHKE X@N-term):14.04;Q7:Deamidation (NQ):0.00
1	1	sp|P02770|ALBU_RAT	R.H(+57.02)PYFYAP(+15.99)ELLYYAEK.Y	Y	55.75	1975.9355	15	-0.4	659.6522	3	78.70	2.34E4	F2:19233	4	170	184	Carbamidomethylation (DHKE X@N-term); Hydroxylation	H1:Carbamidomethylation (DHKE X@N-term):61.82;P7:Hydroxylation:15.21
1	1	sp|P02770|ALBU_RAT	P.Q(-17.03)VSTPTLVEAAR.N	Y	55.75	1253.6615	12	3.9	627.8405	2	50.23	1.52E5	F19:11974	40	441	452	Pyro-glu from Q	Q1:Pyro-glu from Q:1000.00
1	1	sp|P02770|ALBU_RAT	K.AADKDNC(+57.02)F(+31.99)AT(+79.97)EGPNLVAR.S	Y	55.74	2059.8669	18	-0.3	515.9739	4	27.60		F19:5618	4	585	602	Carbamidomethylation; Dihydroxy; Phosphorylation (STY)	C7:Carbamidomethylation:1000.00;F8:Dihydroxy:0.00;T10:Phosphorylation (STY):1000.00
1	1	sp|P02770|ALBU_RAT	K.AADK(+42.01)DN(+15.99)C(+57.02)FATEGPNLVAR.S	Y	55.71	2005.9163	18	12.0	669.6541	3	29.56		F3:5973	1	585	602	Acetylation (K); Hydroxylation; Carbamidomethylation	K4:Acetylation (K):1000.00;N6:Hydroxylation:7.65;C7:Carbamidomethylation:1000.00
1	1	sp|P02770|ALBU_RAT	T.VLAEFQPLVEEPK.N	Y	55.63	1497.8079	13	5.0	749.9149	2	55.09	6.28E4	F17:12529	28	397	409
1	1	sp|P02770|ALBU_RAT	E.C(+226.08)C(+57.02)HGDLLEC(+57.02)ADDRAELAK.Y	Y	55.62	2300.9646	18	5.3	767.9996	3	33.30		F2:7067	4	269	286	Biotinylation; Carbamidomethylation	C1:Biotinylation:103.39;C2:Carbamidomethylation:1000.00;C9:Carbamidomethylation:1000.00
1	1	sp|P02770|ALBU_RAT	R.FPNAEFAEIT(+114.04)KLATDVTK.I	Y	55.61	2108.0789	18	2.5	703.7020	3	80.70	2.05E5	F4:19795	4	247	264	Ubiquitin	T10:Ubiquitin:0.00
1	1	sp|P02770|ALBU_RAT	R.L(+57.02)PC(+57.02)VED(-18.01)YLSAILNR.L	Y	55.60	1700.8556	14	-0.6	851.4346	2	84.25	1.85E5	F17:20167	3	470	483	Carbamidomethylation (DHKE X@N-term); Carbamidomethylation; Dehydration	L1:Carbamidomethylation (DHKE X@N-term):52.86;C3:Carbamidomethylation:1000.00;D6:Dehydration:0.00
1	1	sp|P02770|ALBU_RAT	K.AETFTFHSDIC(+57.02)TLPDKE(+57.02)K(+57.02).Q	Y	55.53	2252.0420	18	3.8	564.0199	4	35.75	4.68E5	F5:7689	12	528	545	Carbamidomethylation; Carbamidomethylation (DHKE X@N-term)	C11:Carbamidomethylation:1000.00;E17:Carbamidomethylation (DHKE X@N-term):0.00;K18:Carbamidomethylation (DHKE X@N-term):0.00
1	1	sp|P02770|ALBU_RAT	K.A(+57.02)ETFTFHSD(+57.02)IC(+57.02)TLPDKEK(+57.02).Q	Y	55.46	2309.0635	18	5.2	770.6991	3	33.78	4.65E5	F16:7325	4	528	545	Carbamidomethylation (DHKE X@N-term); Carbamidomethylation	A1:Carbamidomethylation (DHKE X@N-term):0.00;D9:Carbamidomethylation (DHKE X@N-term):0.00;C11:Carbamidomethylation:1000.00;K18:Carbamidomethylation (DHKE X@N-term):5.03
1	1	sp|P02770|ALBU_RAT	K.INK(+57.02)EC(+57.02)C(+57.02)H(+57.02)GD(+57.02)LLEC(+57.02)ADDR.A	Y	55.45	2274.9417	17	5.6	569.7458	4	19.83	1.29E4	F13:3420	1	265	281	Carbamidomethylation (DHKE X@N-term); Carbamidomethylation	K3:Carbamidomethylation (DHKE X@N-term):0.00;C5:Carbamidomethylation:1000.00;C6:Carbamidomethylation:1000.00;H7:Carbamidomethylation (DHKE X@N-term):0.00;D9:Carbamidomethylation (DHKE X@N-term):0.00;C13:Carbamidomethylation:1000.00
1	1	sp|P02770|ALBU_RAT	K.APQVSTPP(sub T)LVEAAR.N	Y	55.36	1434.7831	14	9.7	479.2729	3	32.68	1.23E5	F19:7056	3	439	452	Mutation
1	1	sp|P02770|ALBU_RAT	K.A(+58.01)ADKDNC(+57.02)FATEGPNLVAR.S	Y	55.31	2005.9163	18	3.4	669.6483	3	36.21	7.31E4	F21:7969	1	585	602	Carboxymethyl (KW X@N-term); Carbamidomethylation	A1:Carboxymethyl (KW X@N-term):16.66;C7:Carbamidomethylation:1000.00
1	1	sp|P02770|ALBU_RAT	R.RPC(+57.02)L(sub F)SALTVDETYVPK.E	Y	55.30	1847.9451	16	0.5	616.9893	3	50.73	1.99E5	F11:12024	47	509	524	Carbamidomethylation; Mutation	C3:Carbamidomethylation:1000.00
1	1	sp|P02770|ALBU_RAT	K.AETFTFHSD(+57.02)IC(+57.02)TLPDKE(+57.02)K(+57.02).Q	Y	55.23	2309.0635	18	0.7	578.2736	4	35.72	9.72E5	F16:7864	7	528	545	Carbamidomethylation (DHKE X@N-term); Carbamidomethylation	D9:Carbamidomethylation (DHKE X@N-term):6.59;C11:Carbamidomethylation:1000.00;E17:Carbamidomethylation (DHKE X@N-term):9.34;K18:Carbamidomethylation (DHKE X@N-term):6.59
1	1	sp|P02770|ALBU_RAT	K.INK(+42.01)EC(+57.02)C(+57.02)H(+15.99)GDLLEC(+57.02)ADDRAELAK.Y	Y	55.22	2674.1785	22	12.8	669.5604	4	20.76		F17:3591	1	265	286	Acetylation (K); Carbamidomethylation; Oxidation (HW)	K3:Acetylation (K):64.41;C5:Carbamidomethylation:1000.00;C6:Carbamidomethylation:1000.00;H7:Oxidation (HW):1000.00;C13:Carbamidomethylation:1000.00
1	1	sp|P02770|ALBU_RAT	K.L(+57.02)GEY(+31.99)GFQNAVLVR.Y	Y	55.16	1553.7838	13	1.6	777.9004	2	55.11	7.52E4	F17:12534	2	422	434	Carbamidomethylation (DHKE X@N-term); Dihydroxy	L1:Carbamidomethylation (DHKE X@N-term):14.04;Y4:Dihydroxy:32.28
1	1	sp|P02770|ALBU_RAT	R.R(+57.02)HPYFYAPE(+57.02)LLYYAEK.Y	Y	55.12	2173.0632	16	11.0	544.2791	4	57.79	3.02E4	F8:13962	28	169	184	Carbamidomethylation (DHKE X@N-term)	R1:Carbamidomethylation (DHKE X@N-term):0.00;E9:Carbamidomethylation (DHKE X@N-term):27.33
1	1	sp|P02770|ALBU_RAT	K.L(+42.01)GE(+43.99)YGFQNAVLVR.Y	Y	55.08	1550.7728	13	11.9	776.4029	2	85.52	1.19E5	F10:20358	2	422	434	Acetylation (N-term); Carboxylation (E)	L1:Acetylation (N-term):1000.00;E3:Carboxylation (E):1000.00
1	1	sp|P02770|ALBU_RAT	R.RPC(+57.02)FSALTVD(-18.01)ETYVPK.E	Y	55.02	1863.9188	16	6.0	622.3173	3	45.46	5.75E4	F17:9978	2	509	524	Carbamidomethylation; Dehydration	C3:Carbamidomethylation:1000.00;D10:Dehydration:0.00
1	1	sp|P02770|ALBU_RAT	K.YNEVLTQC(+57.02)C(+57.02)TESD(+57.02)K(+57.02)AAC(+57.02)LTPK.L	Y	54.97	2601.1509	21	1.9	868.0592	3	30.73	3.88E5	F8:6471	1	185	205	Carbamidomethylation; Carbamidomethylation (DHKE X@N-term)	C8:Carbamidomethylation:1000.00;C9:Carbamidomethylation:1000.00;D13:Carbamidomethylation (DHKE X@N-term):8.22;K14:Carbamidomethylation (DHKE X@N-term):6.63;C17:Carbamidomethylation:1000.00
1	1	sp|P02770|ALBU_RAT	K.AETFTFHSDIC(+57.02)TLPDKEK(+114.04).Q	Y	54.96	2252.0420	18	4.5	564.0203	4	35.37	4.7E5	F16:7766	17	528	545	Carbamidomethylation; Ubiquitin	C11:Carbamidomethylation:1000.00;K18:Ubiquitin:0.00
1	1	sp|P02770|ALBU_RAT	P.C(+57.02)VEDYLSAILNR.L	Y	54.93	1451.7079	12	0.1	726.8613	2	78.05		F19:19593	18	472	483	Carbamidomethylation	C1:Carbamidomethylation:1000.00
1	1	sp|P02770|ALBU_RAT	K.LVQEVTDFAK(+114.04).T	Y	54.90	1262.6506	10	1.8	632.3337	2	32.87	9.26E5	F18:7025	86	66	75	Ubiquitin	K10:Ubiquitin:42.89
1	1	sp|P02770|ALBU_RAT	K.L(+57.02)GE(+57.02)YGFQN(+.98)AVLVR.Y	Y	54.81	1579.7994	13	4.4	790.9105	2	57.62	9.5E4	F16:13887	7	422	434	Carbamidomethylation (DHKE X@N-term); Deamidation (NQ)	L1:Carbamidomethylation (DHKE X@N-term):1000.00;E3:Carbamidomethylation (DHKE X@N-term):1000.00;N8:Deamidation (NQ):17.01
1	1	sp|P02770|ALBU_RAT	L.AEFQPLVEEPK.N	Y	54.75	1285.6554	11	2.4	643.8365	2	33.91	2.99E5	F6:7241	12	399	409
1	1	sp|P02770|ALBU_RAT	R.LPC(+57.02)VEDY(+15.99)LSAILNR.L	Y	54.71	1677.8396	14	-2.9	839.9247	2	88.65	3.33E4	F16:22156	1	470	483	Carbamidomethylation; Hydroxylation	C3:Carbamidomethylation:1000.00;Y7:Hydroxylation:10.11
1	1	sp|P02770|ALBU_RAT	K.AE(+57.02)TFTFH(+57.02)SDIC(+57.02)TLPDKEK.Q	Y	54.58	2252.0420	18	2.0	751.6895	3	35.13	1.11E6	F14:7449	2	528	545	Carbamidomethylation (DHKE X@N-term); Carbamidomethylation	E2:Carbamidomethylation (DHKE X@N-term):0.00;H7:Carbamidomethylation (DHKE X@N-term):0.00;C11:Carbamidomethylation:1000.00
1	1	sp|P02770|ALBU_RAT	R.RHPYFYAPE(+14.02)LLYYAEK.Y	Y	54.58	2073.0359	16	-13.9	692.0096	3	53.19		F9:12648	2	169	184	Methyl ester	E9:Methyl ester:0.00
1	1	sp|P02770|ALBU_RAT	K.AETFTFHSDIC(+57.02)TLPDK(+114.04)EK.Q	Y	54.40	2252.0420	18	1.4	564.0186	4	36.43	2.75E5	F7:7998	3	528	545	Carbamidomethylation; Ubiquitin	C11:Carbamidomethylation:1000.00;K16:Ubiquitin:7.32
1	1	sp|P02770|ALBU_RAT	R.RHPYFYAPELLYYAEK(+114.04).Y	Y	54.30	2173.0632	16	8.4	725.3677	3	54.66	5.26E5	F5:12658	31	169	184	Ubiquitin	K16:Ubiquitin:1000.00
1	1	sp|P02770|ALBU_RAT	R.R(+31.99)PC(+57.02)FSALTVDETYVPK.E	Y	54.23	1913.9193	16	0.2	638.9805	3	42.94	3.64E4	F8:9865	15	509	524	Dihydroxy; Carbamidomethylation	R1:Dihydroxy:0.00;C3:Carbamidomethylation:1000.00
1	1	sp|P02770|ALBU_RAT	K.EC(+57.02)C(+57.02)HGDLLEC(+57.02)ADDR(+.98)AELAK.Y	Y	54.23	2261.9351	19	13.0	754.9954	3	24.56		F20:4721	4	268	286	Carbamidomethylation; Deamidation (R)	C2:Carbamidomethylation:1000.00;C3:Carbamidomethylation:1000.00;C10:Carbamidomethylation:1000.00;R14:Deamidation (R):1000.00
1	1	sp|P02770|ALBU_RAT	G.E(-18.01)YGFQNAVLVR.Y	Y	54.23	1276.6564	11	-1.7	639.3344	2	65.54	1.62E5	F16:16018	28	424	434	Pyro-glu from E	E1:Pyro-glu from E:1000.00
1	1	sp|P02770|ALBU_RAT	R.R(+57.02)PC(+57.02)FSALT(-18.01)VDETYVPK.E	Y	54.16	1920.9403	16	5.0	641.3239	3	45.67	6.59E5	F19:10705	8	509	524	Carbamidomethylation (DHKE X@N-term); Carbamidomethylation; Dehydration	R1:Carbamidomethylation (DHKE X@N-term):45.63;C3:Carbamidomethylation:1000.00;T8:Dehydration:12.33
1	1	sp|P02770|ALBU_RAT	K.YNEVLTQC(+57.02)C(+57.02)TESDK(+57.02)AAC(+57.02)LTPK.L	Y	54.13	2544.1294	21	6.6	849.0560	3	28.84	1.36E5	F13:5745	4	185	205	Carbamidomethylation; Carbamidomethylation (DHKE X@N-term)	C8:Carbamidomethylation:1000.00;C9:Carbamidomethylation:1000.00;K14:Carbamidomethylation (DHKE X@N-term):0.00;C17:Carbamidomethylation:1000.00
1	1	sp|P02770|ALBU_RAT	K.A(+57.02)AD(-18.01)KDNC(+57.02)FATEGPNLVAR.S	Y	54.05	1986.9218	18	2.3	663.3160	3	26.42	9.97E4	F15:5181	6	585	602	Carbamidomethylation (DHKE X@N-term); Dehydration; Carbamidomethylation	A1:Carbamidomethylation (DHKE X@N-term):0.00;D3:Dehydration:0.00;C7:Carbamidomethylation:1000.00
1	1	sp|P02770|ALBU_RAT	R.R(+57.02)PC(+57.02)FSALTVDET(-18.01)YVPK.E	Y	53.98	1920.9403	16	6.8	641.3251	3	48.31	5.84E4	F8:11369	16	509	524	Carbamidomethylation (DHKE X@N-term); Carbamidomethylation; Dehydration	R1:Carbamidomethylation (DHKE X@N-term):74.73;C3:Carbamidomethylation:1000.00;T12:Dehydration:0.00
1	1	sp|P02770|ALBU_RAT	K.L(+57.02)GE(+57.02)YGFQNAVLVR(+14.02).Y	Y	53.98	1592.8311	13	2.3	797.4246	2	59.97	1.8E5	F17:13832	48	422	434	Carbamidomethylation (DHKE X@N-term); Methyl ester	L1:Carbamidomethylation (DHKE X@N-term):1000.00;E3:Carbamidomethylation (DHKE X@N-term):1000.00;R13:Methyl ester:1000.00
1	1	sp|P02770|ALBU_RAT	K.AADKDNC(+57.02)FAT(+79.97)EGPNLVAR.S	Y	53.91	2027.8772	18	13.5	676.9755	3	28.15		F13:5568	2	585	602	Carbamidomethylation; Phosphorylation (STY)	C7:Carbamidomethylation:1000.00;T10:Phosphorylation (STY):1000.00
1	1	sp|P02770|ALBU_RAT	K.LVQEVTD(+57.02)FAK(+57.02).T	Y	53.91	1262.6506	10	0.2	632.3327	2	32.79	1E6	F19:7086	6	66	75	Carbamidomethylation (DHKE X@N-term)	D7:Carbamidomethylation (DHKE X@N-term):62.26;K10:Carbamidomethylation (DHKE X@N-term):55.13
1	1	sp|P02770|ALBU_RAT	K.INKEC(+57.02)C(+57.02)HGDLLEC(+57.02)AD(+57.02)DRAELAK.Y	Y	53.89	2673.1946	22	5.9	669.3099	4	20.69	8.03E5	F10:3644	4	265	286	Carbamidomethylation; Carbamidomethylation (DHKE X@N-term)	C5:Carbamidomethylation:1000.00;C6:Carbamidomethylation:1000.00;C13:Carbamidomethylation:1000.00;D15:Carbamidomethylation (DHKE X@N-term):0.00
1	1	sp|P02770|ALBU_RAT	K.AADK(+57.02)D(-18.01)NC(+57.02)FATEGPNLVAR.S	Y	53.87	1986.9218	18	-6.5	663.3102	3	27.66	1.71E5	F5:5491	2	585	602	Carbamidomethylation (DHKE X@N-term); Dehydration; Carbamidomethylation	K4:Carbamidomethylation (DHKE X@N-term):9.42;D5:Dehydration:0.00;C7:Carbamidomethylation:1000.00
1	1	sp|P02770|ALBU_RAT	F.SALTVDETYVPK.E	Y	53.86	1321.6765	12	1.1	661.8463	2	33.33	9.88E4	F19:7240	31	513	524
1	1	sp|P02770|ALBU_RAT	R.RPC(+57.02)FSALTVD(+37.95)ETYVPK.E	Y	53.86	1919.8763	16	2.6	480.9776	4	44.02	3.35E4	F7:10023	5	509	524	Carbamidomethylation; Replacement of 2 protons by calcium	C3:Carbamidomethylation:1000.00;D10:Replacement of 2 protons by calcium:0.00
1	1	sp|P02770|ALBU_RAT	K.LGEY(+15.99)GFQNAVLVR(+14.02).Y	Y	53.76	1494.7831	13	-1.1	748.3980	2	58.25	2.4E4	F17:13373	11	422	434	Hydroxylation; Methyl ester	Y4:Hydroxylation:88.98;R13:Methyl ester:69.26
1	1	sp|P02770|ALBU_RAT	K.T(+57.02)VMGDFAQFVDK.C	Y	53.55	1413.6598	12	1.3	707.8381	2	66.33	1.87E5	F9:16160	40	570	581	Carbamidomethylation (DHKE X@N-term)	T1:Carbamidomethylation (DHKE X@N-term):11.59
1	1	sp|P02770|ALBU_RAT	K.TVM(+15.99)GDFAQFVDK.C	Y	53.53	1372.6333	12	9.0	687.3301	2	42.65	1.18E5	F5:9502	27	570	581	Oxidation (M)	M3:Oxidation (M):1000.00
1	1	sp|P02770|ALBU_RAT	K.AADKDNC(+57.02)FATEGPNH(sub L)VAR.S	Y	53.45	1971.8856	18	-6.7	658.2981	3	27.83	1.31E4	F9:5648	9	585	602	Carbamidomethylation; Mutation	C7:Carbamidomethylation:1000.00
1	1	sp|P02770|ALBU_RAT	K.AWAVARM(+15.99)S(+79.97)Q(+.98)RFPNAEFAEITK.L	Y	53.36	2519.1667	21	-8.2	630.7938	4	42.81	4.14E4	F16:9816	1	237	257	Oxidation (M); Phosphorylation (STY); Deamidation (NQ)	M7:Oxidation (M):1000.00;S8:Phosphorylation (STY):80.99;Q9:Deamidation (NQ):42.68
1	1	sp|P02770|ALBU_RAT	K.TNC(+57.02)ELYE(+57.02)KLGEYGFQNAVLVR.Y	Y	53.36	2559.2427	21	3.6	854.0912	3	68.47	9.33E4	F19:16975	1	414	434	Carbamidomethylation; Carbamidomethylation (DHKE X@N-term)	C3:Carbamidomethylation:1000.00;E7:Carbamidomethylation (DHKE X@N-term):0.00
1	1	sp|P02770|ALBU_RAT	R.HPYFY(+79.97)APELLYYAEK.Y	Y	53.30	1982.8855	15	13.0	661.9777	3	77.84		F19:19535	2	170	184	Phosphorylation (STY)	Y5:Phosphorylation (STY):8.22
1	1	sp|P02770|ALBU_RAT	R.RHPYFYAPE(+53.92)LLYYAEK.Y	Y	53.25	2112.9395	16	4.0	705.3232	3	52.40		F4:12383	5	169	184	Replacement of 2 protons by iron	E9:Replacement of 2 protons by iron:27.99
1	1	sp|P02770|ALBU_RAT	K.AADKDNC(+57.02)FATE(+37.96)GPNLVAR.S	Y	53.21	1985.8667	18	2.1	662.9642	3	28.18		F2:5644	1	585	602	Carbamidomethylation; Replacement of proton by potassium	C7:Carbamidomethylation:1000.00;E11:Replacement of proton by potassium:0.00
1	1	sp|P02770|ALBU_RAT	K.T(+57.02)NC(+57.02)ELYE(+57.02)K(+57.02)LGEYGFQNAVLVR.Y	Y	53.09	2673.2856	21	1.1	892.1035	3	78.02	2.19E5	F16:19341	1	414	434	Carbamidomethylation (DHKE X@N-term); Carbamidomethylation	T1:Carbamidomethylation (DHKE X@N-term):28.36;C3:Carbamidomethylation:1000.00;E7:Carbamidomethylation (DHKE X@N-term):12.33;K8:Carbamidomethylation (DHKE X@N-term):11.12
1	1	sp|P02770|ALBU_RAT	K.E(+43.01)C(+57.02)C(+57.02)HGDLLEC(+57.02)ADDRAELAK.Y	Y	53.06	2303.9568	19	10.5	769.0009	3	32.86		F9:7055	1	268	286	Carbamylation; Carbamidomethylation	E1:Carbamylation:74.24;C2:Carbamidomethylation:1000.00;C3:Carbamidomethylation:1000.00;C10:Carbamidomethylation:1000.00
1	1	sp|P02770|ALBU_RAT	C.FSALTVDETYVPK(+57.02).E	Y	53.03	1525.7664	13	3.1	763.8928	2	48.68	2.93E5	F19:11544	41	512	524	Carbamidomethylation (DHKE X@N-term)	K13:Carbamidomethylation (DHKE X@N-term):34.83
1	1	sp|P02770|ALBU_RAT	P.C(+57.02)(+57.02)VEDYLSAILNR.L	Y	52.96	1508.7292	12	3.9	503.9190	3	87.74	6.89E3	F19:22232	22	472	483	Carbamidomethylation; Carbamidomethylation (DHKE X@N-term)	C1:Carbamidomethylation:1000.00;C1:Carbamidomethylation (DHKE X@N-term):14.04
1	1	sp|P02770|ALBU_RAT	K.SQ(+.98)C(+57.02)LAEIEHD(+43.99)NIPADLPSIAADFVEDK.E	Y	52.94	3041.3811	27	5.9	1014.8070	3	83.18	7.74E5	F15:20226	1	311	337	Deamidation (NQ); Carbamidomethylation; Carboxylation (DKW)	Q2:Deamidation (NQ):0.00;C3:Carbamidomethylation:1000.00;D10:Carboxylation (DKW):56.99
1	1	sp|P02770|ALBU_RAT	Y.FYAPELLYYAEK(+57.02).Y	Y	52.94	1562.7656	12	6.5	782.3952	2	67.82	1.24E6	F19:16804	92	173	184	Carbamidomethylation (DHKE X@N-term)	K12:Carbamidomethylation (DHKE X@N-term):9.34
1	1	sp|P02770|ALBU_RAT	K.Y(+57.02)NEVLTQC(+57.02)C(+57.02)TE(+57.02)SD(+57.02)KAAC(+57.02)LTPK.L	Y	52.90	2658.1724	21	0.8	887.0654	3	34.37	4.78E5	F11:7518	17	185	205	Carbamidomethylation (DHKE X@N-term); Carbamidomethylation	Y1:Carbamidomethylation (DHKE X@N-term):11.10;C8:Carbamidomethylation:1000.00;C9:Carbamidomethylation:1000.00;E11:Carbamidomethylation (DHKE X@N-term):0.00;D13:Carbamidomethylation (DHKE X@N-term):0.00;C17:Carbamidomethylation:1000.00
1	1	sp|P02770|ALBU_RAT	K.AADKDNC(+57.02)FS(sub A)TEGPNLVAR.S	Y	52.77	1963.9058	18	-5.9	655.6387	3	27.91	1.3E5	F10:5573	3	585	602	Carbamidomethylation; Mutation	C7:Carbamidomethylation:1000.00
1	1	sp|P02770|ALBU_RAT	R.R(+57.02)HPDY(+15.99)SVSLLLR.L	Y	52.69	1527.8157	12	2.1	510.2802	3	35.20	6.27E4	F2:7598	13	361	372	Carbamidomethylation (DHKE X@N-term); Hydroxylation	R1:Carbamidomethylation (DHKE X@N-term):7.21;Y5:Hydroxylation:7.32
1	1	sp|P02770|ALBU_RAT	R.H(+57.02)(+57.02)PDYSVSLLLR.L	Y	52.67	1412.7412	11	2.5	471.9222	3	52.18	9.97E3	F20:12395	1	362	372	Carbamidomethylation (DHKE X@N-term)	H1:Carbamidomethylation (DHKE X@N-term):11.10;H1:Carbamidomethylation (DHKE X@N-term):11.10
1	1	sp|P02770|ALBU_RAT	K.LVQEVTD(+15.99)FAK.T	Y	52.58	1164.6027	10	0.2	583.3087	2	31.77		F7:6706	13	66	75	Hydroxylation	D7:Hydroxylation:8.29
1	1	sp|P02770|ALBU_RAT	R.RPC(+57.02)FSALTVDE(+53.92)TYVPK.E	Y	52.53	1935.8488	16	1.4	484.9701	4	44.16		F3:9914	10	509	524	Carbamidomethylation; Replacement of 2 protons by iron	C3:Carbamidomethylation:1000.00;E11:Replacement of 2 protons by iron:0.00
1	1	sp|P02770|ALBU_RAT	K.I(+57.02)NKEC(+57.02)C(+57.02)H(+57.02)GD(+57.02)LLEC(+57.02)ADDRAELAK.Y	Y	52.50	2787.2373	22	1.7	558.4557	5	25.77	7.51E4	F2:4977	1	265	286	Carbamidomethylation (DHKE X@N-term); Carbamidomethylation	I1:Carbamidomethylation (DHKE X@N-term):9.40;C5:Carbamidomethylation:1000.00;C6:Carbamidomethylation:1000.00;H7:Carbamidomethylation (DHKE X@N-term):0.00;D9:Carbamidomethylation (DHKE X@N-term):0.00;C13:Carbamidomethylation:1000.00
1	1	sp|P02770|ALBU_RAT	K.IN(+.98)KEC(+57.02)C(+57.02)H(+57.02)GDLLEC(+57.02)ADDRAELAK.Y	Y	52.50	2674.1785	22	12.9	669.5605	4	20.75		F6:3672	1	265	286	Deamidation (NQ); Carbamidomethylation; Carbamidomethylation (DHKE X@N-term)	N2:Deamidation (NQ):1000.00;C5:Carbamidomethylation:1000.00;C6:Carbamidomethylation:1000.00;H7:Carbamidomethylation (DHKE X@N-term):15.21;C13:Carbamidomethylation:1000.00
1	1	sp|P02770|ALBU_RAT	R.L(+57.02)PC(+57.02)VED(+14.02)YLSAILNR.L	Y	52.45	1732.8817	14	-14.5	867.4356	2	90.08		F11:22718	1	470	483	Carbamidomethylation (DHKE X@N-term); Carbamidomethylation; Methyl ester	L1:Carbamidomethylation (DHKE X@N-term):33.81;C3:Carbamidomethylation:1000.00;D6:Methyl ester:12.28
1	1	sp|P02770|ALBU_RAT	R.RPC(+57.02)FSALTVDETYVPK(+54.01).E	Y	52.45	1935.9401	16	-11.3	646.3134	3	43.87		F9:10088	12	509	524	Carbamidomethylation; MDA adduct +54	C3:Carbamidomethylation:1000.00;K16:MDA adduct +54:93.20
1	1	sp|P02770|ALBU_RAT	R.RPC(+57.02)FSALTVDETY(-2.02)VPK.E	Y	52.38	1879.9138	16	-3.6	627.6429	3	44.59	1.85E4	F9:10287	4	509	524	Carbamidomethylation; 2-amino-3-oxo-butanoic_acid	C3:Carbamidomethylation:1000.00;Y13:2-amino-3-oxo-butanoic_acid:0.00
1	1	sp|P02770|ALBU_RAT	R.R(+57.02)P(+31.99)C(+57.02)FSALTVDETYVPK.E	Y	52.33	1970.9407	16	4.2	657.9902	3	46.10	6.57E4	F9:10703	6	509	524	Carbamidomethylation (DHKE X@N-term); Dihydroxy; Carbamidomethylation	R1:Carbamidomethylation (DHKE X@N-term):66.45;P2:Dihydroxy:0.00;C3:Carbamidomethylation:1000.00
1	1	sp|P02770|ALBU_RAT	Q.N(sub K)APQVSTPTLVEAAR.N	Y	52.29	1552.8209	15	3.2	777.4202	2	51.77	3.67E6	F7:12088	78	438	452	Mutation
1	1	sp|P02770|ALBU_RAT	R.RPC(+57.02)F(+31.99)SALTVDETYVPK.E	Y	52.22	1913.9193	16	4.3	638.9832	3	43.67	9.67E4	F17:9504	1	509	524	Carbamidomethylation; Dihydroxy	C3:Carbamidomethylation:1000.00;F4:Dihydroxy:0.00
1	1	sp|P02770|ALBU_RAT	K.L(+57.02)GE(+14.02)YGFQNAVLVR.Y	Y	52.22	1535.8096	13	-6.3	768.9072	2	54.19	1.64E5	F11:12978	1	422	434	Carbamidomethylation (DHKE X@N-term); Methyl ester	L1:Carbamidomethylation (DHKE X@N-term):1000.00;E3:Methyl ester:49.99
1	1	sp|P02770|ALBU_RAT	K.AETFTFH(+57.02)SDIC(+57.02)TLPD(+57.02)K(+57.02)EK.Q	Y	52.21	2309.0635	18	1.2	770.6960	3	36.72	1.13E6	F2:8021	4	528	545	Carbamidomethylation (DHKE X@N-term); Carbamidomethylation	H7:Carbamidomethylation (DHKE X@N-term):0.00;C11:Carbamidomethylation:1000.00;D15:Carbamidomethylation (DHKE X@N-term):5.99;K16:Carbamidomethylation (DHKE X@N-term):8.69
1	1	sp|P02770|ALBU_RAT	K.I(+57.02)NK(+57.02)E(+57.02)C(+57.02)C(+57.02)HGDLLEC(+57.02)ADDRAELAK.Y	Y	52.20	2787.2373	22	12.7	558.4618	5	24.87	6.6E4	F5:4724	1	265	286	Carbamidomethylation (DHKE X@N-term); Carbamidomethylation	I1:Carbamidomethylation (DHKE X@N-term):4.12;K3:Carbamidomethylation (DHKE X@N-term):5.55;E4:Carbamidomethylation (DHKE X@N-term):6.63;C5:Carbamidomethylation:1000.00;C6:Carbamidomethylation:1000.00;C13:Carbamidomethylation:1000.00
1	1	sp|P02770|ALBU_RAT	K.LGE(+53.92)YGFQNAVLVR.Y	Y	52.18	1518.6918	13	3.1	760.3555	2	54.42		F5:12596	22	422	434	Replacement of 2 protons by iron	E3:Replacement of 2 protons by iron:96.46
1	1	sp|P02770|ALBU_RAT	K.S(+57.02)IHTLFGDKLC(+57.02)AIPK.L	Y	52.04	1755.9341	15	6.9	439.9938	4	45.25	1.07E4	F13:10088	4	89	103	Carbamidomethylation (DHKE X@N-term); Carbamidomethylation	S1:Carbamidomethylation (DHKE X@N-term):6.59;C11:Carbamidomethylation:1000.00
1	1	sp|P02770|ALBU_RAT	K.T(+57.02)VMGD(+57.02)FAQFVDK(+57.02).C	Y	52.00	1527.7028	12	1.9	764.8601	2	28.90	7.75E5	F8:5954	50	570	581	Carbamidomethylation (DHKE X@N-term)	T1:Carbamidomethylation (DHKE X@N-term):59.20;D5:Carbamidomethylation (DHKE X@N-term):56.47;K12:Carbamidomethylation (DHKE X@N-term):14.02
1	1	sp|P02770|ALBU_RAT	R.RH(+57.02)PDY(+15.99)SVSLLLR.L	Y	51.99	1527.8157	12	-0.6	510.2788	3	34.63	4.27E4	F15:7443	23	361	372	Carbamidomethylation (DHKE X@N-term); Hydroxylation	H2:Carbamidomethylation (DHKE X@N-term):0.00;Y5:Hydroxylation:14.04
1	1	sp|P02770|ALBU_RAT	K.EC(+57.02)C(+57.02)H(+57.02)GDLLEC(+57.02)AD(+57.02)DRAELAK.Y	Y	51.96	2374.9939	19	-2.3	594.7544	4	23.63	3.77E5	F16:4484	1	268	286	Carbamidomethylation; Carbamidomethylation (DHKE X@N-term)	C2:Carbamidomethylation:1000.00;C3:Carbamidomethylation:1000.00;H4:Carbamidomethylation (DHKE X@N-term):0.00;C10:Carbamidomethylation:1000.00;D12:Carbamidomethylation (DHKE X@N-term):11.27
1	1	sp|P02770|ALBU_RAT	Y.FYAPELLYYAEK(+114.04).Y	Y	51.95	1619.7871	12	6.5	810.9061	2	70.19	6.95E5	F11:17334	104	173	184	Ubiquitin	K12:Ubiquitin:1000.00
1	1	sp|P02770|ALBU_RAT	R.R(+.98)PC(+57.02)FSALTVDETYVPK.E	Y	51.93	1882.9135	16	3.2	628.6471	3	52.58	3.1E4	F9:12480	5	509	524	Deamidation (R); Carbamidomethylation	R1:Deamidation (R):1000.00;C3:Carbamidomethylation:1000.00
1	1	sp|P02770|ALBU_RAT	K.A(+57.02)ADK(+31.99)DNC(+57.02)FATEGPNLVAR.S	Y	51.86	2036.9221	18	-6.6	679.9769	3	27.73	4.01E4	F5:5509	2	585	602	Carbamidomethylation (DHKE X@N-term); Dihydroxy; Carbamidomethylation	A1:Carbamidomethylation (DHKE X@N-term):11.10;K4:Dihydroxy:0.00;C7:Carbamidomethylation:1000.00
1	1	sp|P02770|ALBU_RAT	R.RPC(+57.02)FSALTVDET(+59.02)YVPK.E	Y	51.82	1940.9489	16	8.3	647.9956	3	43.44		F7:9868	5	509	524	Carbamidomethylation; Aminoethylcysteine	C3:Carbamidomethylation:1000.00;T12:Aminoethylcysteine:28.70
1	1	sp|P02770|ALBU_RAT	K.L(+57.02)C(+57.02)AIPK(+42.01)LR.D	Y	51.74	1068.6113	8	2.8	535.3145	2	39.08	1.01E6	F5:8572	84	98	105	Carbamidomethylation (DHKE X@N-term); Carbamidomethylation; Acetylation (K)	L1:Carbamidomethylation (DHKE X@N-term):1000.00;C2:Carbamidomethylation:1000.00;K6:Acetylation (K):1000.00
1	1	sp|P02770|ALBU_RAT	R.LPC(+57.02)VEDYLS(-18.01)AILNR.L	Y	51.70	1643.8341	14	13.8	822.9357	2	82.67	9.6E4	F5:19976	15	470	483	Carbamidomethylation; Dehydration	C3:Carbamidomethylation:1000.00;S9:Dehydration:0.00
1	1	sp|P02770|ALBU_RAT	R.Y(+57.02)T(+79.97)QK(+57.02)APQVSTPTLVEAAR.N	Y	51.65	2153.0518	18	4.9	718.6947	3	34.31		F7:7416	1	435	452	Carbamidomethylation (DHKE X@N-term); Phosphorylation (STY)	Y1:Carbamidomethylation (DHKE X@N-term):79.53;T2:Phosphorylation (STY):67.12;K4:Carbamidomethylation (DHKE X@N-term):88.25
1	1	sp|P02770|ALBU_RAT	K.LGEYGFQN(+15.00)AVLVR.Y	Y	51.51	1479.7721	13	5.1	740.8971	2	61.16	9.71E5	F7:14552	20	422	434	Deamidation followed by a methylation	N8:Deamidation followed by a methylation:14.02
1	1	sp|P02770|ALBU_RAT	R.L(+42.01)P(+15.99)C(+57.02)VEDYLSAILNR.L	Y	51.47	1719.8501	14	14.5	860.9448	2	89.89		F5:21854	1	470	483	Acetylation (N-term); Hydroxylation; Carbamidomethylation	L1:Acetylation (N-term):1000.00;P2:Hydroxylation:61.37;C3:Carbamidomethylation:1000.00
1	1	sp|P02770|ALBU_RAT	K.Y(+57.02)NEVLTQC(+57.02)C(+57.02)TE(+57.02)SDKAAC(+57.02)LTPK.L	Y	51.43	2601.1509	21	-0.2	868.0574	3	32.20	1.22E5	F16:6876	5	185	205	Carbamidomethylation (DHKE X@N-term); Carbamidomethylation	Y1:Carbamidomethylation (DHKE X@N-term):14.04;C8:Carbamidomethylation:1000.00;C9:Carbamidomethylation:1000.00;E11:Carbamidomethylation (DHKE X@N-term):0.00;C17:Carbamidomethylation:1000.00
1	1	sp|P02770|ALBU_RAT	K.AAD(+14.02)KDN(+.98)C(+57.02)FATEGPNLVAR.S	Y	51.43	1962.9105	18	-6.9	655.3063	3	27.58		F15:5499	3	585	602	Methyl ester; Deamidation (NQ); Carbamidomethylation	D3:Methyl ester:0.00;N6:Deamidation (NQ):47.82;C7:Carbamidomethylation:1000.00
1	1	sp|P02770|ALBU_RAT	K.LVQEVTD(+57.02)FAK.T	Y	51.32	1205.6292	10	9.2	603.8274	2	31.39	1.13E6	F5:6501	4	66	75	Carbamidomethylation (DHKE X@N-term)	D7:Carbamidomethylation (DHKE X@N-term):7.64
1	1	sp|P02770|ALBU_RAT	K.AADKDNC(+57.02)L(sub F)ATEGPNLVAR.S	Y	51.22	1913.9265	18	12.4	638.9907	3	31.05	1.06E5	F5:6412	27	585	602	Carbamidomethylation; Mutation	C7:Carbamidomethylation:1000.00
1	1	sp|P02770|ALBU_RAT	R.R(+57.02)PC(+57.02)FSALTVDETY(-18.01)VPK.E	Y	51.21	1920.9403	16	-0.9	641.3201	3	48.92	5.52E4	F2:11375	10	509	524	Carbamidomethylation (DHKE X@N-term); Carbamidomethylation; Dehydration	R1:Carbamidomethylation (DHKE X@N-term):90.01;C3:Carbamidomethylation:1000.00;Y13:Dehydration:0.00
1	1	sp|P02770|ALBU_RAT	K.LVQEVTDFAK(+14.02)(+42.01).T	Y	51.20	1204.6339	10	6.1	603.3279	2	31.26		F16:6612	19	66	75	Methyl ester; Acetylation (K)	K10:Methyl ester:13.38;K10:Acetylation (K):1000.00
1	1	sp|P02770|ALBU_RAT	K.AAD(+15.99)KDNC(+57.02)FATEGPNLVAR.S	Y	51.13	1963.9058	18	-2.2	655.6411	3	28.15	1.3E5	F10:5641	6	585	602	Hydroxylation; Carbamidomethylation	D3:Hydroxylation:0.00;C7:Carbamidomethylation:1000.00
1	1	sp|P02770|ALBU_RAT	R.R(+57.02)PC(+57.02)FSALTVD(-18.01)ETYVPK.E	Y	51.10	1920.9403	16	-0.9	641.3201	3	45.52	4.59E5	F20:10565	3	509	524	Carbamidomethylation (DHKE X@N-term); Carbamidomethylation; Dehydration	R1:Carbamidomethylation (DHKE X@N-term):35.88;C3:Carbamidomethylation:1000.00;D10:Dehydration:0.00
1	1	sp|P02770|ALBU_RAT	K.L(+57.02)VQEVTD(+57.02)FAK(+57.02).T	Y	51.08	1319.6721	10	-2.9	660.8414	2	42.74	1.04E6	F19:9877	58	66	75	Carbamidomethylation (DHKE X@N-term)	L1:Carbamidomethylation (DHKE X@N-term):62.26;D7:Carbamidomethylation (DHKE X@N-term):62.26;K10:Carbamidomethylation (DHKE X@N-term):53.23
1	1	sp|P02770|ALBU_RAT	R.F(+57.02)PNAEFAE(+57.02)ITK(+57.02).L	Y	51.08	1436.6936	11	4.8	719.3575	2	50.65	4.78E5	F13:11509	105	247	257	Carbamidomethylation (DHKE X@N-term)	F1:Carbamidomethylation (DHKE X@N-term):97.69;E8:Carbamidomethylation (DHKE X@N-term):83.88;K11:Carbamidomethylation (DHKE X@N-term):54.91
1	1	sp|P02770|ALBU_RAT	R.RPC(+57.02)FSALTF(sub V)DETYVPK.E	Y	50.93	1929.9294	16	-4.5	644.3142	3	43.79	8.59E3	F17:9537	1	509	524	Carbamidomethylation; Mutation	C3:Carbamidomethylation:1000.00
1	1	sp|P02770|ALBU_RAT	R.RHPDYS(-18.01)VSLLLR.L	Y	50.91	1436.7888	12	-2.3	479.9358	3	29.50	1.1E5	F20:6099	33	361	372	Dehydration	S6:Dehydration:14.02
1	1	sp|P02770|ALBU_RAT	R.R(+42.01)HPD(+43.99)YSVSLLLR.L	Y	50.87	1540.7998	12	9.4	514.6121	3	43.30	1.39E5	F16:9954	15	361	372	Acetylation (N-term); Carboxylation (DKW)	R1:Acetylation (N-term):1000.00;D4:Carboxylation (DKW):1000.00
1	1	sp|P02770|ALBU_RAT	K.A(+57.02)PQVSTP(+31.99)TLVEAAR.N	Y	50.85	1527.7893	14	1.3	764.9030	2	33.17		F21:7127	2	439	452	Carbamidomethylation (DHKE X@N-term); Dihydroxy	A1:Carbamidomethylation (DHKE X@N-term):40.10;P7:Dihydroxy:18.48
1	1	sp|P02770|ALBU_RAT	K.NYAEAK(+57.02)D(+57.02)VFLGTFLYEYSR.R	Y	50.68	2399.1433	19	-4.5	800.7181	3	83.86	1.2E5	F11:21027	4	342	360	Carbamidomethylation (DHKE X@N-term)	K6:Carbamidomethylation (DHKE X@N-term):8.22;D7:Carbamidomethylation (DHKE X@N-term):6.63
1	1	sp|P02770|ALBU_RAT	R.RH(+57.02)PDY(+31.99)SVSLLLR.L	Y	50.61	1543.8107	12	4.6	515.6132	3	35.33	1.57E4	F10:7619	2	361	372	Carbamidomethylation (DHKE X@N-term); Dihydroxy	H2:Carbamidomethylation (DHKE X@N-term):0.00;Y5:Dihydroxy:14.04
1	1	sp|P02770|ALBU_RAT	K.D(+57.02)VFLGTFLYE(+57.02)YSR.R	Y	50.56	1722.8253	13	6.3	862.4254	2	90.69		F17:21841	9	348	360	Carbamidomethylation (DHKE X@N-term)	D1:Carbamidomethylation (DHKE X@N-term):1000.00;E10:Carbamidomethylation (DHKE X@N-term):1000.00
1	1	sp|P02770|ALBU_RAT	R.F(+57.02)PNAEF(+31.99)AEITK.L	Y	50.56	1354.6405	11	1.7	678.3287	2	48.25	1.73E4	F8:11351	17	247	257	Carbamidomethylation (DHKE X@N-term); Dihydroxy	F1:Carbamidomethylation (DHKE X@N-term):18.33;F6:Dihydroxy:16.28
1	1	sp|P02770|ALBU_RAT	R.RPC(+57.02)FSALTVDETY(+31.99)VPK.E	Y	50.49	1913.9193	16	-6.6	638.9762	3	43.92	9.67E4	F17:9573	2	509	524	Carbamidomethylation; Dihydroxy	C3:Carbamidomethylation:1000.00;Y13:Dihydroxy:17.01
1	1	sp|P02770|ALBU_RAT	R.RHPYFYAP(+31.99)ELLYYAEK.Y	Y	50.40	2091.0100	16	2.9	698.0126	3	52.19	1.79E4	F21:12317	1	169	184	Dihydroxy	P8:Dihydroxy:18.23
1	1	sp|P02770|ALBU_RAT	K.AE(+57.02)TFTFH(+57.02)SD(+57.02)IC(+57.02)TLPDKEK.Q	Y	50.39	2309.0635	18	0.0	770.6951	3	32.42	3.92E5	F21:6912	2	528	545	Carbamidomethylation (DHKE X@N-term); Carbamidomethylation	E2:Carbamidomethylation (DHKE X@N-term):0.00;H7:Carbamidomethylation (DHKE X@N-term):72.73;D9:Carbamidomethylation (DHKE X@N-term):63.64;C11:Carbamidomethylation:1000.00
1	1	sp|P02770|ALBU_RAT	K.A(+57.02)ADKD(+57.02)NC(+57.02)FATEGPN(+.98)LVAR.S	Y	50.39	2062.9377	18	8.0	688.6587	3	28.66		F16:5879	2	585	602	Carbamidomethylation (DHKE X@N-term); Carbamidomethylation; Deamidation (NQ)	A1:Carbamidomethylation (DHKE X@N-term):0.00;D5:Carbamidomethylation (DHKE X@N-term):0.00;C7:Carbamidomethylation:1000.00;N14:Deamidation (NQ):30.99
1	1	sp|P02770|ALBU_RAT	R.R(+57.02)H(+57.02)PYFYAPELLYYAEK(+57.02).Y	Y	50.38	2230.0847	16	4.4	744.3721	3	59.32	2.83E5	F17:13660	13	169	184	Carbamidomethylation (DHKE X@N-term)	R1:Carbamidomethylation (DHKE X@N-term):81.34;H2:Carbamidomethylation (DHKE X@N-term):79.54;K16:Carbamidomethylation (DHKE X@N-term):11.06
1	1	sp|P02770|ALBU_RAT	R.RHPYFYAPELL(+53.97)YYAEK.Y	Y	50.36	2112.9919	16	-14.6	705.3276	3	53.01		F9:12598	4	169	184	Trifluoroleucine	L11:Trifluoroleucine:17.01
1	1	sp|P02770|ALBU_RAT	K.A(+57.02)AD(+15.99)KDNC(+57.02)FATEGPNLVAR.S	Y	50.33	2020.9272	18	1.2	674.6505	3	28.59		F12:5661	2	585	602	Carbamidomethylation (DHKE X@N-term); Hydroxylation; Carbamidomethylation	A1:Carbamidomethylation (DHKE X@N-term):12.33;D3:Hydroxylation:0.00;C7:Carbamidomethylation:1000.00
1	1	sp|P02770|ALBU_RAT	K.A(+57.02)ADKDNC(+57.02)FATE(+14.02)GPN(+.98)LVAR.S	Y	50.32	2019.9320	18	-7.0	674.3132	3	27.11	5.72E4	F11:5478	4	585	602	Carbamidomethylation (DHKE X@N-term); Carbamidomethylation; Methyl ester; Deamidation (NQ)	A1:Carbamidomethylation (DHKE X@N-term):5.99;C7:Carbamidomethylation:1000.00;E11:Methyl ester:31.93;N14:Deamidation (NQ):22.69
1	1	sp|P02770|ALBU_RAT	R.LPC(+57.02)VE(+57.02)D(+57.02)YLSAILNR.L	Y	50.22	1775.8876	14	-3.0	592.9680	3	88.27		F11:22234	4	470	483	Carbamidomethylation; Carbamidomethylation (DHKE X@N-term)	C3:Carbamidomethylation:1000.00;E5:Carbamidomethylation (DHKE X@N-term):0.00;D6:Carbamidomethylation (DHKE X@N-term):0.00
1	1	sp|P02770|ALBU_RAT	R.R(+.98)HPYFYAPELLYYAEK.Y	Y	50.20	2060.0044	16	10.5	516.0138	4	52.00		F20:12345	10	169	184	Deamidation (R)	R1:Deamidation (R):1000.00
1	1	sp|P02770|ALBU_RAT	N.C(+27.99)FATEGPNLVAR.S	Y	50.17	1304.6183	12	5.4	653.3199	2	29.84	5.55E4	F15:6118	15	591	602	Formylation	C1:Formylation:1000.00
1	1	sp|P02770|ALBU_RAT	F.S(+57.02)ALTVDETYVPK.E	Y	50.11	1378.6980	12	4.2	690.3592	2	36.37	1.63E5	F5:7854	37	513	524	Carbamidomethylation (DHKE X@N-term)	S1:Carbamidomethylation (DHKE X@N-term):79.02
1	1	sp|P02770|ALBU_RAT	R.RH(+57.02)PYFYAP(+15.99)ELLYYAEK.Y	Y	50.09	2132.0366	16	8.6	711.6923	3	59.72	4.06E4	F9:14400	1	169	184	Carbamidomethylation (DHKE X@N-term); Hydroxylation	H2:Carbamidomethylation (DHKE X@N-term):0.00;P8:Hydroxylation:15.21
1	1	sp|P02770|ALBU_RAT	K.INKEC(+57.02)C(+57.02)HGDLLE(+14.02)C(+57.02)AD(-18.01)DRAELAK.Y	Y	50.08	2612.1780	22	-3.4	654.0496	4	21.03		F9:3784	1	265	286	Carbamidomethylation; Methyl ester; Dehydration	C5:Carbamidomethylation:1000.00;C6:Carbamidomethylation:1000.00;E12:Methyl ester:0.00;C13:Carbamidomethylation:1000.00;D15:Dehydration:17.01
1	1	sp|P02770|ALBU_RAT	R.RHPYFY(+31.99)APELLYYAEK.Y	Y	50.01	2091.0100	16	5.8	698.0146	3	52.83		F17:11930	1	169	184	Dihydroxy	Y6:Dihydroxy:0.00
1	1	sp|P02770|ALBU_RAT	K.L(+57.02)VQEVTD(+57.02)FAK.T	Y	49.97	1262.6506	10	1.4	632.3335	2	41.26	6.02E5	F6:9197	8	66	75	Carbamidomethylation (DHKE X@N-term)	L1:Carbamidomethylation (DHKE X@N-term):57.45;D7:Carbamidomethylation (DHKE X@N-term):0.00
1	1	sp|P02770|ALBU_RAT	K.Q(+57.02)TALAE(+57.02)LVK.H	Y	49.96	1085.6080	9	9.0	543.8162	2	32.66	1.79E5	F7:6957	21	550	558	Carbamidomethylation (DHKE X@N-term)	Q1:Carbamidomethylation (DHKE X@N-term):58.11;E6:Carbamidomethylation (DHKE X@N-term):19.05
1	1	sp|P02770|ALBU_RAT	M.GDFAQFVDK.C	Y	49.96	1025.4818	9	2.4	513.7494	2	29.91	7.9E4	F12:6010	19	573	581
1	1	sp|P02770|ALBU_RAT	K.LC(+57.02)AIPK(+42.01)LR.D	Y	49.94	1011.5899	8	2.4	506.8035	2	35.32	1.18E6	F5:7571	84	98	105	Carbamidomethylation; Acetylation (K)	C2:Carbamidomethylation:1000.00;K6:Acetylation (K):1000.00
1	1	sp|P02770|ALBU_RAT	R.LPC(+57.02)VED(+14.02)Y(-18.01)LSAILNR.L	Y	49.90	1657.8497	14	-13.6	829.9208	2	89.04		F4:21983	1	470	483	Carbamidomethylation; Methyl ester; Dehydration	C3:Carbamidomethylation:1000.00;D6:Methyl ester:12.28;Y7:Dehydration:22.85
1	1	sp|P02770|ALBU_RAT	R.F(+58.01)PNAEFAEITK.L	Y	49.89	1323.6346	11	4.6	662.8276	2	61.97	1.44E5	F19:15209	14	247	257	Carboxymethyl (KW X@N-term)	F1:Carboxymethyl (KW X@N-term):59.20
1	1	sp|P02770|ALBU_RAT	K.L(+57.02)VQEVTDF(+31.99)AK.T	Y	49.88	1237.6190	10	2.6	619.8184	2	41.46	9.26E4	F17:8921	10	66	75	Carbamidomethylation (DHKE X@N-term); Dihydroxy	L1:Carbamidomethylation (DHKE X@N-term):56.34;F8:Dihydroxy:5.47
1	1	sp|P02770|ALBU_RAT	D.VFLGTFLYEYSR.R	Y	49.81	1493.7554	12	3.2	747.8873	2	76.30	1.96E5	F17:18092	32	349	360
1	1	sp|P02770|ALBU_RAT	K.A(+58.01)ETFTFHSDIC(+57.02)TLPDKEK.Q	Y	49.80	2196.0044	18	5.3	550.0113	4	33.89		F20:7333	5	528	545	Carboxymethyl (KW X@N-term); Carbamidomethylation	A1:Carboxymethyl (KW X@N-term):118.22;C11:Carbamidomethylation:1000.00
1	1	sp|P02770|ALBU_RAT	K.L(+27.99)GEY(+79.97)GFQNAVLVR.Y	Y	49.78	1572.7338	13	-10.6	787.3658	2	55.22		F19:13355	4	422	434	Formylation; Phosphorylation (STY)	L1:Formylation:1000.00;Y4:Phosphorylation (STY):1000.00
1	1	sp|P02770|ALBU_RAT	R.RHPYFYAPEH(sub L)LYYAEK.Y	Y	49.71	2082.9951	16	9.0	521.7607	4	53.45	2.58E4	F2:12588	2	169	184	Mutation
1	1	sp|P02770|ALBU_RAT	R.RPC(+57.02)FSALTVD(+57.02)ETYVPK.E	Y	49.68	1938.9509	16	-3.8	647.3218	3	41.82		F5:9286	6	509	524	Carbamidomethylation; Carbamidomethylation (DHKE X@N-term)	C3:Carbamidomethylation:1000.00;D10:Carbamidomethylation (DHKE X@N-term):14.02
1	1	sp|P02770|ALBU_RAT	R.RHPDY(-18.01)SVSLLLR.L	Y	49.61	1436.7888	12	5.2	479.9394	3	28.96	6.88E4	F11:5997	22	361	372	Dehydration	Y5:Dehydration:12.28
1	1	sp|P02770|ALBU_RAT	K.A(+57.02)ADKD(+14.02)N(+.98)C(+57.02)FATEGPNLVAR.S	Y	49.58	2019.9320	18	4.2	674.3208	3	27.75	5.18E4	F18:5588	4	585	602	Carbamidomethylation (DHKE X@N-term); Methyl ester; Deamidation (NQ); Carbamidomethylation	A1:Carbamidomethylation (DHKE X@N-term):7.32;D5:Methyl ester:7.32;N6:Deamidation (NQ):53.45;C7:Carbamidomethylation:1000.00
1	1	sp|P02770|ALBU_RAT	R.HPYFY(+15.99)APELLYYAEK.Y	Y	49.56	1918.9141	15	1.3	640.6461	3	66.50	3.33E4	F17:15538	1	170	184	Hydroxylation	Y5:Hydroxylation:0.00
1	1	sp|P02770|ALBU_RAT	G.EY(-18.01)GFQNAVLVR.Y	Y	49.44	1276.6564	11	-1.3	639.3347	2	66.04	8.5E4	F2:15942	29	424	434	Dehydration	Y2:Dehydration:1000.00
1	1	sp|P02770|ALBU_RAT	R.FPNS(sub A)EFAEITK.L	Y	49.43	1281.6240	11	6.4	641.8234	2	43.21	7.57E4	F17:9382	1	247	257	Mutation
1	1	sp|P02770|ALBU_RAT	K.E(+42.01)C(+57.02)C(+57.02)H(+15.99)GDLLEC(+57.02)ADDRAELAK.Y	Y	49.38	2318.9565	19	14.4	580.7548	4	25.18		F9:4911	1	268	286	Acetylation (N-term); Carbamidomethylation; Oxidation (HW)	E1:Acetylation (N-term):1000.00;C2:Carbamidomethylation:1000.00;C3:Carbamidomethylation:1000.00;H4:Oxidation (HW):1000.00;C10:Carbamidomethylation:1000.00
1	1	sp|P02770|ALBU_RAT	Y.F(+57.02)YAPELLYYAEK(+57.02).Y	Y	49.34	1619.7871	12	1.6	540.9372	3	78.11	1.77E4	F20:19283	29	173	184	Carbamidomethylation (DHKE X@N-term)	F1:Carbamidomethylation (DHKE X@N-term):16.51;K12:Carbamidomethylation (DHKE X@N-term):14.02
1	1	sp|P02770|ALBU_RAT	K.AADKDN(-17.03)C(+57.02)FATEGPNLVAR.S	Y	49.33	1930.8843	18	10.1	644.6418	3	29.63		F7:6114	10	585	602	Ammonia-loss (N); Carbamidomethylation	N6:Ammonia-loss (N):27.45;C7:Carbamidomethylation:1000.00
1	1	sp|P02770|ALBU_RAT	K.SIH(+57.02)TLFGD(+57.02)K(+57.02)LC(+57.02)AIPK.L	Y	49.33	1869.9771	15	1.3	468.5021	4	45.90	3E4	F13:10256	10	89	103	Carbamidomethylation (DHKE X@N-term); Carbamidomethylation	H3:Carbamidomethylation (DHKE X@N-term):0.00;D8:Carbamidomethylation (DHKE X@N-term):15.21;K9:Carbamidomethylation (DHKE X@N-term):17.08;C11:Carbamidomethylation:1000.00
1	1	sp|P02770|ALBU_RAT	K.AADK(+57.02)D(+57.02)NC(+57.02)FATEGPN(+.98)LVAR.S	Y	49.24	2062.9377	18	12.9	688.6620	3	38.90		F11:8772	1	585	602	Carbamidomethylation (DHKE X@N-term); Carbamidomethylation; Deamidation (NQ)	K4:Carbamidomethylation (DHKE X@N-term):9.42;D5:Carbamidomethylation (DHKE X@N-term):8.26;C7:Carbamidomethylation:1000.00;N14:Deamidation (NQ):0.00
1	1	sp|P02770|ALBU_RAT	R.R(+57.02)H(+57.02)PD(+57.02)YSVSLLLR.L	Y	49.11	1625.8638	12	1.6	542.9627	3	35.18	1.44E5	F16:7713	36	361	372	Carbamidomethylation (DHKE X@N-term)	R1:Carbamidomethylation (DHKE X@N-term):1000.00;H2:Carbamidomethylation (DHKE X@N-term):1000.00;D4:Carbamidomethylation (DHKE X@N-term):1000.00
1	1	sp|P02770|ALBU_RAT	R.F(+57.02)PNAE(+57.02)FAEITK(+57.02).L	Y	48.94	1436.6936	11	-1.3	719.3531	2	46.97	1.25E5	F7:10826	9	247	257	Carbamidomethylation (DHKE X@N-term)	F1:Carbamidomethylation (DHKE X@N-term):31.93;E5:Carbamidomethylation (DHKE X@N-term):12.33;K11:Carbamidomethylation (DHKE X@N-term):38.16
1	1	sp|P02770|ALBU_RAT	R.HPYFYAPELLYYAEK(+114.04).Y	Y	48.92	2016.9620	15	6.6	673.3324	3	69.25	8.5E4	F2:16772	16	170	184	Ubiquitin	K15:Ubiquitin:1000.00
1	1	sp|P02770|ALBU_RAT	K.AETFTFHSDIC(+57.02)TLPDK(+57.02)EK(+57.02).Q	Y	48.78	2252.0420	18	4.1	564.0201	4	35.50	3.88E5	F5:7621	2	528	545	Carbamidomethylation; Carbamidomethylation (DHKE X@N-term)	C11:Carbamidomethylation:1000.00;K16:Carbamidomethylation (DHKE X@N-term):7.21;K18:Carbamidomethylation (DHKE X@N-term):8.69
1	1	sp|P02770|ALBU_RAT	R.R(+57.02)(+31.99)PC(+57.02)FSALTVDETYVPK.E	Y	48.48	1970.9407	16	4.0	657.9901	3	45.90	5.56E4	F7:10531	2	509	524	Carbamidomethylation (DHKE X@N-term); Dihydroxy; Carbamidomethylation	R1:Carbamidomethylation (DHKE X@N-term):60.15;R1:Dihydroxy:0.00;C3:Carbamidomethylation:1000.00
1	1	sp|P02770|ALBU_RAT	K.T(+43.01)VMGDFAQFVDK(+57.02).C	Y	48.45	1456.6656	12	9.9	729.3473	2	45.80	4.06E4	F19:10743	17	570	581	Carbamylation; Carbamidomethylation (DHKE X@N-term)	T1:Carbamylation:47.72;K12:Carbamidomethylation (DHKE X@N-term):11.06
1	1	sp|P02770|ALBU_RAT	K.A(+57.02)ADKDNC(+57.02)FATEGP(+15.99)NLVAR.S	Y	48.42	2020.9272	18	-2.4	674.6481	3	27.31	1.55E4	F21:5487	1	585	602	Carbamidomethylation (DHKE X@N-term); Carbamidomethylation; Hydroxylation	A1:Carbamidomethylation (DHKE X@N-term):8.22;C7:Carbamidomethylation:1000.00;P13:Hydroxylation:0.00
1	1	sp|P02770|ALBU_RAT	K.C(+57.02)C(+57.02)AEGDPPAC(+57.02)YGT(+60.00)VLAEFQPLVEEPK.N	Y	48.36	2996.3064	26	10.7	999.7867	3	88.19		F4:21757	1	384	409	Carbamidomethylation; 2-OH-ethyl thio-Ser	C1:Carbamidomethylation:1000.00;C2:Carbamidomethylation:1000.00;C10:Carbamidomethylation:1000.00;T13:2-OH-ethyl thio-Ser:1000.00
1	1	sp|P02770|ALBU_RAT	K.TVMGD(+57.02)FAQFVDK(+57.02).C	Y	48.29	1470.6813	12	1.9	736.3493	2	24.46	1.51E5	F7:4686	13	570	581	Carbamidomethylation (DHKE X@N-term)	D5:Carbamidomethylation (DHKE X@N-term):4.08;K12:Carbamidomethylation (DHKE X@N-term):17.01
1	1	sp|P02770|ALBU_RAT	K.AADKDN(+228.11)C(+57.02)FATEGPNLVAR.S	Y	48.13	2176.0217	18	-6.9	726.3428	3	41.82	8.48E4	F9:9527	10	585	602	2 4-diacetamido-2 4 6-trideoxyglucopyranose; Carbamidomethylation	N6:2 4-diacetamido-2 4 6-trideoxyglucopyranose:99.62;C7:Carbamidomethylation:1000.00
1	1	sp|P02770|ALBU_RAT	K.AETFTFH(+57.02)SDIC(+57.02)TLPDK.E	Y	48.07	1937.8829	16	7.9	646.9734	3	43.20	3.85E5	F7:9804	5	528	543	Carbamidomethylation (DHKE X@N-term); Carbamidomethylation	H7:Carbamidomethylation (DHKE X@N-term):0.00;C11:Carbamidomethylation:1000.00
1	1	sp|P02770|ALBU_RAT	K.LRD(+57.02)N(+.98)YGELADC(+57.02)C(+57.02)AK.Q	Y	48.04	1741.7400	14	8.5	581.5922	3	23.06	2.03E4	F3:4239	5	104	117	Carbamidomethylation (DHKE X@N-term); Deamidation (NQ); Carbamidomethylation	D3:Carbamidomethylation (DHKE X@N-term):0.00;N4:Deamidation (NQ):1000.00;C11:Carbamidomethylation:1000.00;C12:Carbamidomethylation:1000.00
1	1	sp|P02770|ALBU_RAT	F.L(+57.02)GTFLYEYSR.R	Y	47.89	1304.6400	10	5.2	653.3307	2	50.89	4.91E4	F8:12073	6	351	360	Carbamidomethylation (DHKE X@N-term)	L1:Carbamidomethylation (DHKE X@N-term):71.27
1	1	sp|P02770|ALBU_RAT	K.LDAVKE(+57.02)K(+57.02)ALVAAVR.Q	Y	47.76	1595.9358	14	4.1	532.9880	3	27.64	1.99E4	F18:5558	8	206	219	Carbamidomethylation (DHKE X@N-term)	E6:Carbamidomethylation (DHKE X@N-term):0.00;K7:Carbamidomethylation (DHKE X@N-term):0.00
1	1	sp|P02770|ALBU_RAT	K.L(+57.02)GEY(-18.01)GFQNAVLVR.Y	Y	47.75	1503.7833	13	6.3	752.9037	2	57.15	4.15E4	F19:13890	2	422	434	Carbamidomethylation (DHKE X@N-term); Dehydration	L1:Carbamidomethylation (DHKE X@N-term):15.21;Y4:Dehydration:1000.00
1	1	sp|P02770|ALBU_RAT	R.R(+57.02)PC(+57.02)F(+31.99)SALTVDETYVPK.E	Y	47.73	1970.9407	16	0.7	657.9880	3	46.27	1.17E5	F17:10202	3	509	524	Carbamidomethylation (DHKE X@N-term); Carbamidomethylation; Dihydroxy	R1:Carbamidomethylation (DHKE X@N-term):50.04;C3:Carbamidomethylation:1000.00;F4:Dihydroxy:0.00
1	1	sp|P02770|ALBU_RAT	K.AADK(+15.99)DNC(+57.02)FATEGPNLVAR.S	Y	47.72	1963.9058	18	-9.4	655.6364	3	27.92		F2:5572	3	585	602	Hydroxylation; Carbamidomethylation	K4:Hydroxylation:0.00;C7:Carbamidomethylation:1000.00
1	1	sp|P02770|ALBU_RAT	R.R(+57.02)PC(+57.02)FSALTVDETY(+31.99)VPK.E	Y	47.68	1970.9407	16	8.2	657.9929	3	45.90	3.75E4	F5:10364	7	509	524	Carbamidomethylation (DHKE X@N-term); Carbamidomethylation; Dihydroxy	R1:Carbamidomethylation (DHKE X@N-term):50.04;C3:Carbamidomethylation:1000.00;Y13:Dihydroxy:22.85
1	1	sp|P02770|ALBU_RAT	K.L(+57.02)VQEVTD(+15.99)FAK.T	Y	47.60	1221.6240	10	4.5	611.8220	2	41.58	9.15E4	F17:8955	26	66	75	Carbamidomethylation (DHKE X@N-term); Hydroxylation	L1:Carbamidomethylation (DHKE X@N-term):68.47;D7:Hydroxylation:19.05
1	1	sp|P02770|ALBU_RAT	R.RHPYFYAPELQ(sub L)YYAEK.Y	Y	47.59	2073.9949	16	5.8	692.3429	3	52.33	1.4E5	F21:12355	5	169	184	Mutation
1	1	sp|P02770|ALBU_RAT	R.F(+57.02)PNAEFAE(+57.02)ITK(+57.02)LATDVTK.I	Y	47.52	2165.1003	18	6.5	722.7121	3	85.32	1.99E5	F1:21192	8	247	264	Carbamidomethylation (DHKE X@N-term)	F1:Carbamidomethylation (DHKE X@N-term):28.70;E8:Carbamidomethylation (DHKE X@N-term):5.77;K11:Carbamidomethylation (DHKE X@N-term):9.27
1	1	sp|P02770|ALBU_RAT	K.A(+57.02)ADK(+15.99)DNC(+57.02)FATEGPNLVAR.S	Y	47.46	2020.9272	18	0.7	674.6501	3	28.68	5.62E4	F10:5786	4	585	602	Carbamidomethylation (DHKE X@N-term); Hydroxylation; Carbamidomethylation	A1:Carbamidomethylation (DHKE X@N-term):14.04;K4:Hydroxylation:0.00;C7:Carbamidomethylation:1000.00
1	1	sp|P02770|ALBU_RAT	R.RHPYFYAPELLY(-18.01).Y	Y	47.15	1549.7717	12	8.2	517.6021	3	52.24		F19:12532	22	169	180	Dehydration	Y12:Dehydration:71.27
1	1	sp|P02770|ALBU_RAT	K.AADKDN(+.98)C(+57.02)FAT(+79.97)EGPNLVAR.S	Y	47.13	2028.8612	18	11.1	677.3019	3	28.17	1.08E4	F12:5547	1	585	602	Deamidation (NQ); Carbamidomethylation; Phosphorylation (STY)	N6:Deamidation (NQ):47.82;C7:Carbamidomethylation:1000.00;T10:Phosphorylation (STY):1000.00
1	1	sp|P02770|ALBU_RAT	R.RHPYFYAPELLYYAEK(+14.02)(+43.99).Y	Y	47.11	2117.0256	16	12.5	706.6913	3	52.26	3.43E5	F5:12034	1	169	184	Methyl ester; Carboxylation (DKW)	K16:Methyl ester:0.00;K16:Carboxylation (DKW):1000.00
1	1	sp|P02770|ALBU_RAT	K.AETFTFHSD(+57.02)IC(+57.02)TLPDK(+57.02)EK(+57.02).Q	Y	47.04	2309.0635	18	2.3	770.6969	3	36.28	5.45E5	F9:8009	3	528	545	Carbamidomethylation (DHKE X@N-term); Carbamidomethylation	D9:Carbamidomethylation (DHKE X@N-term):0.00;C11:Carbamidomethylation:1000.00;K16:Carbamidomethylation (DHKE X@N-term):0.00;K18:Carbamidomethylation (DHKE X@N-term):8.14
1	1	sp|P02770|ALBU_RAT	K.AADK(+57.02)D(+15.99)NC(+57.02)FATEGPNLVAR.S	Y	47.04	2020.9272	18	3.8	674.6523	3	27.27		F17:5210	1	585	602	Carbamidomethylation (DHKE X@N-term); Hydroxylation; Carbamidomethylation	K4:Carbamidomethylation (DHKE X@N-term):0.00;D5:Hydroxylation:0.00;C7:Carbamidomethylation:1000.00
1	1	sp|P02770|ALBU_RAT	K.AETFTFH(+57.02)SDIC(+57.02)TLPD(+57.02)KEK(+57.02).Q	Y	47.00	2309.0635	18	0.4	770.6954	3	35.66	1.25E6	F19:7902	1	528	545	Carbamidomethylation (DHKE X@N-term); Carbamidomethylation	H7:Carbamidomethylation (DHKE X@N-term):0.00;C11:Carbamidomethylation:1000.00;D15:Carbamidomethylation (DHKE X@N-term):0.00;K18:Carbamidomethylation (DHKE X@N-term):5.47
1	1	sp|P02770|ALBU_RAT	D.PPAC(+57.02)YGTVLAEFQPLVEE(+57.02)PK.N	Y	46.97	2301.1350	20	1.5	768.0535	3	82.08	4.8E5	F11:20542	8	390	409	Carbamidomethylation; Carbamidomethylation (DHKE X@N-term)	C4:Carbamidomethylation:1000.00;E18:Carbamidomethylation (DHKE X@N-term):0.00
1	1	sp|P02770|ALBU_RAT	K.APQVS(+114.04)TPTLVEAAR.N	Y	46.96	1552.8209	14	6.1	518.6174	3	51.40	9.28E4	F6:11862	26	439	452	Ubiquitin	S5:Ubiquitin:27.96
1	1	sp|P02770|ALBU_RAT	K.EC(+57.02)C(+57.02)HGDLLEC(+57.02)ADD(-18.01)RAELAK.Y	Y	46.94	2242.9404	19	2.7	561.7439	4	24.42	4.83E4	F9:4703	5	268	286	Carbamidomethylation; Dehydration	C2:Carbamidomethylation:1000.00;C3:Carbamidomethylation:1000.00;C10:Carbamidomethylation:1000.00;D13:Dehydration:0.00
1	1	sp|P02770|ALBU_RAT	K.AADKD(-18.01)N(+.98)C(+57.02)FATEGPNLVAR.S	Y	46.79	1930.8843	18	8.5	644.6408	3	29.77	6.6E4	F10:6085	1	585	602	Dehydration; Deamidation (NQ); Carbamidomethylation	D5:Dehydration:0.00;N6:Deamidation (NQ):49.35;C7:Carbamidomethylation:1000.00
1	1	sp|P02770|ALBU_RAT	K.EC(+57.02)C(+57.02)HGDLLEC(+57.02)ADDRAE(+57.02)LAK(+57.02).Y	Y	46.71	2374.9939	19	3.7	594.7579	4	26.60	1.91E5	F7:5277	1	268	286	Carbamidomethylation; Carbamidomethylation (DHKE X@N-term)	C2:Carbamidomethylation:1000.00;C3:Carbamidomethylation:1000.00;C10:Carbamidomethylation:1000.00;E16:Carbamidomethylation (DHKE X@N-term):0.00;K19:Carbamidomethylation (DHKE X@N-term):0.00
1	1	sp|P02770|ALBU_RAT	R.LPC(+57.02)VEDYH(sub L)SAILNR.L	Y	46.68	1685.8195	14	-6.8	562.9433	3	88.44	1.52E4	F11:22281	9	470	483	Carbamidomethylation; Mutation	C3:Carbamidomethylation:1000.00
1	1	sp|P02770|ALBU_RAT	K.INKE(+57.02)C(+57.02)C(+57.02)HGDLLE(+57.02)C(+57.02)ADDRAELAK.Y	Y	46.58	2730.2158	22	1.9	683.5625	4	20.28	1.03E5	F11:3602	1	265	286	Carbamidomethylation (DHKE X@N-term); Carbamidomethylation	E4:Carbamidomethylation (DHKE X@N-term):17.01;C5:Carbamidomethylation:1000.00;C6:Carbamidomethylation:1000.00;E12:Carbamidomethylation (DHKE X@N-term):0.00;C13:Carbamidomethylation:1000.00
1	1	sp|P02770|ALBU_RAT	K.EC(+57.02)C(+57.02)HGD(+15.99)LLEC(+57.02)ADDRAELAK.Y	Y	46.58	2276.9460	19	14.9	570.2523	4	24.85	6.22E4	F21:4802	1	268	286	Carbamidomethylation; Hydroxylation	C2:Carbamidomethylation:1000.00;C3:Carbamidomethylation:1000.00;D6:Hydroxylation:22.09;C10:Carbamidomethylation:1000.00
1	1	sp|P02770|ALBU_RAT	K.E(+57.02)(+57.02)C(+57.02)C(+57.02)HGDLLEC(+57.02)ADDR.A	Y	46.53	1862.6981	14	-5.0	621.9036	3	25.92	2.91E4	F7:5091	2	268	281	Carbamidomethylation (DHKE X@N-term); Carbamidomethylation	E1:Carbamidomethylation (DHKE X@N-term):0.00;E1:Carbamidomethylation (DHKE X@N-term):0.00;C2:Carbamidomethylation:1000.00;C3:Carbamidomethylation:1000.00;C10:Carbamidomethylation:1000.00
1	1	sp|P02770|ALBU_RAT	K.S(+57.02)IHTLFGD(+57.02)K(+57.02)LC(+57.02)AIPK.L	Y	46.37	1869.9771	15	7.1	624.3374	3	49.01	1.9E5	F5:11191	14	89	103	Carbamidomethylation (DHKE X@N-term); Carbamidomethylation	S1:Carbamidomethylation (DHKE X@N-term):20.41;D8:Carbamidomethylation (DHKE X@N-term):10.65;K9:Carbamidomethylation (DHKE X@N-term):9.27;C11:Carbamidomethylation:1000.00
1	1	sp|P02770|ALBU_RAT	K.LQAC(+57.02)C(+57.02)DKPVLQK.S	Y	46.36	1458.7323	12	4.3	487.2535	3	18.10	1.3E4	F7:3065	6	299	310	Carbamidomethylation	C4:Carbamidomethylation:1000.00;C5:Carbamidomethylation:1000.00
1	1	sp|P02770|ALBU_RAT	R.LPC(+57.02)VED(+15.99)YLSAILNR.L	Y	46.29	1677.8396	14	2.2	839.9290	2	88.46		F11:22287	7	470	483	Carbamidomethylation; Hydroxylation	C3:Carbamidomethylation:1000.00;D6:Hydroxylation:0.00
1	1	sp|P02770|ALBU_RAT	R.RH(+57.02)PYFYAPE(+14.02)LLYYAEK.Y	Y	46.27	2130.0574	16	-12.0	711.0179	3	58.42	4.47E4	F21:13965	4	169	184	Carbamidomethylation (DHKE X@N-term); Methyl ester	H2:Carbamidomethylation (DHKE X@N-term):0.00;E9:Methyl ester:19.69
1	1	sp|P02770|ALBU_RAT	R.RHPYFYAP(+13.98)ELLYYAEK.Y	Y	46.25	2072.9995	16	0.0	692.0071	3	52.87	2.17E5	F17:11941	1	169	184	Proline oxidation to pyroglutamic acid	P8:Proline oxidation to pyroglutamic acid:46.87
1	1	sp|P02770|ALBU_RAT	P.C(+57.02)(+57.02)FSALTVDETYVPK.E	Y	46.21	1685.7970	14	1.1	843.9067	2	64.83	1.5E5	F17:15098	39	511	524	Carbamidomethylation; Carbamidomethylation (DHKE X@N-term)	C1:Carbamidomethylation:1000.00;C1:Carbamidomethylation (DHKE X@N-term):120.29
1	1	sp|P02770|ALBU_RAT	R.HPYFYE(sub A)PELLYYAEK.Y	Y	46.13	1960.9247	15	11.3	654.6562	3	64.80		F19:15983	1	170	184	Mutation
1	1	sp|P02770|ALBU_RAT	P.Q(+57.02)VSTPTLVEAAR.N	Y	46.11	1327.7096	12	3.5	664.8644	2	28.42	2.16E5	F19:5847	19	441	452	Carbamidomethylation (DHKE X@N-term)	Q1:Carbamidomethylation (DHKE X@N-term):81.34
1	1	sp|P02770|ALBU_RAT	K.AETFTFHSD(-18.01)IC(+57.02)TLPDKEK.Q	Y	46.06	2119.9885	18	6.3	531.0078	4	33.65	2.59E5	F18:7245	8	528	545	Dehydration; Carbamidomethylation	D9:Dehydration:0.00;C11:Carbamidomethylation:1000.00
1	1	sp|P02770|ALBU_RAT	K.AADKP(sub D)NCFATEGPNLVAR.S	Y	46.00	1872.9152	18	-3.4	625.3102	3	28.06	9.58E3	F9:5712	1	585	602	Mutation
1	1	sp|P02770|ALBU_RAT	K.APQVSP(sub T)PTLVEAAR.N	Y	45.94	1434.7831	14	10.2	479.2732	3	32.90	6.4E4	F17:6696	2	439	452	Mutation
1	1	sp|P02770|ALBU_RAT	R.HPYFYAPELL(+53.97)YYAEK.Y	Y	45.91	1956.8909	15	-12.6	653.2960	3	66.46		F17:15527	1	170	184	Trifluoroleucine	L10:Trifluoroleucine:10.11
1	1	sp|P02770|ALBU_RAT	R.R(+57.02)PC(+57.02)FSALTVDE(+57.02)TYVPK(+57.02).E	Y	45.83	2052.9939	16	1.6	685.3397	3	46.94	5.55E5	F20:10965	38	509	524	Carbamidomethylation (DHKE X@N-term); Carbamidomethylation	R1:Carbamidomethylation (DHKE X@N-term):76.85;C3:Carbamidomethylation:1000.00;E11:Carbamidomethylation (DHKE X@N-term):21.94;K16:Carbamidomethylation (DHKE X@N-term):9.87
1	1	sp|P02770|ALBU_RAT	K.L(+57.02)RD(+57.02)NYGELADC(+57.02)C(+57.02)AK.Q	Y	45.81	1797.7773	14	3.9	600.2687	3	30.19	6.83E4	F6:6221	13	104	117	Carbamidomethylation (DHKE X@N-term); Carbamidomethylation	L1:Carbamidomethylation (DHKE X@N-term):21.46;D3:Carbamidomethylation (DHKE X@N-term):25.55;C11:Carbamidomethylation:1000.00;C12:Carbamidomethylation:1000.00
1	1	sp|P02770|ALBU_RAT	R.RPC(+57.02)FSALT(-2.02)VDETYVPK.E	Y	45.78	1879.9138	16	9.4	627.6511	3	44.11	3.07E4	F17:9623	1	509	524	Carbamidomethylation; 2-amino-3-oxo-butanoic_acid	C3:Carbamidomethylation:1000.00;T8:2-amino-3-oxo-butanoic_acid:0.00
1	1	sp|P02770|ALBU_RAT	K.AADKDNC(+57.02)FAT(-18.01)E(+57.02)GPNLVAR.S	Y	45.76	1986.9218	18	1.1	663.3152	3	27.91		F2:5569	2	585	602	Carbamidomethylation; Dehydration; Carbamidomethylation (DHKE X@N-term)	C7:Carbamidomethylation:1000.00;T10:Dehydration:17.91;E11:Carbamidomethylation (DHKE X@N-term):0.00
1	1	sp|P02770|ALBU_RAT	K.LRDNYGELADC(+57.02)C(+57.02)AK.Q	Y	45.75	1683.7345	14	9.1	562.2572	3	19.25	9.06E3	F6:3294	14	104	117	Carbamidomethylation	C11:Carbamidomethylation:1000.00;C12:Carbamidomethylation:1000.00
1	1	sp|P02770|ALBU_RAT	R.R(+.98)HPDYSVSLLLR.L	Y	45.74	1455.7833	12	14.1	486.2752	3	30.28		F4:6292	1	361	372	Deamidation (R)	R1:Deamidation (R):54.93
1	1	sp|P02770|ALBU_RAT	K.AADKDNC(+57.02)FATE(+57.02)GPNLVAR.S	Y	45.66	2004.9323	18	0.9	502.2408	4	27.95	7.47E4	F4:5643	6	585	602	Carbamidomethylation; Carbamidomethylation (DHKE X@N-term)	C7:Carbamidomethylation:1000.00;E11:Carbamidomethylation (DHKE X@N-term):12.23
1	1	sp|P02770|ALBU_RAT	K.TVMGD(+57.02)FAQFVDK.C	Y	45.60	1413.6598	12	3.4	707.8396	2	25.29	1.08E6	F9:4942	50	570	581	Carbamidomethylation (DHKE X@N-term)	D5:Carbamidomethylation (DHKE X@N-term):8.26
1	1	sp|P02770|ALBU_RAT	R.L(+57.02)PC(+57.02)VEDY(+31.99)LSAILNR.L	Y	45.55	1750.8560	14	2.7	876.4376	2	90.51	1.52E5	F16:22644	6	470	483	Carbamidomethylation (DHKE X@N-term); Carbamidomethylation; Dihydroxy	L1:Carbamidomethylation (DHKE X@N-term):25.70;C3:Carbamidomethylation:1000.00;Y7:Dihydroxy:10.19
1	1	sp|P02770|ALBU_RAT	R.R(+42.01)H(+15.99)PYFYAPELLYYAEK.Y	Y	45.55	2117.0256	16	-5.5	706.6786	3	63.67	1.18E5	F19:15674	1	169	184	Acetylation (N-term); Oxidation (HW)	R1:Acetylation (N-term):1000.00;H2:Oxidation (HW):1000.00
1	1	sp|P02770|ALBU_RAT	R.F(+57.02)PNAE(+57.02)FAE(+57.02)ITK.L	Y	45.49	1436.6936	11	-0.8	719.3535	2	46.47	5.32E4	F7:10688	1	247	257	Carbamidomethylation (DHKE X@N-term)	F1:Carbamidomethylation (DHKE X@N-term):71.03;E5:Carbamidomethylation (DHKE X@N-term):41.57;E8:Carbamidomethylation (DHKE X@N-term):9.42
1	1	sp|P02770|ALBU_RAT	K.T(+57.02)VMGD(+57.02)FAQFVDK.C	Y	45.48	1470.6813	12	3.6	736.3505	2	29.90	6.38E6	F7:6189	102	570	581	Carbamidomethylation (DHKE X@N-term)	T1:Carbamidomethylation (DHKE X@N-term):72.22;D5:Carbamidomethylation (DHKE X@N-term):62.39
1	1	sp|P02770|ALBU_RAT	N.C(+57.02)(+57.02)FATEGPNLVAR.S	Y	45.48	1390.6663	12	-1.1	696.3397	2	41.25	9.62E4	F2:9260	30	591	602	Carbamidomethylation; Carbamidomethylation (DHKE X@N-term)	C1:Carbamidomethylation:1000.00;C1:Carbamidomethylation (DHKE X@N-term):82.63
1	1	sp|P02770|ALBU_RAT	K.A(+57.02)E(+57.02)TFTFHSDIC(+57.02)TLPDKEK.Q	Y	45.44	2252.0420	18	1.2	751.6888	3	45.75	3.41E5	F19:10727	7	528	545	Carbamidomethylation (DHKE X@N-term); Carbamidomethylation	A1:Carbamidomethylation (DHKE X@N-term):90.57;E2:Carbamidomethylation (DHKE X@N-term):96.93;C11:Carbamidomethylation:1000.00
1	1	sp|P02770|ALBU_RAT	K.T(+43.01)VMGD(+57.02)FAQFVDK.C	Y	45.41	1456.6656	12	2.5	729.3419	2	50.74	4.07E5	F19:12114	28	570	581	Carbamylation; Carbamidomethylation (DHKE X@N-term)	T1:Carbamylation:81.27;D5:Carbamidomethylation (DHKE X@N-term):72.73
1	1	sp|P02770|ALBU_RAT	P.QVSTPTLVEAAR.N	Y	45.39	1270.6881	12	0.5	636.3516	2	25.85	1.61E5	F20:5081	44	441	452
1	1	sp|P02770|ALBU_RAT	K.QTALAELVK(+114.04).H	Y	45.32	1085.6080	9	-4.4	543.8089	2	31.44	6.48E5	F5:6516	55	550	558	Ubiquitin	K9:Ubiquitin:93.15
1	1	sp|P02770|ALBU_RAT	K.A(+57.02)ETFTFHSD(+57.02)IC(+57.02)TLPDK.E	Y	45.28	1994.9044	16	2.3	665.9769	3	43.84	1.46E5	F7:9972	2	528	543	Carbamidomethylation (DHKE X@N-term); Carbamidomethylation	A1:Carbamidomethylation (DHKE X@N-term):10.11;D9:Carbamidomethylation (DHKE X@N-term):0.00;C11:Carbamidomethylation:1000.00
1	1	sp|P02770|ALBU_RAT	K.AADK(-1.03)DNC(+57.02)FATEGPNLVAR.S	Y	45.14	1946.8792	18	-8.4	649.9615	3	29.05		F19:6027	10	585	602	Lysine oxidation to aminoadipic semialdehyde; Carbamidomethylation	K4:Lysine oxidation to aminoadipic semialdehyde:1000.00;C7:Carbamidomethylation:1000.00
1	1	sp|P02770|ALBU_RAT	K.AADKDN(+162.05)C(+57.02)FATEGPNLVAR.S	Y	45.14	2109.9636	18	2.9	704.3305	3	27.76		F9:5629	1	585	602	Hexose (NSY); Carbamidomethylation	N6:Hexose (NSY):47.82;C7:Carbamidomethylation:1000.00
1	1	sp|P02770|ALBU_RAT	S.ALTVDETYVPK.E	Y	45.12	1234.6445	11	0.5	618.3298	2	32.05	6.41E4	F13:6605	26	514	524
1	1	sp|P02770|ALBU_RAT	Y.FYAPELLYYAE(+57.02)K(+57.02).Y	Y	45.08	1619.7871	12	-0.2	810.9007	2	71.09	5.95E5	F20:17444	9	173	184	Carbamidomethylation (DHKE X@N-term)	E11:Carbamidomethylation (DHKE X@N-term):55.13;K12:Carbamidomethylation (DHKE X@N-term):44.44
1	1	sp|P02770|ALBU_RAT	R.FPNAE(+57.02)FAEITK(+57.02).L	Y	45.05	1379.6721	11	5.7	690.8473	2	41.47	7.07E4	F5:9197	5	247	257	Carbamidomethylation (DHKE X@N-term)	E5:Carbamidomethylation (DHKE X@N-term):9.42;K11:Carbamidomethylation (DHKE X@N-term):22.45
1	1	sp|P02770|ALBU_RAT	R.F(+57.02)PN(+15.99)AEFAEITK.L	Y	45.03	1338.6455	11	-3.4	670.3278	2	47.75	4.35E4	F16:11198	5	247	257	Carbamidomethylation (DHKE X@N-term); Hydroxylation	F1:Carbamidomethylation (DHKE X@N-term):48.12;N3:Hydroxylation:17.01
1	1	sp|P02770|ALBU_RAT	K.S(+57.02)IHTLFGDK.L	Y	44.98	1073.5505	9	2.0	537.7836	2	23.78	4.2E4	F19:4555	1	89	97	Carbamidomethylation (DHKE X@N-term)	S1:Carbamidomethylation (DHKE X@N-term):9.40
1	1	sp|P02770|ALBU_RAT	K.AE(+57.02)TFTFHSDIC(+57.02)TLPDK(+57.02)EK(+57.02).Q	Y	44.96	2309.0635	18	7.3	770.7007	3	36.37	3.54E5	F5:7853	2	528	545	Carbamidomethylation (DHKE X@N-term); Carbamidomethylation	E2:Carbamidomethylation (DHKE X@N-term):0.00;C11:Carbamidomethylation:1000.00;K16:Carbamidomethylation (DHKE X@N-term):0.00;K18:Carbamidomethylation (DHKE X@N-term):11.06
1	1	sp|P02770|ALBU_RAT	R.HPYFYAPEH(sub L)LYYAEK.Y	Y	44.90	1926.8940	15	-9.3	643.2993	3	67.23		F9:16392	1	170	184	Mutation
1	1	sp|P02770|ALBU_RAT	D.PPAC(+57.02)YGTVLAEFQPLVEEPK(+57.02).N	Y	44.86	2301.1350	20	4.6	768.0558	3	83.10	2.87E5	F18:20675	7	390	409	Carbamidomethylation; Carbamidomethylation (DHKE X@N-term)	C4:Carbamidomethylation:1000.00;K20:Carbamidomethylation (DHKE X@N-term):0.00
1	1	sp|P02770|ALBU_RAT	Q.C(+57.02)LAEIEHDN(+203.08)IPADLPSIAADFVEDKEVC(+57.02)K.N	Y	44.78	3500.6326	29	14.8	876.1783	4	74.15	3.27E6	F5:17748	1	313	341	Carbamidomethylation; HexNAcylation (N)	C1:Carbamidomethylation:1000.00;N9:HexNAcylation (N):1000.00;C28:Carbamidomethylation:1000.00
1	1	sp|P02770|ALBU_RAT	K.Q(-17.03)TALAELVK(+57.02).H	Y	44.76	1011.5601	9	6.9	506.7908	2	61.23	5.04E4	F17:14164	36	550	558	Pyro-glu from Q; Carbamidomethylation (DHKE X@N-term)	Q1:Pyro-glu from Q:1000.00;K9:Carbamidomethylation (DHKE X@N-term):47.09
1	1	sp|P02770|ALBU_RAT	R.F(+57.02)P(+15.99)NAEFAEITK.L	Y	44.65	1338.6455	11	-2.6	670.3283	2	48.51	1.4E5	F17:10797	2	247	257	Carbamidomethylation (DHKE X@N-term); Hydroxylation	F1:Carbamidomethylation (DHKE X@N-term):33.81;P2:Hydroxylation:17.01
1	1	sp|P02770|ALBU_RAT	K.W(sub L)VQEVTDFAK.T	Y	44.62	1221.6029	10	12.8	611.8165	2	41.33	2.91E4	F16:9405	9	66	75	Mutation
1	1	sp|P02770|ALBU_RAT	K.AAD(+105.90)KDNC(+57.02)FATEGPNLVAR.S	Y	44.56	2053.8081	18	0.1	685.6100	3	28.29		F9:5775	3	585	602	Replacement of proton by silver; Carbamidomethylation	D3:Replacement of proton by silver:0.00;C7:Carbamidomethylation:1000.00
1	1	sp|P02770|ALBU_RAT	Q.E(-18.01)NPTSFLGHYLHEVAR.R	Y	44.51	1850.9064	16	4.8	617.9790	3	66.89	7.83E4	F17:15640	2	153	168	Pyro-glu from E	E1:Pyro-glu from E:1000.00
1	1	sp|P02770|ALBU_RAT	K.A(+27.99)ADKDNC(+57.02)FAT(+79.97)EGPNLVAR.S	Y	44.44	2055.8721	18	-9.4	514.9705	4	27.59	1.77E4	F20:5565	1	585	602	Formylation; Carbamidomethylation; Phosphorylation (STY)	A1:Formylation:0.00;C7:Carbamidomethylation:1000.00;T10:Phosphorylation (STY):1000.00
1	1	sp|P02770|ALBU_RAT	K.INKEC(+57.02)C(+57.02)H(+57.02)GD(-18.01)LLEC(+57.02)ADDRAELAK.Y	Y	44.44	2655.1838	22	6.4	532.0474	5	20.95	1.23E4	F13:3700	1	265	286	Carbamidomethylation; Carbamidomethylation (DHKE X@N-term); Dehydration	C5:Carbamidomethylation:1000.00;C6:Carbamidomethylation:1000.00;H7:Carbamidomethylation (DHKE X@N-term):0.00;D9:Dehydration:13.44;C13:Carbamidomethylation:1000.00
1	1	sp|P02770|ALBU_RAT	D.PPAC(+57.02)YGTVLAEFQPLVE(+57.02)EPK.N	Y	44.43	2301.1350	20	2.8	768.0544	3	82.67	3.47E5	F16:20545	8	390	409	Carbamidomethylation; Carbamidomethylation (DHKE X@N-term)	C4:Carbamidomethylation:1000.00;E17:Carbamidomethylation (DHKE X@N-term):0.00
1	1	sp|P02770|ALBU_RAT	R.F(+57.02)PN(+.98)AE(+57.02)FAEITK.L	Y	44.41	1380.6561	11	14.6	691.3454	2	47.00		F17:10402	3	247	257	Carbamidomethylation (DHKE X@N-term); Deamidation (NQ)	F1:Carbamidomethylation (DHKE X@N-term):78.16;N3:Deamidation (NQ):1000.00;E5:Carbamidomethylation (DHKE X@N-term):37.54
1	1	sp|P02770|ALBU_RAT	F.N(sub K)GLVLIAFSQYLQK.C	Y	44.39	1592.8926	14	3.7	797.4565	2	95.78	5.13E4	F19:24310	21	44	57	Mutation
1	1	sp|P02770|ALBU_RAT	R.H(+57.02)PYFYAPE(+57.02)LLYYAEK.Y	Y	44.39	2016.9620	15	5.5	673.3317	3	77.22	5.21E5	F17:18333	20	170	184	Carbamidomethylation (DHKE X@N-term)	H1:Carbamidomethylation (DHKE X@N-term):78.91;E8:Carbamidomethylation (DHKE X@N-term):69.64
1	1	sp|P02770|ALBU_RAT	K.K(+57.02)(+57.02)QTALAELVK.H	Y	44.37	1213.7030	10	2.0	607.8600	2	31.25	1.08E5	F9:6602	16	549	558	Carbamidomethylation (DHKE X@N-term)	K1:Carbamidomethylation (DHKE X@N-term):77.93;K1:Carbamidomethylation (DHKE X@N-term):77.93
1	1	sp|P02770|ALBU_RAT	K.LDAVKEKALVAAVR.Q	Y	44.34	1481.8929	14	3.9	494.9735	3	22.76	1.82E4	F14:4142	15	206	219
1	1	sp|P02770|ALBU_RAT	R.H(+57.02)(+57.02)PYFYAPELLYYAE(+57.02)K.Y	Y	44.31	2073.9836	15	0.1	692.3352	3	78.80	5.48E4	F17:18752	10	170	184	Carbamidomethylation (DHKE X@N-term)	H1:Carbamidomethylation (DHKE X@N-term):34.75;H1:Carbamidomethylation (DHKE X@N-term):34.75;E14:Carbamidomethylation (DHKE X@N-term):0.00
1	1	sp|P02770|ALBU_RAT	K.AADK(+54.01)DNC(+57.02)FATEGPNLVAR.S	Y	44.30	2001.9214	18	-4.9	1001.9631	2	27.49		F16:5554	2	585	602	MDA adduct +54; Carbamidomethylation	K4:MDA adduct +54:81.96;C7:Carbamidomethylation:1000.00
1	1	sp|P02770|ALBU_RAT	K.APQVSTPTLVE(+21.98)AAR.N	Y	44.30	1460.7599	14	1.5	487.9279	3	32.52	1.21E4	F21:6943	1	439	452	Sodium adduct	E11:Sodium adduct:49.37
1	1	sp|P02770|ALBU_RAT	K.INKEC(+57.02)C(+57.02)HGDLLEC(+57.02)ADDRAELAK(-2.02).Y	Y	44.29	2614.1575	22	13.4	654.5554	4	20.85		F6:3697	3	265	286	Carbamidomethylation; 2-amino-3-oxo-butanoic_acid	C5:Carbamidomethylation:1000.00;C6:Carbamidomethylation:1000.00;C13:Carbamidomethylation:1000.00;K22:2-amino-3-oxo-butanoic_acid:1000.00
1	1	sp|P02770|ALBU_RAT	R.LP(+31.99)C(+57.02)VE(+57.02)DYLSAILNR.L	Y	44.05	1750.8560	14	2.8	584.6276	3	90.52	3.65E4	F18:22674	15	470	483	Dihydroxy; Carbamidomethylation; Carbamidomethylation (DHKE X@N-term)	P2:Dihydroxy:10.19;C3:Carbamidomethylation:1000.00;E5:Carbamidomethylation (DHKE X@N-term):0.00
1	1	sp|P02770|ALBU_RAT	K.EC(+57.02)C(+57.02)HGDLLEC(+57.02)AD(+57.02)D(+57.02)RAELAK.Y	Y	44.04	2374.9939	19	2.7	594.7573	4	26.30	2.82E5	F8:5229	3	268	286	Carbamidomethylation; Carbamidomethylation (DHKE X@N-term)	C2:Carbamidomethylation:1000.00;C3:Carbamidomethylation:1000.00;C10:Carbamidomethylation:1000.00;D12:Carbamidomethylation (DHKE X@N-term):3.13;D13:Carbamidomethylation (DHKE X@N-term):0.00
1	1	sp|P02770|ALBU_RAT	K.AAD(+14.02)KDN(+.98)C(+57.02)FAT(+79.97)EGPNLVAR.S	Y	43.96	2042.8768	18	-6.2	511.7233	4	27.78	5.09E4	F5:5521	11	585	602	Methyl ester; Deamidation (NQ); Carbamidomethylation; Phosphorylation (STY)	D3:Methyl ester:0.00;N6:Deamidation (NQ):32.94;C7:Carbamidomethylation:1000.00;T10:Phosphorylation (STY):1000.00
1	1	sp|P02770|ALBU_RAT	A.ADKDNC(+57.02)FATEGPNLVAR.S	Y	43.91	1876.8737	17	6.2	626.6357	3	27.68	1.3E4	F5:5495	11	586	602	Carbamidomethylation	C6:Carbamidomethylation:1000.00
1	1	sp|P02770|ALBU_RAT	R.R(+57.02)HPDY(+31.99)SVSLLLR.L	Y	43.89	1543.8107	12	-4.8	515.6083	3	33.68	5.13E4	F21:7271	6	361	372	Carbamidomethylation (DHKE X@N-term); Dihydroxy	R1:Carbamidomethylation (DHKE X@N-term):0.00;Y5:Dihydroxy:14.04
1	1	sp|P02770|ALBU_RAT	K.APK(sub Q)VSTPTLVEAAR.N	Y	43.84	1438.8143	14	-9.1	480.6077	3	33.69		F5:7135	1	439	452	Mutation
1	1	sp|P02770|ALBU_RAT	K.EC(+57.02)C(+57.02)HGD(+31.97)LLEC(+57.02)ADDRAELAK.Y	Y	43.84	2292.9231	19	12.3	574.2451	4	24.91	5.74E3	F4:4796	1	268	286	Carbamidomethylation; Persulfide	C2:Carbamidomethylation:1000.00;C3:Carbamidomethylation:1000.00;D6:Persulfide:53.33;C10:Carbamidomethylation:1000.00
1	1	sp|P02770|ALBU_RAT	Y.FYAPELLYYAE(+57.02)K.Y	Y	43.80	1562.7656	12	7.4	521.9330	3	68.72	1.63E4	F9:16779	36	173	184	Carbamidomethylation (DHKE X@N-term)	E11:Carbamidomethylation (DHKE X@N-term):0.00
1	1	sp|P02770|ALBU_RAT	Y.F(+57.02)YAPELLYYAE(+57.02)K.Y	Y	43.73	1619.7871	12	-2.5	540.9349	3	78.08	1.33E4	F16:19358	13	173	184	Carbamidomethylation (DHKE X@N-term)	F1:Carbamidomethylation (DHKE X@N-term):16.51;E11:Carbamidomethylation (DHKE X@N-term):0.00
1	1	sp|P02770|ALBU_RAT	K.AETFTFHSD(+57.02)IC(+57.02)T(-18.01)LPDKEK.Q	Y	43.68	2177.0098	18	11.5	545.2660	4	34.58		F3:7352	1	528	545	Carbamidomethylation (DHKE X@N-term); Carbamidomethylation; Dehydration	D9:Carbamidomethylation (DHKE X@N-term):0.00;C11:Carbamidomethylation:1000.00;T12:Dehydration:0.00
1	1	sp|P02770|ALBU_RAT	D.PPAC(+57.02)YGTVLAE(+21.98)FQPLVEEPK.N	Y	43.63	2266.0955	20	3.1	756.3748	3	83.56		F8:20840	1	390	409	Carbamidomethylation; Sodium adduct	C4:Carbamidomethylation:1000.00;E11:Sodium adduct:51.01
1	1	sp|P02770|ALBU_RAT	R.RHPYFYAPELLYYAEK(+54.01).Y	Y	43.59	2113.0308	16	3.9	705.3536	3	52.72		F19:12663	1	169	184	MDA adduct +54	K16:MDA adduct +54:72.97
1	1	sp|P02770|ALBU_RAT	K.AADK(+31.99)DNC(+57.02)FATEGPNLVAR.S	Y	43.55	1979.9006	18	4.8	660.9773	3	27.85		F17:5363	5	585	602	Dihydroxy; Carbamidomethylation	K4:Dihydroxy:0.00;C7:Carbamidomethylation:1000.00
1	1	sp|P02770|ALBU_RAT	R.HPYFYAL(sub P)ELLYYAEK.Y	Y	43.54	1918.9504	15	-2.2	640.6560	3	66.48	1.24E4	F5:15760	1	170	184	Mutation
1	1	sp|P02770|ALBU_RAT	R.RHPYFYAPELLYYAE(+53.92)K.Y	Y	43.49	2112.9395	16	9.2	705.3269	3	51.33		F19:12277	2	169	184	Replacement of 2 protons by iron	E15:Replacement of 2 protons by iron:0.00
1	1	sp|P02770|ALBU_RAT	R.H(+57.02)(+57.02)PYFYAPELLYYAEK(+57.02).Y	Y	43.43	2073.9836	15	2.9	692.3372	3	78.06	3.76E5	F16:19351	6	170	184	Carbamidomethylation (DHKE X@N-term)	H1:Carbamidomethylation (DHKE X@N-term):34.75;H1:Carbamidomethylation (DHKE X@N-term):34.75;K15:Carbamidomethylation (DHKE X@N-term):10.11
1	1	sp|P02770|ALBU_RAT	K.APQVSTPTH(sub L)VEAAR.N	Y	43.38	1462.7528	14	-11.3	488.5860	3	34.15	3.62E4	F2:7303	20	439	452	Mutation
1	1	sp|P02770|ALBU_RAT	K.DVFLGTFLYEYSR(+.98).R	Y	43.38	1609.7664	13	10.5	805.8989	2	87.58		F16:21871	2	348	360	Deamidation (R)	R13:Deamidation (R):1000.00
1	1	sp|P02770|ALBU_RAT	T.SFQE(+14.02)NPTSFLGHYLHEVAR.R	Y	43.33	2245.0916	19	-8.7	749.3646	3	71.58	4.84E4	F9:17517	3	150	168	Methyl ester	E4:Methyl ester:77.78
1	1	sp|P02770|ALBU_RAT	K.LVQEVTD(-18.01)FAK.T	Y	43.29	1130.5972	10	2.5	566.3073	2	30.78	1.56E5	F9:6471	30	66	75	Dehydration	D7:Dehydration:17.01
1	1	sp|P02770|ALBU_RAT	K.LVQE(+57.02)VTD(+57.02)FAK(+57.02).T	Y	43.21	1319.6721	10	-1.6	660.8423	2	30.02	2.28E4	F11:6294	8	66	75	Carbamidomethylation (DHKE X@N-term)	E4:Carbamidomethylation (DHKE X@N-term):49.37;D7:Carbamidomethylation (DHKE X@N-term):112.31;K10:Carbamidomethylation (DHKE X@N-term):85.31
1	1	sp|P02770|ALBU_RAT	R.R(+314.19)PC(+57.02)FSALTVDETYVPK.E	Y	43.15	2196.1177	16	4.2	733.0496	3	50.50	1.87E4	F10:11634	14	509	524	Levuglandinyl-lysine anhydrolactam adduct; Carbamidomethylation	R1:Levuglandinyl-lysine anhydrolactam adduct:93.17;C3:Carbamidomethylation:1000.00
1	1	sp|P02770|ALBU_RAT	K.DNC(+57.02)FATQ(sub E)GPNLVAR.S	Y	43.10	1561.7307	14	10.4	781.8807	2	40.81		F10:9065	1	589	602	Carbamidomethylation; Mutation	C3:Carbamidomethylation:1000.00
1	1	sp|P02770|ALBU_RAT	K.L(+57.02)VQ(+.98)EVTDFAK.T	Y	42.98	1206.6132	10	-3.7	604.3116	2	44.77	8.11E4	F5:10064	2	66	75	Carbamidomethylation (DHKE X@N-term); Deamidation (NQ)	L1:Carbamidomethylation (DHKE X@N-term):40.63;Q3:Deamidation (NQ):1000.00
1	1	sp|P02770|ALBU_RAT	R.FPN(-17.03)AEFAEITK.L	Y	42.95	1248.6027	11	0.7	625.3090	2	51.31	6.42E4	F19:12270	15	247	257	Ammonia-loss (N)	N3:Ammonia-loss (N):1000.00
1	1	sp|P02770|ALBU_RAT	R.RHPYFYAPEQ(sub L)LYYAEK.Y	Y	42.92	2073.9949	16	1.5	692.3400	3	52.88		F4:12513	4	169	184	Mutation
1	1	sp|P02770|ALBU_RAT	R.FKDLGEQHFK.G	Y	42.90	1247.6299	10	3.9	416.8855	3	17.91	7.4E3	F19:3025	17	35	44
1	1	sp|P02770|ALBU_RAT	K.A(+42.01)ADKD(-18.01)NC(+57.02)FATEGPNLVAR.S	Y	42.83	1971.9108	18	-11.3	658.3035	3	27.70	1.4E4	F12:5422	1	585	602	Acetylation (N-term); Dehydration; Carbamidomethylation	A1:Acetylation (N-term):1000.00;D5:Dehydration:6.59;C7:Carbamidomethylation:1000.00
1	1	sp|P02770|ALBU_RAT	K.EC(+57.02)C(+57.02)HGDLLEC(+57.02)AD(+57.02)DRAE(+57.02)LAK.Y	Y	42.75	2374.9939	19	4.4	594.7584	4	26.38	2.21E5	F6:5181	1	268	286	Carbamidomethylation; Carbamidomethylation (DHKE X@N-term)	C2:Carbamidomethylation:1000.00;C3:Carbamidomethylation:1000.00;C10:Carbamidomethylation:1000.00;D12:Carbamidomethylation (DHKE X@N-term):0.00;E16:Carbamidomethylation (DHKE X@N-term):0.00
1	1	sp|P02770|ALBU_RAT	K.C(+57.02)C(+57.02)AEGDPPAC(+57.02)YGT(-18.01)VLAEFQ(+.98)PLVEEPK.N	Y	42.65	2919.2764	26	2.3	1460.6488	2	92.85	2.41E5	F18:23278	9	384	409	Carbamidomethylation; Dehydration; Deamidation (NQ)	C1:Carbamidomethylation:1000.00;C2:Carbamidomethylation:1000.00;C10:Carbamidomethylation:1000.00;T13:Dehydration:0.00;Q19:Deamidation (NQ):1000.00
1	1	sp|P02770|ALBU_RAT	K.AADKDN(+.98)C(+57.02)FAT(+79.97)E(+14.02)GPNLVAR.S	Y	42.51	2042.8768	18	-1.2	511.7259	4	28.29	5.25E4	F9:5777	2	585	602	Deamidation (NQ); Carbamidomethylation; Phosphorylation (STY); Methyl ester	N6:Deamidation (NQ):19.61;C7:Carbamidomethylation:1000.00;T10:Phosphorylation (STY):1000.00;E11:Methyl ester:0.00
1	1	sp|P02770|ALBU_RAT	R.HPYFYAPE(+57.02)LLYYAEK.Y	Y	42.50	1959.9407	15	6.0	654.3248	3	64.84	5.11E5	F19:15992	2	170	184	Carbamidomethylation (DHKE X@N-term)	E8:Carbamidomethylation (DHKE X@N-term):0.00
1	1	sp|P02770|ALBU_RAT	K.AADKDNC(+57.02)FATE(+105.90)GPNLVAR.S	Y	42.44	2053.8081	18	11.0	514.4650	4	28.16	6.74E4	F7:5709	1	585	602	Carbamidomethylation; Replacement of proton by silver	C7:Carbamidomethylation:1000.00;E11:Replacement of proton by silver:0.00
1	1	sp|P02770|ALBU_RAT	R.RPC(+57.02)FSALTVDETYVPK(+14.02)(+43.99).E	Y	42.35	1939.9349	16	14.3	647.6615	3	43.60		F3:9763	1	509	524	Carbamidomethylation; Methyl ester; Carboxylation (DKW)	C3:Carbamidomethylation:1000.00;K16:Methyl ester:6.47;K16:Carboxylation (DKW):17.45
1	1	sp|P02770|ALBU_RAT	K.AAD(+53.92)KDNC(+57.02)FATEGPNLVAR.S	Y	42.27	2001.8301	18	8.7	668.2898	3	28.48		F2:5727	24	585	602	Replacement of 2 protons by iron; Carbamidomethylation	D3:Replacement of 2 protons by iron:11.10;C7:Carbamidomethylation:1000.00
1	1	sp|P02770|ALBU_RAT	R.RHPDYSVSLLLR(+31.99).L	Y	42.20	1486.7892	12	1.7	496.6045	3	30.27	2.07E4	F15:6236	1	361	372	Dihydroxy	R12:Dihydroxy:0.00
1	1	sp|P02770|ALBU_RAT	V.RYTQK(+14.96)APQVSTPTLVEAAR.N	Y	42.18	2130.1069	19	4.6	711.0462	3	35.45	4.7E5	F16:7787	24	434	452	Alpha-amino adipic acid	K5:Alpha-amino adipic acid:1000.00
1	1	sp|P02770|ALBU_RAT	K.DNC(+57.02)FATEGPN(+.98)LVAR.S	Y	42.12	1563.6987	14	4.6	782.8602	2	39.69		F20:8941	2	589	602	Carbamidomethylation; Deamidation (NQ)	C3:Carbamidomethylation:1000.00;N10:Deamidation (NQ):15.34
1	1	sp|P02770|ALBU_RAT	R.LP(+31.99)C(+57.02)VED(+57.02)YLSAILNR.L	Y	42.08	1750.8560	14	3.5	584.6280	3	90.56	4.35E4	F20:22545	2	470	483	Dihydroxy; Carbamidomethylation; Carbamidomethylation (DHKE X@N-term)	P2:Dihydroxy:10.19;C3:Carbamidomethylation:1000.00;D6:Carbamidomethylation (DHKE X@N-term):0.00
1	1	sp|P02770|ALBU_RAT	K.SQC(+57.02)LAEIEHD(+43.99)N(+.98)IPADLPSIAADFVEDKEVC(+57.02)K.N	Y	42.05	3557.6177	31	10.6	890.4211	4	74.08	2.02E6	F17:17512	1	311	341	Carbamidomethylation; Carboxylation (DKW); Deamidation (NQ)	C3:Carbamidomethylation:1000.00;D10:Carboxylation (DKW):19.78;N11:Deamidation (NQ):74.73;C30:Carbamidomethylation:1000.00
1	1	sp|P02770|ALBU_RAT	K.L(+57.02)GEYGFQ(+.98)NAVLVR(+14.02).Y	Y	42.05	1536.7936	13	4.8	769.4078	2	65.21	7.39E4	F13:15155	4	422	434	Carbamidomethylation (DHKE X@N-term); Deamidation (NQ); Methyl ester	L1:Carbamidomethylation (DHKE X@N-term):14.04;Q7:Deamidation (NQ):0.00;R13:Methyl ester:43.70
1	1	sp|P02770|ALBU_RAT	K.AADK(+57.02)DNC(+57.02)FATE(+57.02)GPNLVAR.S	Y	42.00	2061.9539	18	4.9	688.3286	3	26.97	2.77E5	F17:5131	4	585	602	Carbamidomethylation (DHKE X@N-term); Carbamidomethylation	K4:Carbamidomethylation (DHKE X@N-term):0.00;C7:Carbamidomethylation:1000.00;E11:Carbamidomethylation (DHKE X@N-term):49.54
1	1	sp|P02770|ALBU_RAT	K.AETFTFHSD(+57.02)IC(+57.02)TLPDK.E	Y	41.99	1937.8829	16	2.1	646.9696	3	42.42	1.19E6	F5:9441	11	528	543	Carbamidomethylation (DHKE X@N-term); Carbamidomethylation	D9:Carbamidomethylation (DHKE X@N-term):0.00;C11:Carbamidomethylation:1000.00
1	1	sp|P02770|ALBU_RAT	R.HPYFYAPELLYYAEK(+156.12).Y	Y	41.98	2059.0342	15	1.1	687.3528	3	57.55	1.54E5	F19:13999	6	170	184	4-hydroxynonenal (HNE)	K15:4-hydroxynonenal (HNE):79.53
1	1	sp|P02770|ALBU_RAT	K.I(+42.01)NKEC(+57.02)C(+57.02)H(+15.99)GDLLEC(+57.02)ADDR.A	Y	41.97	2161.8826	17	3.4	541.4797	4	20.36	6.43E3	F6:3572	1	265	281	Acetylation (N-term); Carbamidomethylation; Oxidation (HW)	I1:Acetylation (N-term):1000.00;C5:Carbamidomethylation:1000.00;C6:Carbamidomethylation:1000.00;H7:Oxidation (HW):1000.00;C13:Carbamidomethylation:1000.00
1	1	sp|P02770|ALBU_RAT	K.YNEVLTQC(+57.02)C(+57.02)TESD(+57.02)KAAC(+57.02)LTPK.L	Y	41.96	2544.1294	21	8.0	849.0572	3	28.53	1.84E5	F5:5721	10	185	205	Carbamidomethylation; Carbamidomethylation (DHKE X@N-term)	C8:Carbamidomethylation:1000.00;C9:Carbamidomethylation:1000.00;D13:Carbamidomethylation (DHKE X@N-term):0.00;C17:Carbamidomethylation:1000.00
1	1	sp|P02770|ALBU_RAT	K.AADKDNC(+57.02)FATEGPNQ(sub L)VAR.S	Y	41.95	1962.8854	18	-2.7	655.3007	3	27.37	3.81E4	F8:5529	1	585	602	Carbamidomethylation; Mutation	C7:Carbamidomethylation:1000.00
1	1	sp|P02770|ALBU_RAT	K.LGEY(+31.99)GFQNAVLVR.Y	Y	41.94	1496.7623	13	-0.3	749.3882	2	52.37		F8:12480	3	422	434	Dihydroxy	Y4:Dihydroxy:14.04
1	1	sp|P02770|ALBU_RAT	K.AETFTFHSD(+57.02)IC(+57.02)TLPDKE(+57.02)K.Q	Y	41.92	2252.0420	18	4.3	564.0202	4	32.98	1.08E6	F8:7104	2	528	545	Carbamidomethylation (DHKE X@N-term); Carbamidomethylation	D9:Carbamidomethylation (DHKE X@N-term):0.00;C11:Carbamidomethylation:1000.00;E17:Carbamidomethylation (DHKE X@N-term):0.00
1	1	sp|P02770|ALBU_RAT	K.AET(+59.02)FTFHSDIC(+57.02)TLPDKEK.Q	Y	41.91	2197.0183	18	5.3	550.2648	4	34.84		F18:7579	1	528	545	Aminoethylcysteine; Carbamidomethylation	T3:Aminoethylcysteine:14.04;C11:Carbamidomethylation:1000.00
1	1	sp|P02770|ALBU_RAT	K.DNC(+57.02)FAT(+438.09)EGPNLVAR.S	Y	41.75	2000.8087	14	10.8	501.2148	4	27.77	2.9E5	F12:5440	67	589	602	Carbamidomethylation; O3-(riboflavin phosphoryl)	C3:Carbamidomethylation:1000.00;T6:O3-(riboflavin phosphoryl):1000.00
1	1	sp|P02770|ALBU_RAT	R.RH(+57.02)PYFYAPELLY(-18.01)YAEK.Y	Y	41.66	2098.0312	16	-4.6	525.5127	4	58.29	2.87E4	F19:14202	1	169	184	Carbamidomethylation (DHKE X@N-term); Dehydration	H2:Carbamidomethylation (DHKE X@N-term):0.00;Y12:Dehydration:9.69
1	1	sp|P02770|ALBU_RAT	K.AADK(+57.02)DNC(+57.02)FAT(-18.01)EGPNLVAR.S	Y	41.63	1986.9218	18	13.0	663.3231	3	28.03	1.57E5	F4:5665	1	585	602	Carbamidomethylation (DHKE X@N-term); Carbamidomethylation; Dehydration	K4:Carbamidomethylation (DHKE X@N-term):0.00;C7:Carbamidomethylation:1000.00;T10:Dehydration:11.94
1	1	sp|P02770|ALBU_RAT	R.LPCVEDW(sub Y)LSAILNR.L	Y	41.62	1627.8392	14	12.5	543.6271	3	91.73	3.17E4	F20:22846	10	470	483	Mutation
1	1	sp|P02770|ALBU_RAT	K.LRDN(+.98)YGE(+57.02)LADC(+57.02)C(+57.02)AK.Q	Y	41.61	1741.7400	14	8.6	581.5923	3	21.93	1.65E4	F6:3982	1	104	117	Deamidation (NQ); Carbamidomethylation (DHKE X@N-term); Carbamidomethylation	N4:Deamidation (NQ):1000.00;E7:Carbamidomethylation (DHKE X@N-term):0.00;C11:Carbamidomethylation:1000.00;C12:Carbamidomethylation:1000.00
1	1	sp|P02770|ALBU_RAT	K.TNC(+57.02)ELYEKLGEYGFQNAVLVR.Y	Y	41.60	2502.2212	21	6.5	835.0864	3	69.09	7.83E4	F16:16963	9	414	434	Carbamidomethylation	C3:Carbamidomethylation:1000.00
1	1	sp|P02770|ALBU_RAT	K.LGEYGC(+57.02)(sub F)QNAVLVR.Y	Y	41.55	1477.7347	13	-0.8	739.8740	2	52.00		F5:11966	1	422	434	Carbamidomethylation; Mutation	C6:Carbamidomethylation:1000.00
1	1	sp|P02770|ALBU_RAT	K.AETFTL(sub F)HSDICTLPDKEK.Q	Y	41.45	2046.9932	18	-2.8	512.7542	4	38.70	1.46E5	F19:8752	1	528	545	Mutation
1	1	sp|P02770|ALBU_RAT	K.A(+57.02)AD(+21.98)KDNC(+57.02)FATEGPNLVAR.S	Y	41.41	2026.9142	18	0.7	676.6458	3	28.19		F18:5713	1	585	602	Carbamidomethylation (DHKE X@N-term); Sodium adduct; Carbamidomethylation	A1:Carbamidomethylation (DHKE X@N-term):6.63;D3:Sodium adduct:0.00;C7:Carbamidomethylation:1000.00
1	1	sp|P02770|ALBU_RAT	K.LQAC(+57.02)C(+57.02)DK(+97.02)PVLQK.S	Y	41.38	1555.7487	12	0.8	519.5906	3	24.53	7.52E3	F11:4760	6	299	310	Carbamidomethylation; Maleimide	C4:Carbamidomethylation:1000.00;C5:Carbamidomethylation:1000.00;K7:Maleimide:28.79
1	1	sp|P02770|ALBU_RAT	K.LRDNY(+125.90)GELADC(+57.02)C(+57.02)AK.Q	Y	41.38	1809.6311	14	4.5	604.2203	3	24.61	3.05E4	F10:4666	1	104	117	Iodination; Carbamidomethylation	Y5:Iodination:1000.00;C11:Carbamidomethylation:1000.00;C12:Carbamidomethylation:1000.00
1	1	sp|P02770|ALBU_RAT	K.SIHTLFGDKL.C	Y	41.33	1129.6132	10	-2.3	377.5441	3	33.50	7.56E3	F1:7219	7	89	98
1	1	sp|P02770|ALBU_RAT	K.Q(+57.02)TALAE(+57.02)LVK(+57.02).H	Y	41.31	1142.6295	9	3.0	572.3237	2	36.15	5.39E5	F7:7923	41	550	558	Carbamidomethylation (DHKE X@N-term)	Q1:Carbamidomethylation (DHKE X@N-term):1000.00;E6:Carbamidomethylation (DHKE X@N-term):1000.00;K9:Carbamidomethylation (DHKE X@N-term):1000.00
1	1	sp|P02770|ALBU_RAT	R.FPNAEFAEIT(-18.01)K(+14.02).L	Y	41.29	1261.6343	11	-5.2	631.8211	2	43.57		F2:9896	8	247	257	Dehydration; Methyl ester	T10:Dehydration:1000.00;K11:Methyl ester:38.16
1	1	sp|P02770|ALBU_RAT	K.LVQEVTDFAK(-.98)(+57.02).T	Y	41.23	1204.6451	10	5.7	603.3333	2	32.09		F14:6624	1	66	75	Amidation; Carbamidomethylation (DHKE X@N-term)	K10:Amidation:1000.00;K10:Carbamidomethylation (DHKE X@N-term):14.84
1	1	sp|P02770|ALBU_RAT	K.AAD(+57.02)K(+57.02)D(+57.02)NC(+57.02)FATEGPNLVAR.S	Y	41.16	2118.9751	18	3.8	707.3350	3	39.09	9.97E4	F5:8576	2	585	602	Carbamidomethylation (DHKE X@N-term); Carbamidomethylation	D3:Carbamidomethylation (DHKE X@N-term):0.00;K4:Carbamidomethylation (DHKE X@N-term):0.00;D5:Carbamidomethylation (DHKE X@N-term):0.00;C7:Carbamidomethylation:1000.00
1	1	sp|P02770|ALBU_RAT	K.L(+57.02)GEYGFQ(+.98)N(+.98)AVLVR.Y	Y	41.15	1523.7620	13	-1.9	762.8868	2	59.18		F20:14282	6	422	434	Carbamidomethylation (DHKE X@N-term); Deamidation (NQ)	L1:Carbamidomethylation (DHKE X@N-term):0.00;Q7:Deamidation (NQ):1000.00;N8:Deamidation (NQ):1000.00
1	1	sp|P02770|ALBU_RAT	K.AETFTFHSDI.C	Y	41.13	1166.5244	10	4.0	584.2718	2	38.76	1.01E5	F15:8566	10	528	537
1	1	sp|P02770|ALBU_RAT	K.AADKDNC(+57.02)FATEGPNLVQ(sub A)R.S	Y	41.02	2004.9323	18	-2.2	669.3165	3	26.67	2.2E6	F5:5217	1	585	602	Carbamidomethylation; Mutation	C7:Carbamidomethylation:1000.00
1	1	sp|P02770|ALBU_RAT	K.YNEVLTQC(+57.02)C(+57.02)TE(+57.02)SDKAAC(+57.02)LTPK.L	Y	41.01	2544.1294	21	3.5	849.0534	3	28.19		F16:5749	6	185	205	Carbamidomethylation; Carbamidomethylation (DHKE X@N-term)	C8:Carbamidomethylation:1000.00;C9:Carbamidomethylation:1000.00;E11:Carbamidomethylation (DHKE X@N-term):0.00;C17:Carbamidomethylation:1000.00
1	1	sp|P02770|ALBU_RAT	K.SIHTLFGD(+57.02)K(+57.02)LC(+57.02)AIPK(+57.02).L	Y	40.98	1869.9771	15	8.6	468.5056	4	43.99	3.7E4	F9:10121	3	89	103	Carbamidomethylation (DHKE X@N-term); Carbamidomethylation	D8:Carbamidomethylation (DHKE X@N-term):26.08;K9:Carbamidomethylation (DHKE X@N-term):24.34;C11:Carbamidomethylation:1000.00;K15:Carbamidomethylation (DHKE X@N-term):36.69
1	1	sp|P02770|ALBU_RAT	K.AAD(+57.02)KD(+57.02)NC(+57.02)FATEGPNLVAR.S	Y	40.97	2061.9539	18	1.5	1031.9857	2	27.75	1.9E5	F5:5513	2	585	602	Carbamidomethylation (DHKE X@N-term); Carbamidomethylation	D3:Carbamidomethylation (DHKE X@N-term):0.00;D5:Carbamidomethylation (DHKE X@N-term):0.00;C7:Carbamidomethylation:1000.00
1	1	sp|P02770|ALBU_RAT	K.AADK(+42.01)D(+14.02)NC(+57.02)FATEGPNLVAR.S	Y	40.94	2003.9370	18	4.5	668.9893	3	26.43		F6:5192	1	585	602	Acetylation (K); Methyl ester; Carbamidomethylation	K4:Acetylation (K):1000.00;D5:Methyl ester:5.99;C7:Carbamidomethylation:1000.00
1	1	sp|P02770|ALBU_RAT	K.AADKDN(+161.07)C(+57.02)FATEGPNLVAR.S	Y	40.92	2108.9797	18	-11.9	703.9922	3	26.92		F20:5378	1	585	602	Hexosamine; Carbamidomethylation	N6:Hexosamine:7.32;C7:Carbamidomethylation:1000.00
1	1	sp|P02770|ALBU_RAT	R.R(+57.02)HPD(+43.99)YSVSLLLR.L	Y	40.92	1555.8107	12	0.5	519.6111	3	42.09	1.64E4	F19:9694	2	361	372	Carbamidomethylation (DHKE X@N-term); Carboxylation (DKW)	R1:Carbamidomethylation (DHKE X@N-term):0.00;D4:Carboxylation (DKW):1000.00
1	1	sp|P02770|ALBU_RAT	K.AADKDN(+.98)C(+57.02)FAT(-18.01)EGPNLVAR.S	Y	40.92	1930.8843	18	10.2	644.6419	3	29.52		F13:5925	2	585	602	Deamidation (NQ); Carbamidomethylation; Dehydration	N6:Deamidation (NQ):35.35;C7:Carbamidomethylation:1000.00;T10:Dehydration:20.76
1	1	sp|P02770|ALBU_RAT	K.C(+57.02)C(+57.02)AEGD(-18.01)PPAC(+57.02)YGTVLAEFQ(+.98)PLVEEPK.N	Y	40.89	2919.2764	26	2.1	1460.6486	2	92.71	5.76E4	F17:22332	7	384	409	Carbamidomethylation; Dehydration; Deamidation (NQ)	C1:Carbamidomethylation:1000.00;C2:Carbamidomethylation:1000.00;D6:Dehydration:0.00;C10:Carbamidomethylation:1000.00;Q19:Deamidation (NQ):1000.00
1	1	sp|P02770|ALBU_RAT	K.A(+57.02)ETFTFH(+57.02)SDIC(+57.02)TLPDKE(+57.02)K.Q	Y	40.87	2309.0635	18	5.0	770.6989	3	34.89	1.57E5	F14:7386	1	528	545	Carbamidomethylation (DHKE X@N-term); Carbamidomethylation	A1:Carbamidomethylation (DHKE X@N-term):0.00;H7:Carbamidomethylation (DHKE X@N-term):0.00;C11:Carbamidomethylation:1000.00;E17:Carbamidomethylation (DHKE X@N-term):0.00
1	1	sp|P02770|ALBU_RAT	R.F(+42.01)K(+43.99)DLGEQHFK.G	Y	40.81	1333.6302	10	13.4	445.5566	3	30.55	3.29E4	F9:6407	2	35	44	Acetylation (N-term); Carboxylation (DKW)	F1:Acetylation (N-term):1000.00;K2:Carboxylation (DKW):17.01
1	1	sp|P02770|ALBU_RAT	K.DN(+.98)C(+57.02)FATEGPNLVAR.S	Y	40.61	1563.6987	14	10.8	782.8651	2	40.06		F19:9129	7	589	602	Deamidation (NQ); Carbamidomethylation	N2:Deamidation (NQ):0.00;C3:Carbamidomethylation:1000.00
1	1	sp|P02770|ALBU_RAT	R.RPCL(sub F)SALTVDETYVPK.E	Y	40.58	1790.9236	16	1.5	597.9827	3	50.38	1.12E5	F10:11602	4	509	524	Mutation
1	1	sp|P02770|ALBU_RAT	N.C(+57.02)(+43.01)FATEGPNLVAR.S	Y	40.58	1376.6506	12	-12.0	689.3243	2	28.70	1.01E5	F16:5892	1	591	602	Carbamidomethylation; Carbamylation	C1:Carbamidomethylation:1000.00;C1:Carbamylation:1000.00
1	1	sp|P02770|ALBU_RAT	K.INK(+57.02)E(+57.02)C(+57.02)C(+57.02)H(+57.02)GDLLEC(+57.02)ADDR.A	Y	40.53	2274.9417	17	11.8	569.7494	4	19.90	4.75E3	F7:3490	1	265	281	Carbamidomethylation (DHKE X@N-term); Carbamidomethylation	K3:Carbamidomethylation (DHKE X@N-term):0.00;E4:Carbamidomethylation (DHKE X@N-term):0.00;C5:Carbamidomethylation:1000.00;C6:Carbamidomethylation:1000.00;H7:Carbamidomethylation (DHKE X@N-term):0.00;C13:Carbamidomethylation:1000.00
1	1	sp|P02770|ALBU_RAT	E.KC(+57.02)C(+57.02)AEGDPPAC(+57.02)D(sub Y)GTVLAEFQPLVEEPK.N	Y	40.45	3016.3616	27	-14.0	1006.4471	3	88.51		F9:21924	2	383	409	Carbamidomethylation; Mutation	C2:Carbamidomethylation:1000.00;C3:Carbamidomethylation:1000.00;C11:Carbamidomethylation:1000.00
1	1	sp|P02770|ALBU_RAT	R.RHPDYSM(sub V)SLLLR.L	Y	40.41	1486.7715	12	12.9	496.6042	3	30.00	2.07E4	F15:6162	1	361	372	Mutation
1	1	sp|P02770|ALBU_RAT	K.AADKD(+53.92)NC(+57.02)FATEGPNLVAR.S	Y	40.37	2001.8301	18	-3.8	668.2814	3	29.34	1.1E5	F8:6079	24	585	602	Replacement of 2 protons by iron; Carbamidomethylation	D5:Replacement of 2 protons by iron:5.99;C7:Carbamidomethylation:1000.00
1	1	sp|P02770|ALBU_RAT	K.YNEVLTQC(+57.02)C(+57.02)TESDKAAC(+57.02)LTPK(+57.02).L	Y	40.34	2544.1294	21	5.5	849.0551	3	29.03	1.82E5	F14:5801	1	185	205	Carbamidomethylation; Carbamidomethylation (DHKE X@N-term)	C8:Carbamidomethylation:1000.00;C9:Carbamidomethylation:1000.00;C17:Carbamidomethylation:1000.00;K21:Carbamidomethylation (DHKE X@N-term):3.41
1	1	sp|P02770|ALBU_RAT	G.E(+226.08)YGFQNAVLVR.Y	Y	40.31	1520.7445	11	-10.5	761.3716	2	54.53		F1:12963	4	424	434	Biotinylation	E1:Biotinylation:1000.00
1	1	sp|P02770|ALBU_RAT	K.E(+57.02)(+57.02)C(+57.02)C(+57.02)HGD(+57.02)LLEC(+57.02)ADDRAELAK.Y	Y	40.29	2432.0154	19	7.6	609.0157	4	24.84	2.16E4	F4:4776	1	268	286	Carbamidomethylation (DHKE X@N-term); Carbamidomethylation	E1:Carbamidomethylation (DHKE X@N-term):0.00;E1:Carbamidomethylation (DHKE X@N-term):0.00;C2:Carbamidomethylation:1000.00;C3:Carbamidomethylation:1000.00;D6:Carbamidomethylation (DHKE X@N-term):0.00;C10:Carbamidomethylation:1000.00
1	1	sp|P02770|ALBU_RAT	R.HPYFY(+108.00)APELLYYAEK.Y	Y	40.24	2010.9167	15	2.8	671.3148	3	78.12		F19:19613	1	170	184	O-Ethylphosphorylation	Y5:O-Ethylphosphorylation:0.00
1	1	sp|P02770|ALBU_RAT	K.A(+57.02)ETFTFH(+57.02)SDIC(+57.02)TLPDK.E	Y	40.23	1994.9044	16	4.1	665.9781	3	44.18	1.5E5	F9:10173	5	528	543	Carbamidomethylation (DHKE X@N-term); Carbamidomethylation	A1:Carbamidomethylation (DHKE X@N-term):0.00;H7:Carbamidomethylation (DHKE X@N-term):6.59;C11:Carbamidomethylation:1000.00
1	1	sp|P02770|ALBU_RAT	K.A(+58.01)PQVSTPTLVEAAR.N	Y	40.21	1496.7834	14	5.1	749.4028	2	46.03	6.41E4	F5:10404	6	439	452	Carboxymethyl (KW X@N-term)	A1:Carboxymethyl (KW X@N-term):1000.00
1	1	sp|P02770|ALBU_RAT	K.EC(+57.02)C(+57.02)HGDLLEC(+57.02)AD(+57.02)DRAELAK(+57.02).Y	Y	40.08	2374.9939	19	0.8	594.7562	4	26.42	3.59E5	F19:5288	2	268	286	Carbamidomethylation; Carbamidomethylation (DHKE X@N-term)	C2:Carbamidomethylation:1000.00;C3:Carbamidomethylation:1000.00;C10:Carbamidomethylation:1000.00;D12:Carbamidomethylation (DHKE X@N-term):0.00;K19:Carbamidomethylation (DHKE X@N-term):0.00
1	1	sp|P02770|ALBU_RAT	K.TVM(-48.00)GDFAQFVDK.C	Y	40.03	1308.6350	12	7.0	437.2220	3	24.73	2.7E6	F13:4662	18	570	581	Dethiomethyl	M3:Dethiomethyl:1000.00
1	1	sp|P02770|ALBU_RAT	R.FPNAE(+53.92)FAEITK.L	Y	39.98	1319.5485	11	-1.6	440.8561	3	44.12		F10:9924	1	247	257	Replacement of 2 protons by iron	E5:Replacement of 2 protons by iron:51.69
1	1	sp|P02770|ALBU_RAT	K.LVQEVTDFAK(+15.99).T	Y	39.95	1164.6027	10	1.1	583.3093	2	31.34	3.37E4	F4:6591	2	66	75	Hydroxylation	K10:Hydroxylation:0.00
1	1	sp|P02770|ALBU_RAT	C.KAADKDN(-17.03)C(+57.02)FATEGPNLVAR.S	Y	39.92	2058.9792	19	-0.7	687.3332	3	30.55		F8:6420	4	584	602	Ammonia-loss (N); Carbamidomethylation	N7:Ammonia-loss (N):49.35;C8:Carbamidomethylation:1000.00
1	1	sp|P02770|ALBU_RAT	K.AETFTF(+31.99)HSDIC(+57.02)TLPDKEK.Q	Y	39.85	2169.9888	18	5.0	724.3405	3	33.35	1.64E4	F16:7202	2	528	545	Dihydroxy; Carbamidomethylation	F6:Dihydroxy:11.10;C11:Carbamidomethylation:1000.00
1	1	sp|P02770|ALBU_RAT	R.R(+57.02)PC(+57.02)FSALTVD(+57.02)ETYVPK.E	Y	39.84	1995.9724	16	7.1	666.3361	3	47.11	2.71E5	F1:10962	2	509	524	Carbamidomethylation (DHKE X@N-term); Carbamidomethylation	R1:Carbamidomethylation (DHKE X@N-term):25.74;C3:Carbamidomethylation:1000.00;D10:Carbamidomethylation (DHKE X@N-term):0.00
1	1	sp|P02770|ALBU_RAT	K.A(+88.00)ADKDNC(+57.02)FATEGPNLVAR.S	Y	39.78	2035.9091	18	7.4	679.6486	3	28.20		F12:5556	2	585	602	3-sulfanylpropanoyl; Carbamidomethylation	A1:3-sulfanylpropanoyl:0.00;C7:Carbamidomethylation:1000.00
1	1	sp|P02770|ALBU_RAT	R.FPN(+15.99)AEFAEITK.L	Y	39.71	1281.6240	11	2.6	641.8209	2	44.09	1.64E4	F9:10148	2	247	257	Hydroxylation	N3:Hydroxylation:7.65
1	1	sp|P02770|ALBU_RAT	K.TVMGDFAQFVD(+57.02)K(+57.02).C	Y	39.65	1470.6813	12	4.1	736.3509	2	25.60	3.25E4	F11:5058	1	570	581	Carbamidomethylation (DHKE X@N-term)	D11:Carbamidomethylation (DHKE X@N-term):71.27;K12:Carbamidomethylation (DHKE X@N-term):67.12
1	1	sp|P02770|ALBU_RAT	R.RPC(+57.02)FSALTVDETYVR(sub P)K.E	Y	39.64	1940.9778	16	-1.7	647.9988	3	43.22	1.65E5	F4:9873	1	509	524	Carbamidomethylation; Mutation	C3:Carbamidomethylation:1000.00
1	1	sp|P02770|ALBU_RAT	K.DN(+552.22)C(+57.02)FATEGPNLVAR.S	Y	39.55	2114.9314	14	9.6	705.9911	3	29.61	3.07E4	F15:6055	6	589	602	HexNAc2dHex1; Carbamidomethylation	N2:HexNAc2dHex1:58.11;C3:Carbamidomethylation:1000.00
1	1	sp|P02770|ALBU_RAT	R.FPNAEFAE(+57.02)ITK(+57.02).L	Y	39.46	1379.6721	11	0.5	690.8437	2	42.86	7.95E4	F9:9809	1	247	257	Carbamidomethylation (DHKE X@N-term)	E8:Carbamidomethylation (DHKE X@N-term):12.33;K11:Carbamidomethylation (DHKE X@N-term):17.08
1	1	sp|P02770|ALBU_RAT	K.AADKDNC(+57.02)FAT(+120.03)EGPNLVAR.S	Y	39.44	2067.9448	18	6.3	690.3265	3	29.49		F12:5897	1	585	602	Carbamidomethylation; O-Isopropylmethylphosphonylation	C7:Carbamidomethylation:1000.00;T10:O-Isopropylmethylphosphonylation:1000.00
1	1	sp|P02770|ALBU_RAT	R.RPC(+57.02)FSALTVDETYVPK(+14.02)(+42.01).E	Y	39.42	1937.9557	16	10.5	646.9993	3	44.85	1.64E5	F17:9813	3	509	524	Carbamidomethylation; Methyl ester; Acetylation (K)	C3:Carbamidomethylation:1000.00;K16:Methyl ester:10.19;K16:Acetylation (K):1000.00
1	1	sp|P02770|ALBU_RAT	K.AADKD(+14.02)N(+.98)C(+57.02)FAT(+79.97)EGPNLVAR.S	Y	39.38	2042.8768	18	1.2	681.9670	3	28.39		F7:5774	1	585	602	Methyl ester; Deamidation (NQ); Carbamidomethylation; Phosphorylation (STY)	D5:Methyl ester:0.00;N6:Deamidation (NQ):32.94;C7:Carbamidomethylation:1000.00;T10:Phosphorylation (STY):1000.00
1	1	sp|P02770|ALBU_RAT	R.RHPYFY(+29.97)APELLYYAEK.Y	Y	39.32	2088.9944	16	-3.3	697.3364	3	52.67		F17:11889	1	169	184	Quinone	Y6:Quinone:10.02
1	1	sp|P02770|ALBU_RAT	K.L(+57.02)C(+57.02)AIPK(+27.99)LR.D	Y	39.30	1054.5957	8	-0.3	528.3050	2	37.87	9.45E4	F19:8518	21	98	105	Carbamidomethylation (DHKE X@N-term); Carbamidomethylation; Formylation	L1:Carbamidomethylation (DHKE X@N-term):105.53;C2:Carbamidomethylation:1000.00;K6:Formylation:105.53
1	1	sp|P02770|ALBU_RAT	R.L(+42.01)PC(+57.02)VE(+14.02)DYLSAILNR.L	Y	39.24	1717.8708	14	-5.6	859.9379	2	89.82		F18:22487	3	470	483	Acetylation (N-term); Carbamidomethylation; Methyl ester	L1:Acetylation (N-term):1000.00;C3:Carbamidomethylation:1000.00;E5:Methyl ester:0.00
1	1	sp|P02770|ALBU_RAT	K.M(sub E)C(+57.02)C(+57.02)HGDLLEC(+57.02)ADDRAELAK.Y	Y	39.22	2262.9490	19	10.4	566.7504	4	25.33		F3:4820	1	268	286	Carbamidomethylation; Mutation	C2:Carbamidomethylation:1000.00;C3:Carbamidomethylation:1000.00;C10:Carbamidomethylation:1000.00
1	1	sp|P02770|ALBU_RAT	R.R(+57.02)HPYFY(+15.99)APELLYYAEK.Y	Y	39.20	2132.0366	16	0.4	711.6864	3	59.70		F2:14249	2	169	184	Carbamidomethylation (DHKE X@N-term); Hydroxylation	R1:Carbamidomethylation (DHKE X@N-term):0.00;Y6:Hydroxylation:18.23
1	1	sp|P02770|ALBU_RAT	R.HPYFYAPELLYYAE(+57.02)K(+57.02).Y	Y	39.19	2016.9620	15	0.3	673.3282	3	68.65	9.78E4	F19:17025	3	170	184	Carbamidomethylation (DHKE X@N-term)	E14:Carbamidomethylation (DHKE X@N-term):53.33;K15:Carbamidomethylation (DHKE X@N-term):50.34
1	1	sp|P02770|ALBU_RAT	K.APQVST(-18.01)PTLVE(+14.02)AAR.N	Y	39.12	1434.7831	14	-8.5	718.3927	2	32.77	1.46E4	F8:7045	1	439	452	Dehydration; Methyl ester	T6:Dehydration:14.04;E11:Methyl ester:16.66
1	1	sp|P02770|ALBU_RAT	R.HPY(+79.97)FYAPELLYYAEK.Y	Y	39.09	1982.8855	15	12.9	661.9777	3	78.92		F2:19289	2	170	184	Phosphorylation (STY)	Y3:Phosphorylation (STY):0.00
1	1	sp|P02770|ALBU_RAT	E.P(sub K)CCAEGDPPAC(+57.02)YGTVLAEFQPLVEEPK.N	Y	39.06	2919.3127	27	-6.7	974.1050	3	92.69	5.72E5	F9:22962	1	383	409	Carbamidomethylation; Mutation	C11:Carbamidomethylation:1000.00
1	1	sp|P02770|ALBU_RAT	C.FSALTVDETYVPK(+114.04).E	Y	39.03	1582.7878	13	1.6	792.4025	2	50.91	2.13E5	F19:12160	16	512	524	Ubiquitin	K13:Ubiquitin:38.03
1	1	sp|P02770|ALBU_RAT	E.C(+57.02)C(+57.02)HGDLLEC(+57.02)ADDRAELAK.Y	Y	38.97	2131.9084	18	7.8	533.9885	4	23.44	1.73E4	F7:4410	2	269	286	Carbamidomethylation	C1:Carbamidomethylation:1000.00;C2:Carbamidomethylation:1000.00;C9:Carbamidomethylation:1000.00
1	1	sp|P02770|ALBU_RAT	K.APQVSTP(+13.98)TLVEAAR.N	Y	38.92	1452.7572	14	-0.4	727.3856	2	33.08	1.23E5	F17:6743	8	439	452	Proline oxidation to pyroglutamic acid	P7:Proline oxidation to pyroglutamic acid:67.73
1	1	sp|P02770|ALBU_RAT	K.NYAE(+57.02)AK(+57.02)DVFLGTFLYEYSR.R	Y	38.90	2399.1433	19	6.4	800.7268	3	83.88	1.44E5	F15:20414	3	342	360	Carbamidomethylation (DHKE X@N-term)	E4:Carbamidomethylation (DHKE X@N-term):0.00;K6:Carbamidomethylation (DHKE X@N-term):0.00
1	1	sp|P02770|ALBU_RAT	K.DT(sub N)C(+57.02)FATEGPNLVAR.S	Y	38.90	1549.7195	14	9.5	517.5853	3	27.11	4.34E4	F11:5479	3	589	602	Carbamidomethylation; Mutation	C3:Carbamidomethylation:1000.00
1	1	sp|P02770|ALBU_RAT	L.AEFQPLVEEPK(+57.02).N	Y	38.78	1342.6769	11	12.4	672.3541	2	33.89	3.65E4	F6:7236	1	399	409	Carbamidomethylation (DHKE X@N-term)	K11:Carbamidomethylation (DHKE X@N-term):7.77
1	1	sp|P02770|ALBU_RAT	K.LVQEVTDFAK(+31.99).T	Y	38.78	1180.5975	10	1.4	591.3069	2	31.20	1.29E5	F17:6244	2	66	75	Dihydroxy	K10:Dihydroxy:0.00
1	1	sp|P02770|ALBU_RAT	R.R(+57.02)H(+57.02)PYFYAPELLYYAE(+57.02)K.Y	Y	38.56	2230.0847	16	3.3	744.3713	3	57.97	4.36E5	F9:13930	9	169	184	Carbamidomethylation (DHKE X@N-term)	R1:Carbamidomethylation (DHKE X@N-term):28.20;H2:Carbamidomethylation (DHKE X@N-term):29.58;E15:Carbamidomethylation (DHKE X@N-term):0.00
1	1	sp|P02770|ALBU_RAT	K.E(-18.01)C(+57.02)C(+57.02)HGDLLEC(+57.02)ADDR.A	Y	38.54	1730.6447	14	5.8	866.3346	2	26.00	6.11E4	F20:5122	4	268	281	Pyro-glu from E; Carbamidomethylation	E1:Pyro-glu from E:1000.00;C2:Carbamidomethylation:1000.00;C3:Carbamidomethylation:1000.00;C10:Carbamidomethylation:1000.00
1	1	sp|P02770|ALBU_RAT	A.PQVS(+121.04)TPTLVEAAR.N	Y	38.54	1488.7759	13	-9.6	497.2611	3	33.73	5.49E4	F4:7261	1	440	452	Phosphorylation to pyridyl thiol	S4:Phosphorylation to pyridyl thiol:0.00
1	1	sp|P02770|ALBU_RAT	R.R(+57.02)HPYFYAPELLYYAE(+14.02)K.Y	Y	38.52	2130.0574	16	-2.8	711.0244	3	58.36	5.52E4	F1:13993	1	169	184	Carbamidomethylation (DHKE X@N-term); Methyl ester	R1:Carbamidomethylation (DHKE X@N-term):0.00;E15:Methyl ester:0.00
1	1	sp|P02770|ALBU_RAT	R.RPC(+57.02)FS(+75.98)ALTVDETYVPK.E	Y	38.47	1957.9099	16	2.6	653.6456	3	46.80		F9:10898	30	509	524	Carbamidomethylation; EDT	C3:Carbamidomethylation:1000.00;S5:EDT:28.36
1	1	sp|P02770|ALBU_RAT	K.AADKD(+43.99)N(+.98)C(+57.02)FATEGPNLVAR.S	Y	38.39	1992.8846	18	3.0	665.3041	3	26.30	4.84E4	F15:5149	4	585	602	Carboxylation (DKW); Deamidation (NQ); Carbamidomethylation	D5:Carboxylation (DKW):0.00;N6:Deamidation (NQ):49.35;C7:Carbamidomethylation:1000.00
1	1	sp|P02770|ALBU_RAT	R.RH(+57.02)PYFY(+15.99)APELLYYAEK.Y	Y	38.37	2132.0366	16	1.4	711.6871	3	59.46	4.06E4	F9:14330	3	169	184	Carbamidomethylation (DHKE X@N-term); Hydroxylation	H2:Carbamidomethylation (DHKE X@N-term):0.00;Y6:Hydroxylation:0.00
1	1	sp|P02770|ALBU_RAT	K.Y(sub L)GEYGFQNAVLVR.Y	Y	38.35	1514.7517	13	13.8	758.3936	2	52.47	7.66E4	F17:11835	9	422	434	Mutation
1	1	sp|P02770|ALBU_RAT	C.F(+57.02)SALTVDETYVPK(+57.02).E	Y	38.34	1582.7878	13	6.5	792.4063	2	56.95	4.06E4	F13:13099	29	512	524	Carbamidomethylation (DHKE X@N-term)	F1:Carbamidomethylation (DHKE X@N-term):47.92;K13:Carbamidomethylation (DHKE X@N-term):16.36
1	1	sp|P02770|ALBU_RAT	K.LGEYGFQNAVLL(sub V)R.Y	Y	38.33	1478.7881	13	0.2	740.4015	2	59.04	1.79E5	F11:14299	1	422	434	Mutation
1	1	sp|P02770|ALBU_RAT	R.L(+42.01)PC(+57.02)VED(+14.02)YLSAILNR.L	Y	38.28	1717.8708	14	-5.0	573.6281	3	89.88		F18:22504	4	470	483	Acetylation (N-term); Carbamidomethylation; Methyl ester	L1:Acetylation (N-term):1000.00;C3:Carbamidomethylation:1000.00;D6:Methyl ester:0.00
1	1	sp|P02770|ALBU_RAT	D.Q(sub N)CFATEGPNLVAR.S	Y	38.28	1404.6820	13	-9.2	703.3418	2	29.96		F14:6050	4	590	602	Mutation
1	1	sp|P02770|ALBU_RAT	K.A(+226.08)ADKDNC(+57.02)FATEGPNLVAR.S	Y	38.27	2173.9885	18	-12.2	544.4978	4	28.16	1.1E4	F13:5571	4	585	602	Biotinylation; Carbamidomethylation	A1:Biotinylation:0.00;C7:Carbamidomethylation:1000.00
1	1	sp|P02770|ALBU_RAT	K.LVK(sub Q)EVTDFAK.T	Y	38.19	1148.6440	10	-14.7	575.3209	2	31.09	1.66E7	F21:6541	2	66	75	Mutation
1	1	sp|P02770|ALBU_RAT	K.AE(+57.02)TFTFHSDIC(+57.02)TLPDKE(+57.02)K.Q	Y	38.14	2252.0420	18	1.9	751.6893	3	34.71	1.36E6	F3:7390	1	528	545	Carbamidomethylation (DHKE X@N-term); Carbamidomethylation	E2:Carbamidomethylation (DHKE X@N-term):0.00;C11:Carbamidomethylation:1000.00;E17:Carbamidomethylation (DHKE X@N-term):0.00
1	1	sp|P02770|ALBU_RAT	P.AC(+57.02)YGT(+947.32)VLAEFQPLVEEPK.N	Y	38.08	2997.3311	18	1.8	1000.1194	3	88.13		F5:21403	10	392	409	Carbamidomethylation; Hex1HexNAc1NeuAc2	C2:Carbamidomethylation:1000.00;T5:Hex1HexNAc1NeuAc2:1000.00
1	1	sp|P02770|ALBU_RAT	R.LPC(+57.02)VEDY(+31.99)LSAILNR.L	Y	37.99	1693.8345	14	6.9	847.9304	2	89.41	7.08E4	F21:22062	2	470	483	Carbamidomethylation; Dihydroxy	C3:Carbamidomethylation:1000.00;Y7:Dihydroxy:0.00
1	1	sp|P02770|ALBU_RAT	K.AWAVARM(+15.99)SQ(+.98)RFPNAEFAEITK.L	Y	37.97	2439.2004	21	-13.1	610.7994	4	23.56	1.16E5	F19:4494	3	237	257	Oxidation (M); Deamidation (NQ)	M7:Oxidation (M):1000.00;Q9:Deamidation (NQ):11.12
1	1	sp|P02770|ALBU_RAT	K.A(+42.01)ADKD(+14.02)NC(+57.02)FATEGPNLVAR.S	Y	37.96	2003.9370	18	6.1	668.9904	3	24.96		F20:4832	1	585	602	Acetylation (N-term); Methyl ester; Carbamidomethylation	A1:Acetylation (N-term):1000.00;D5:Methyl ester:0.00;C7:Carbamidomethylation:1000.00
1	1	sp|P02770|ALBU_RAT	K.Q(-17.03)TALAE(+57.02)LVK.H	Y	37.95	1011.5601	9	5.6	506.7901	2	60.44	1.46E4	F10:14219	29	550	558	Pyro-glu from Q; Carbamidomethylation (DHKE X@N-term)	Q1:Pyro-glu from Q:1000.00;E6:Carbamidomethylation (DHKE X@N-term):22.45
1	1	sp|P02770|ALBU_RAT	R.RHPYFYAPELH(sub L)YYAEK.Y	Y	37.91	2082.9951	16	-7.5	521.7521	4	52.69	2.41E4	F4:12463	2	169	184	Mutation
1	1	sp|P02770|ALBU_RAT	K.AADKDN(+.98)C(+57.02)FATE(+21.98)GPNLVAR.S	Y	37.91	1970.8768	18	4.3	657.9691	3	27.68		F4:5569	1	585	602	Deamidation (NQ); Carbamidomethylation; Sodium adduct	N6:Deamidation (NQ):0.00;C7:Carbamidomethylation:1000.00;E11:Sodium adduct:0.00
1	1	sp|P02770|ALBU_RAT	K.L(+57.02)RDNYGELADC(+57.02)C(+57.02)AK.Q	Y	37.90	1740.7560	14	-7.5	581.2549	3	23.35	1.62E4	F13:4305	3	104	117	Carbamidomethylation (DHKE X@N-term); Carbamidomethylation	L1:Carbamidomethylation (DHKE X@N-term):0.00;C11:Carbamidomethylation:1000.00;C12:Carbamidomethylation:1000.00
1	1	sp|P02770|ALBU_RAT	R.RH(+57.02)PDYS(-18.01)VSLLLR.L	Y	37.84	1493.8103	12	-0.8	498.9437	3	37.12	8.61E4	F16:8251	2	361	372	Carbamidomethylation (DHKE X@N-term); Dehydration	H2:Carbamidomethylation (DHKE X@N-term):0.00;S6:Dehydration:0.00
1	1	sp|P02770|ALBU_RAT	K.AETFTF.H	Y	37.75	714.3224	6	4.3	715.3328	1	41.83	7.37E4	F5:9288	5	528	533
1	1	sp|P02770|ALBU_RAT	Q.KG(sub A)PQVSTPTLVEAAR.N	Y	37.74	1552.8573	15	12.7	518.6329	3	51.97	5.67E4	F8:12369	6	438	452	Mutation
1	1	sp|P02770|ALBU_RAT	R.R(+72.02)PC(+57.02)FSALTVDETYVPK.E	Y	37.73	1953.9506	16	-4.3	652.3214	3	45.76	4.49E4	F16:10645	13	509	524	Dihydroxy methylglyoxal adduct; Carbamidomethylation	R1:Dihydroxy methylglyoxal adduct:1000.00;C3:Carbamidomethylation:1000.00
1	1	sp|P02770|ALBU_RAT	A.E(-18.01)FQPLVEEPK.N	Y	37.71	1196.6077	10	2.9	599.3129	2	59.16	3.62E4	F19:14442	18	400	409	Pyro-glu from E	E1:Pyro-glu from E:1000.00
1	1	sp|P02770|ALBU_RAT	R.Y(+57.02)TQK(+42.01)APQVS(+79.97)TPTLVEAAR.N	Y	37.60	2138.0408	18	-14.0	713.6776	3	35.81	5.71E4	F13:7620	4	435	452	Carbamidomethylation (DHKE X@N-term); Acetylation (K); Phosphorylation (STY)	Y1:Carbamidomethylation (DHKE X@N-term):35.30;K4:Acetylation (K):1000.00;S9:Phosphorylation (STY):12.28
1	1	sp|P02770|ALBU_RAT	S.ALTVDETYVPK(+57.02).E	Y	37.58	1291.6659	11	2.2	646.8417	2	43.35		F17:9418	1	514	524	Carbamidomethylation (DHKE X@N-term)	K11:Carbamidomethylation (DHKE X@N-term):37.99
1	1	sp|P02770|ALBU_RAT	K.SIH(+57.02)TLFGDK(+57.02)LC(+57.02)AIPK.L	Y	37.50	1812.9556	15	7.9	454.2497	4	39.90	1.91E4	F19:9086	1	89	103	Carbamidomethylation (DHKE X@N-term); Carbamidomethylation	H3:Carbamidomethylation (DHKE X@N-term):0.00;K9:Carbamidomethylation (DHKE X@N-term):0.00;C11:Carbamidomethylation:1000.00
1	1	sp|P02770|ALBU_RAT	K.YNEVLTQC(+57.02)C(+57.02)TESDKAAC(+57.02)LTPK(+114.04).L	Y	37.47	2601.1509	21	4.3	868.0613	3	30.56	1.07E5	F9:6408	3	185	205	Carbamidomethylation; Ubiquitin	C8:Carbamidomethylation:1000.00;C9:Carbamidomethylation:1000.00;C17:Carbamidomethylation:1000.00;K21:Ubiquitin:14.04
1	1	sp|P02770|ALBU_RAT	R.RHPYFYAPE(+17.03)LLYYAEK.Y	Y	37.47	2076.0469	16	-5.2	693.0193	3	52.13		F20:12381	1	169	184	Replacement of proton with ammonium ion	E9:Replacement of proton with ammonium ion:23.15
1	1	sp|P02770|ALBU_RAT	A.PQVS(+79.96)TPTLVEAAR.N	Y	37.46	1447.6976	13	-12.8	483.5670	3	32.60	7.7E4	F19:7033	5	440	452	Sulfation	S4:Sulfation:0.00
1	1	sp|P02770|ALBU_RAT	K.AADKDN(+.98)C(+57.02)W(sub F)ATEGPNLVAR.S	Y	37.44	1987.9058	18	0.1	663.6426	3	29.15		F16:6016	3	585	602	Deamidation (NQ); Carbamidomethylation; Mutation	N6:Deamidation (NQ):81.34;C7:Carbamidomethylation:1000.00
1	1	sp|P02770|ALBU_RAT	K.AADKDNC(+57.02)FATE(+53.92)GPNLVAR.S	Y	37.44	2001.8301	18	-5.0	501.4623	4	30.23	9.4E4	F9:6317	5	585	602	Carbamidomethylation; Replacement of 2 protons by iron	C7:Carbamidomethylation:1000.00;E11:Replacement of 2 protons by iron:9.45
1	1	sp|P02770|ALBU_RAT	K.G(+57.02)LVLIAFSQY(+15.99)LQK.C	Y	37.43	1551.8661	13	4.9	776.9441	2	85.80		F12:19811	1	45	57	Carbamidomethylation (DHKE X@N-term); Hydroxylation	G1:Carbamidomethylation (DHKE X@N-term):61.14;Y10:Hydroxylation:19.05
1	1	sp|P02770|ALBU_RAT	K.D(+57.02)NC(+57.02)FATEGPN(+.98)LVAR.S	Y	37.40	1620.7202	14	8.9	811.3746	2	43.42		F20:9975	1	589	602	Carbamidomethylation (DHKE X@N-term); Carbamidomethylation; Deamidation (NQ)	D1:Carbamidomethylation (DHKE X@N-term):36.87;C3:Carbamidomethylation:1000.00;N10:Deamidation (NQ):24.66
1	1	sp|P02770|ALBU_RAT	K.L(+57.02)GE(+57.02)YGFQ(+.98)NAVLVR.Y	Y	37.40	1579.7994	13	3.3	790.9096	2	56.62	2.83E4	F17:12938	4	422	434	Carbamidomethylation (DHKE X@N-term); Deamidation (NQ)	L1:Carbamidomethylation (DHKE X@N-term):1000.00;E3:Carbamidomethylation (DHKE X@N-term):1000.00;Q7:Deamidation (NQ):0.00
1	1	sp|P02770|ALBU_RAT	N.K(+225.09)EC(+57.02)C(+57.02)HGDLLEC(+57.02)ADDRAELAK.Y	Y	37.38	2614.1396	20	9.8	654.5486	4	20.84		F12:3654	1	267	286	Iminobiotinylation; Carbamidomethylation	K1:Iminobiotinylation:103.87;C3:Carbamidomethylation:1000.00;C4:Carbamidomethylation:1000.00;C11:Carbamidomethylation:1000.00
1	1	sp|P02770|ALBU_RAT	Q.VSTPTLVEAAR.N	Y	37.38	1142.6295	11	-6.0	572.3186	2	25.13	6.31E4	F6:4840	1	442	452
1	1	sp|P02770|ALBU_RAT	R.RHPYFYAPE(+57.02)LLYYAEK(+57.02).Y	Y	37.34	2173.0632	16	5.4	544.2760	4	50.56	2.68E4	F16:11967	1	169	184	Carbamidomethylation (DHKE X@N-term)	E9:Carbamidomethylation (DHKE X@N-term):0.00;K16:Carbamidomethylation (DHKE X@N-term):12.28
1	1	sp|P02770|ALBU_RAT	K.DDNPNLPP(+14.02).F	Y	37.18	894.4083	8	7.5	895.4222	1	70.34		F21:17077	5	131	138	Methyl ester	P8:Methyl ester:52.22
1	1	sp|P02770|ALBU_RAT	R.Y(+57.02)T(+79.97)QK(+42.01)APQVSTPTLVEAAR.N	Y	37.13	2138.0408	18	-12.0	713.6790	3	36.04	1.19E5	F7:7892	1	435	452	Carbamidomethylation (DHKE X@N-term); Phosphorylation (STY); Acetylation (K)	Y1:Carbamidomethylation (DHKE X@N-term):46.82;T2:Phosphorylation (STY):6.14;K4:Acetylation (K):1000.00
1	1	sp|P02770|ALBU_RAT	K.APQVST(-18.01)PTLVEAAR.N	Y	37.11	1420.7673	14	6.6	474.5995	3	32.66	1.59E5	F21:6986	2	439	452	Dehydration	T6:Dehydration:0.00
1	1	sp|P02770|ALBU_RAT	K.LGE(+37.95)YGFQNAVLVR.Y	Y	37.08	1502.7194	13	3.6	501.9155	3	51.63	2.21E4	F19:12362	1	422	434	Replacement of 2 protons by calcium	E3:Replacement of 2 protons by calcium:32.22
1	1	sp|P02770|ALBU_RAT	R.RH(+57.02)PYFYAPELLY(+15.99)YAEK.Y	Y	37.07	2132.0366	16	4.5	711.6893	3	59.41	1.11E4	F12:13649	2	169	184	Carbamidomethylation (DHKE X@N-term); Hydroxylation	H2:Carbamidomethylation (DHKE X@N-term):0.00;Y12:Hydroxylation:0.00
1	1	sp|P02770|ALBU_RAT	K.W(sub A)ADKDNC(+57.02)FATEGPNLVAR.S	Y	37.06	2062.9531	18	8.0	688.6638	3	30.58	1.34E5	F5:6284	1	585	602	Carbamidomethylation; Mutation	C7:Carbamidomethylation:1000.00
1	1	sp|P02770|ALBU_RAT	K.NYAE(+57.02)AKDVFLGTFLYEYSR.R	Y	37.03	2342.1218	19	10.5	781.7228	3	76.99	6.15E4	F4:18847	1	342	360	Carbamidomethylation (DHKE X@N-term)	E4:Carbamidomethylation (DHKE X@N-term):0.00
1	1	sp|P02770|ALBU_RAT	K.SIH(+57.02)TLFGDKLC(+57.02)AIPK.L	Y	37.03	1755.9341	15	3.7	439.9924	4	41.57	9.29E3	F13:9121	1	89	103	Carbamidomethylation (DHKE X@N-term); Carbamidomethylation	H3:Carbamidomethylation (DHKE X@N-term):0.00;C11:Carbamidomethylation:1000.00
1	1	sp|P02770|ALBU_RAT	K.A(+27.99)PQVST(+79.97)PTLVEAAR.N	Y	37.02	1546.7393	14	-13.1	516.5803	3	34.24		F3:7256	1	439	452	Formylation; Phosphorylation (STY)	A1:Formylation:1000.00;T6:Phosphorylation (STY):0.00
1	1	sp|P02770|ALBU_RAT	K.A(+42.01)H(sub A)DKDNCFATEGPNLVAR.S	Y	36.98	1998.9218	18	3.4	667.3168	3	27.78	1.3E4	F3:5489	1	585	602	Acetylation (Protein N-term); Mutation	A1:Acetylation (Protein N-term):1000.00
1	1	sp|P02770|ALBU_RAT	K.EY(sub C)C(+57.02)HGDLLEC(+57.02)ADDRAELAK.Y	Y	36.88	2263.9836	19	-2.0	567.0021	4	25.09		F4:4846	1	268	286	Carbamidomethylation; Mutation	C3:Carbamidomethylation:1000.00;C10:Carbamidomethylation:1000.00
1	1	sp|P02770|ALBU_RAT	K.T(+57.02)(-18.01)VMGDFAQFVDK.C	Y	36.86	1395.6493	12	10.5	698.8392	2	46.58		F20:10863	1	570	581	Carbamidomethylation (DHKE X@N-term); Dehydration	T1:Carbamidomethylation (DHKE X@N-term):14.58;T1:Dehydration:25.70
1	1	sp|P02770|ALBU_RAT	R.RPC(+57.02)FSALTVDETYVPK(+27.99).E	Y	36.84	1909.9243	16	-8.5	637.6433	3	43.68		F17:9507	1	509	524	Carbamidomethylation; Formylation	C3:Carbamidomethylation:1000.00;K16:Formylation:0.00
1	1	sp|P02770|ALBU_RAT	K.T(+42.01)VM(+15.99)GDFAQFVDK.C	Y	36.82	1414.6438	12	3.1	708.3314	2	37.79	1.9E5	F10:8276	16	570	581	Acetylation (N-term); Oxidation (M)	T1:Acetylation (N-term):1000.00;M3:Oxidation (M):1000.00
1	1	sp|P02770|ALBU_RAT	K.A(+42.01)AD(+14.02)KDNC(+57.02)FATEGPNLVAR.S	Y	36.70	2003.9370	18	-7.8	668.9811	3	25.82		F10:4998	3	585	602	Acetylation (N-term); Methyl ester; Carbamidomethylation	A1:Acetylation (N-term):1000.00;D3:Methyl ester:0.00;C7:Carbamidomethylation:1000.00
1	1	sp|P02770|ALBU_RAT	N.C(+57.02)F(+31.99)ATEGPNLVAR.S	Y	36.68	1365.6346	12	11.2	683.8323	2	28.63		F16:5873	4	591	602	Carbamidomethylation; Dihydroxy	C1:Carbamidomethylation:1000.00;F2:Dihydroxy:61.30
1	1	sp|P02770|ALBU_RAT	K.DVFLGTFLY(+15.99)EYSR.R	Y	36.64	1624.7772	13	2.6	813.3980	2	87.72	8.09E3	F17:21077	1	348	360	Hydroxylation	Y9:Hydroxylation:0.00
1	1	sp|P02770|ALBU_RAT	K.E(+57.02)C(+57.02)C(+57.02)HGDLLEC(+57.02)ADDRAELAK(+57.02).Y	Y	36.54	2374.9939	19	11.2	594.7624	4	24.34	6.81E4	F18:4642	2	268	286	Carbamidomethylation (DHKE X@N-term); Carbamidomethylation	E1:Carbamidomethylation (DHKE X@N-term):0.00;C2:Carbamidomethylation:1000.00;C3:Carbamidomethylation:1000.00;C10:Carbamidomethylation:1000.00;K19:Carbamidomethylation (DHKE X@N-term):6.92
1	1	sp|P02770|ALBU_RAT	K.QT(+114.04)ALAELVK.H	Y	36.53	1085.6080	9	2.2	543.8125	2	54.68	1.66E5	F7:12860	27	550	558	Ubiquitin	T2:Ubiquitin:79.54
1	1	sp|P02770|ALBU_RAT	K.L(+58.01)VQEVTDFAK.T	Y	36.46	1206.6132	10	-1.2	604.3131	2	45.49	1.05E5	F7:10420	3	66	75	Carboxymethyl (KW X@N-term)	L1:Carboxymethyl (KW X@N-term):61.14
1	1	sp|P02770|ALBU_RAT	K.LRDN(+.98)YGELADC(+57.02)C(+57.02)AK.Q	Y	36.43	1684.7185	14	-10.4	562.5743	3	21.89	6.04E3	F6:3970	1	104	117	Deamidation (NQ); Carbamidomethylation	N4:Deamidation (NQ):1000.00;C11:Carbamidomethylation:1000.00;C12:Carbamidomethylation:1000.00
1	1	sp|P02770|ALBU_RAT	K.AP(+13.98)QVSTPTLVEAAR.N	Y	36.40	1452.7572	14	-1.0	727.3851	2	33.12	3.61E4	F18:7094	1	439	452	Proline oxidation to pyroglutamic acid	P2:Proline oxidation to pyroglutamic acid:33.29
1	1	sp|P02770|ALBU_RAT	C.F(+119.04)ATEGPNLVAR.S	Y	36.36	1292.6512	11	-8.9	647.3271	2	29.15	1.99E4	F14:5833	1	592	602	Pyridylacetyl	F1:Pyridylacetyl:1000.00
1	1	sp|P02770|ALBU_RAT	K.C(+57.02)(+57.02)PYEEHIKLVQE(+57.02)VTDFAK.T	Y	36.36	2319.1204	18	8.3	580.7922	4	55.87	2.73E4	F20:13398	1	58	75	Carbamidomethylation; Carbamidomethylation (DHKE X@N-term)	C1:Carbamidomethylation:1000.00;C1:Carbamidomethylation (DHKE X@N-term):0.00;E12:Carbamidomethylation (DHKE X@N-term):0.00
1	1	sp|P02770|ALBU_RAT	K.AETFTFHSN(sub D)IC(+57.02)TLPDKEK.Q	Y	36.34	2137.0149	18	7.5	535.2650	4	35.39	7.48E4	F16:7773	3	528	545	Carbamidomethylation; Mutation	C11:Carbamidomethylation:1000.00
1	1	sp|P02770|ALBU_RAT	K.S(+114.04)IHTLFGDK.L	Y	36.34	1130.5720	9	3.6	566.2953	2	33.23	6.52E4	F6:7051	7	89	97	Ubiquitin	S1:Ubiquitin:37.81
1	1	sp|P02770|ALBU_RAT	R.L(+27.99)PC(+57.02)VEDY(+79.97)LSAILNR.L	Y	36.33	1769.8059	14	-5.1	590.9396	3	89.98		F1:22428	1	470	483	Formylation; Carbamidomethylation; Phosphorylation (STY)	L1:Formylation:1000.00;C3:Carbamidomethylation:1000.00;Y7:Phosphorylation (STY):14.04
1	1	sp|P02770|ALBU_RAT	Q.V(+57.02)STPTLVEAAR.N	Y	36.28	1199.6510	11	3.4	600.8348	2	27.67	2.5E4	F7:5575	1	442	452	Carbamidomethylation (DHKE X@N-term)	V1:Carbamidomethylation (DHKE X@N-term):83.89
1	1	sp|P02770|ALBU_RAT	K.Q(sub L)GEYGFQNAL(sub V)LVR.Y	Y	36.28	1493.7627	13	9.0	747.8953	2	58.36		F12:13382	2	422	434	Mutation
1	1	sp|P02770|ALBU_RAT	K.AE(+57.02)TFTFHSDIC(+57.02)TLPDK.E	Y	36.25	1937.8829	16	-0.6	646.9679	3	43.17	1.63E6	F21:9878	2	528	543	Carbamidomethylation (DHKE X@N-term); Carbamidomethylation	E2:Carbamidomethylation (DHKE X@N-term):0.00;C11:Carbamidomethylation:1000.00
1	1	sp|P02770|ALBU_RAT	K.AP(+31.99)QVST(+79.97)PTLVEAAR.N	Y	36.16	1550.7341	14	-13.8	517.9115	3	33.81		F4:7283	1	439	452	Dihydroxy; Phosphorylation (STY)	P2:Dihydroxy:5.81;T6:Phosphorylation (STY):0.00
1	1	sp|P02770|ALBU_RAT	R.RHPYFYAPELLY(+31.99)YAEK.Y	Y	36.16	2091.0100	16	2.6	698.0125	3	53.65	3.34E4	F2:12642	1	169	184	Dihydroxy	Y12:Dihydroxy:0.00
1	1	sp|P02770|ALBU_RAT	K.AADK(+14.96)DNC(+57.02)FATEGPNLVAR.S	Y	36.14	1962.8741	18	-2.3	655.2972	3	28.27		F9:5769	1	585	602	Alpha-amino adipic acid; Carbamidomethylation	K4:Alpha-amino adipic acid:1000.00;C7:Carbamidomethylation:1000.00
1	1	sp|P02770|ALBU_RAT	K.DN(+.98)CFF(sub A)TEGPNLVAR.S	Y	36.13	1582.7085	14	7.3	792.3673	2	27.90	9.04E3	F7:5637	1	589	602	Deamidation (NQ); Mutation	N2:Deamidation (NQ):47.82
1	1	sp|P02770|ALBU_RAT	L.IAFSQYLQK.C	Y	36.12	1096.5917	9	2.5	549.3045	2	38.09	7.4E4	F6:8364	6	49	57
1	1	sp|P02770|ALBU_RAT	R.RH(+57.02)PDY(-18.01)SVSLLLR.L	Y	36.11	1493.8103	12	1.6	498.9449	3	37.61	2.19E4	F17:7944	2	361	372	Carbamidomethylation (DHKE X@N-term); Dehydration	H2:Carbamidomethylation (DHKE X@N-term):0.00;Y5:Dehydration:0.00
1	1	sp|P02770|ALBU_RAT	R.DN(-17.03)YGELADC(+57.02)C(+57.02)AK.Q	Y	36.01	1397.5227	12	6.9	699.7734	2	31.45	8.91E3	F12:6422	2	106	117	Ammonia-loss (N); Carbamidomethylation	N2:Ammonia-loss (N):1000.00;C9:Carbamidomethylation:1000.00;C10:Carbamidomethylation:1000.00
1	1	sp|P02770|ALBU_RAT	R.R(+42.01)(+15.99)HPYFYAPELLYYAEK.Y	Y	36.00	2117.0256	16	3.3	706.6848	3	65.01	9.35E4	F9:15813	2	169	184	Acetylation (N-term); Hydroxylation	R1:Acetylation (N-term):1000.00;R1:Hydroxylation:14.04
1	1	sp|P02770|ALBU_RAT	K.L(+57.02)DAVKE(+57.02)K(+57.02)ALVAAVR.Q	Y	35.99	1652.9573	14	-0.4	551.9928	3	31.10	5.36E3	F19:6609	1	206	219	Carbamidomethylation (DHKE X@N-term)	L1:Carbamidomethylation (DHKE X@N-term):14.02;E6:Carbamidomethylation (DHKE X@N-term):0.00;K7:Carbamidomethylation (DHKE X@N-term):0.00
1	1	sp|P02770|ALBU_RAT	R.F(+57.02)PNAE(+57.02)FAEITK(+57.02)LATDVTK.I	Y	35.95	2165.1003	18	-3.9	722.7046	3	85.43	1.49E5	F8:21357	1	247	264	Carbamidomethylation (DHKE X@N-term)	F1:Carbamidomethylation (DHKE X@N-term):9.75;E5:Carbamidomethylation (DHKE X@N-term):0.00;K11:Carbamidomethylation (DHKE X@N-term):0.00
1	1	sp|P02770|ALBU_RAT	K.L(+57.02)QAC(+57.02)C(+57.02)D(+57.02)KPVLQK.S	Y	35.94	1572.7753	12	4.5	787.3984	2	23.42	4.17E5	F6:4376	8	299	310	Carbamidomethylation (DHKE X@N-term); Carbamidomethylation	L1:Carbamidomethylation (DHKE X@N-term):15.01;C4:Carbamidomethylation:1000.00;C5:Carbamidomethylation:1000.00;D6:Carbamidomethylation (DHKE X@N-term):17.01
1	1	sp|P02770|ALBU_RAT	K.TNC(+57.02)ELYE(+57.02)K(+57.02)LGE(+14.02)YGFQNAVLVR.Y	Y	35.92	2630.2798	21	1.1	877.7682	3	77.74	1.16E5	F4:19040	1	414	434	Carbamidomethylation; Carbamidomethylation (DHKE X@N-term); Methyl ester	C3:Carbamidomethylation:1000.00;E7:Carbamidomethylation (DHKE X@N-term):0.00;K8:Carbamidomethylation (DHKE X@N-term):19.86;E11:Methyl ester:0.00
1	1	sp|P02770|ALBU_RAT	K.G(sub A)PQVSTPTLVEAAR.N	Y	35.89	1424.7623	14	1.0	713.3892	2	32.66	1.45E4	F19:7050	1	439	452	Mutation
1	1	sp|P02770|ALBU_RAT	R.RHPYFYAPELLY(+17.99)YAEK.Y	Y	35.77	2077.0107	16	1.0	693.3448	3	52.85	1.41E5	F5:12189	2	169	184	Fluorination	Y12:Fluorination:12.28
1	1	sp|P02770|ALBU_RAT	K.AETFTFHSDIC(+57.02)TLPD(+57.02)KEK(+57.02).Q	Y	35.77	2252.0420	18	1.4	751.6890	3	35.67	4.62E5	F15:7725	1	528	545	Carbamidomethylation; Carbamidomethylation (DHKE X@N-term)	C11:Carbamidomethylation:1000.00;D15:Carbamidomethylation (DHKE X@N-term):0.00;K18:Carbamidomethylation (DHKE X@N-term):0.00
1	1	sp|P02770|ALBU_RAT	N.C(+57.02)(+42.01)FATEGPN(+.98)LVAR.S	Y	35.74	1376.6394	12	-0.3	689.3268	2	28.73		F8:5907	2	591	602	Carbamidomethylation; Acetylation (N-term); Deamidation (NQ)	C1:Carbamidomethylation:1000.00;C1:Acetylation (N-term):1000.00;N8:Deamidation (NQ):1000.00
1	1	sp|P02770|ALBU_RAT	T.V(+57.02)LAEFQPLVEEPK.N	Y	35.72	1554.8293	13	5.1	778.4259	2	64.93	4.78E4	F17:15124	3	397	409	Carbamidomethylation (DHKE X@N-term)	V1:Carbamidomethylation (DHKE X@N-term):38.16
1	1	sp|P02770|ALBU_RAT	R.R(+57.02)HPDY(-18.01)SVSLLLR.L	Y	35.71	1493.8103	12	1.6	498.9448	3	37.76	4.3E4	F15:8294	7	361	372	Carbamidomethylation (DHKE X@N-term); Dehydration	R1:Carbamidomethylation (DHKE X@N-term):0.00;Y5:Dehydration:0.00
1	1	sp|P02770|ALBU_RAT	K.AAD(+14.02)K(+15.99)DNC(+57.02)FATEGPNLVAR.S	Y	35.64	1977.9214	18	12.0	660.3223	3	25.99		F11:5166	1	585	602	Methyl ester; Hydroxylation; Carbamidomethylation	D3:Methyl ester:11.10;K4:Hydroxylation:14.02;C7:Carbamidomethylation:1000.00
1	1	sp|P02770|ALBU_RAT	C.F(+57.02)AT(+79.97)EGPNLVAR.S	Y	35.50	1310.6019	11	1.6	656.3093	2	27.01	2.83E4	F18:5382	3	592	602	Carbamidomethylation (DHKE X@N-term); Phosphorylation (STY)	F1:Carbamidomethylation (DHKE X@N-term):12.33;T3:Phosphorylation (STY):1000.00
1	1	sp|P02770|ALBU_RAT	K.LD(sub G)EYGFQNAL(sub V)LVR.Y	Y	35.41	1536.7936	13	2.1	769.4057	2	74.74	1.77E5	F17:17688	29	422	434	Mutation
1	1	sp|P02770|ALBU_RAT	K.A(+57.02)AD(+14.02)KDN(+.98)C(+57.02)FATEGPNLVAR.S	Y	35.37	2019.9320	18	-2.1	674.3165	3	27.88	1.12E4	F10:5564	1	585	602	Carbamidomethylation (DHKE X@N-term); Methyl ester; Deamidation (NQ); Carbamidomethylation	A1:Carbamidomethylation (DHKE X@N-term):0.00;D3:Methyl ester:0.00;N6:Deamidation (NQ):47.82;C7:Carbamidomethylation:1000.00
1	1	sp|P02770|ALBU_RAT	R.RHPYFYAPEM(sub L)LYYAEK.Y	Y	35.35	2076.9768	16	10.5	693.3401	3	52.51	4.72E5	F16:12503	1	169	184	Mutation
1	1	sp|P02770|ALBU_RAT	P.Q(+42.01)VSTPTLVEAAR.N	Y	35.25	1312.6986	12	3.1	657.3586	2	29.32	5.9E4	F13:5875	4	441	452	Acetylation (N-term)	Q1:Acetylation (N-term):1000.00
1	1	sp|P02770|ALBU_RAT	K.AAD(+43.99)KDN(+.98)C(+57.02)FATEGPNLVAR.S	Y	35.22	1992.8846	18	7.0	665.3068	3	25.93	9.71E4	F20:5102	1	585	602	Carboxylation (DKW); Deamidation (NQ); Carbamidomethylation	D3:Carboxylation (DKW):8.14;N6:Deamidation (NQ):40.94;C7:Carbamidomethylation:1000.00
1	1	sp|P02770|ALBU_RAT	R.R(+57.02)HPYFYAPE(+57.02)LLYYAEK(+57.02).Y	Y	35.20	2230.0847	16	1.5	744.3700	3	57.08	8.82E5	F19:13870	1	169	184	Carbamidomethylation (DHKE X@N-term)	R1:Carbamidomethylation (DHKE X@N-term):0.00;E9:Carbamidomethylation (DHKE X@N-term):0.00;K16:Carbamidomethylation (DHKE X@N-term):9.34
1	1	sp|P02770|ALBU_RAT	R.R(+54.01)PC(+57.02)FSALTVDETYVPK.E	Y	35.16	1935.9401	16	2.3	646.3221	3	45.61		F11:10617	11	509	524	Methylglyoxal-derived hydroimidazolone; Carbamidomethylation	R1:Methylglyoxal-derived hydroimidazolone:1000.00;C3:Carbamidomethylation:1000.00
1	1	sp|P02770|ALBU_RAT	R.RHPYFYAPELLYYAE(+61.91)K.Y	Y	35.12	2120.9338	16	-0.2	707.9851	3	53.05		F2:12477	1	169	184	Replacement of 2 protons by zinc	E15:Replacement of 2 protons by zinc:0.00
1	1	sp|P02770|ALBU_RAT	K.E(+42.01)CC(+57.02)R(sub H)GDLLEC(+57.02)ADDRAELAK.Y	Y	34.98	2264.9824	19	-2.1	567.2517	4	24.83		F1:4798	1	268	286	Acetylation (Protein N-term); Carbamidomethylation; Mutation	E1:Acetylation (Protein N-term):1000.00;C3:Carbamidomethylation:1000.00;C10:Carbamidomethylation:1000.00
1	1	sp|P02770|ALBU_RAT	R.LPC(+57.02)VE(+43.99)D(+14.02)YLSAILNR.L	Y	34.97	1719.8501	14	6.4	574.2943	3	94.69	1.17E4	F11:23905	1	470	483	Carbamidomethylation; Carboxylation (E); Methyl ester	C3:Carbamidomethylation:1000.00;E5:Carboxylation (E):1000.00;D6:Methyl ester:47.82
1	1	sp|P02770|ALBU_RAT	K.AM(sub E)TFTFHSDIC(+57.02)TLPDKEK.Q	Y	34.96	2139.9968	18	12.9	714.3488	3	34.01		F18:7346	1	528	545	Carbamidomethylation; Mutation	C11:Carbamidomethylation:1000.00
1	1	sp|P02770|ALBU_RAT	R.H(+27.99)PY(+79.97)FYAPELLYYAEK.Y	Y	34.95	2010.8804	15	-1.9	671.2994	3	78.11		F4:19137	1	170	184	Formylation; Phosphorylation (STY)	H1:Formylation:47.75;Y3:Phosphorylation (STY):0.00
1	1	sp|P02770|ALBU_RAT	K.AETFTFH(+57.02)SDIC(+57.02)TLPD(+57.02)KEK.Q	Y	34.91	2252.0420	18	1.0	751.6887	3	32.79	1.71E6	F8:7050	1	528	545	Carbamidomethylation (DHKE X@N-term); Carbamidomethylation	H7:Carbamidomethylation (DHKE X@N-term):0.00;C11:Carbamidomethylation:1000.00;D15:Carbamidomethylation (DHKE X@N-term):0.00
1	1	sp|P02770|ALBU_RAT	M.GD(+57.02)FAQFVDK.C	Y	34.90	1082.5032	9	1.7	542.2598	2	30.98	3.05E4	F7:6492	1	573	581	Carbamidomethylation (DHKE X@N-term)	D2:Carbamidomethylation (DHKE X@N-term):0.00
1	1	sp|P02770|ALBU_RAT	K.TVMD(sub G)DFAQFVDK.C	Y	34.85	1414.6438	12	4.5	708.3323	2	36.91	2.72E5	F16:8196	8	570	581	Mutation
1	1	sp|P02770|ALBU_RAT	R.M(+43.01)SQRFPNAEFAEITK.L	Y	34.82	1810.8672	15	-8.6	604.6245	3	32.38		F16:6927	1	243	257	Carbamylation	M1:Carbamylation:27.00
1	1	sp|P02770|ALBU_RAT	C.AEGDPPAC(+57.02)YGT(+380.15)VLAEFQPLVEEPK.N	Y	34.76	2996.3889	24	-12.0	999.7916	3	88.02		F15:21510	1	386	409	Carbamidomethylation; Nucleophilic addition to cytopiloyne+H2O	C8:Carbamidomethylation:1000.00;T11:Nucleophilic addition to cytopiloyne+H2O:0.00
1	1	sp|P02770|ALBU_RAT	K.TVMGD(+57.02)FAQ(+.98)FVDK.C	Y	34.66	1414.6438	12	3.8	708.3318	2	37.23	1.12E5	F12:7958	14	570	581	Carbamidomethylation (DHKE X@N-term); Deamidation (NQ)	D5:Carbamidomethylation (DHKE X@N-term):8.26;Q8:Deamidation (NQ):1000.00
1	1	sp|P02770|ALBU_RAT	K.AADKDH(sub N)C(+57.02)FATEGPNLVAR.S	Y	34.62	1970.9268	18	-5.0	657.9796	3	27.89		F14:5498	1	585	602	Carbamidomethylation; Mutation	C7:Carbamidomethylation:1000.00
1	1	sp|P02770|ALBU_RAT	M.G(+57.02)D(+57.02)FAQFVDK.C	Y	34.53	1139.5247	9	7.8	570.7740	2	51.71	2.5E4	F7:12071	7	573	581	Carbamidomethylation (DHKE X@N-term)	G1:Carbamidomethylation (DHKE X@N-term):51.59;D2:Carbamidomethylation (DHKE X@N-term):62.39
1	1	sp|P02770|ALBU_RAT	K.AAD(-18.01)K(+57.02)DNC(+57.02)FATEGPNLVAR.S	Y	34.53	1986.9218	18	6.6	663.3189	3	28.57	1.07E5	F3:5704	1	585	602	Dehydration; Carbamidomethylation (DHKE X@N-term); Carbamidomethylation	D3:Dehydration:8.22;K4:Carbamidomethylation (DHKE X@N-term):0.00;C7:Carbamidomethylation:1000.00
1	1	sp|P02770|ALBU_RAT	D.NC(+57.02)FATEGPNLVAR.S	Y	34.50	1447.6877	13	5.0	724.8548	2	31.68	1.85E4	F16:6730	2	590	602	Carbamidomethylation	C2:Carbamidomethylation:1000.00
1	1	sp|P02770|ALBU_RAT	R.RPC(+57.02)FSALTVD(+57.02)ETYVPK(+57.02).E	Y	34.41	1995.9724	16	-8.6	666.3257	3	43.97	9.22E5	F5:9861	2	509	524	Carbamidomethylation; Carbamidomethylation (DHKE X@N-term)	C3:Carbamidomethylation:1000.00;D10:Carbamidomethylation (DHKE X@N-term):0.00;K16:Carbamidomethylation (DHKE X@N-term):10.53
1	1	sp|P02770|ALBU_RAT	D.PPAC(+57.02)YGTVLAE(+14.02)FQ(+.98)PLVEEPK.N	Y	34.40	2259.1133	20	-3.0	754.0428	3	82.97		F21:20372	1	390	409	Carbamidomethylation; Methyl ester; Deamidation (NQ)	C4:Carbamidomethylation:1000.00;E11:Methyl ester:11.77;Q13:Deamidation (NQ):1000.00
1	1	sp|P02770|ALBU_RAT	D.PPAC(+57.02)YGT(-2.02)VLAEFQPLVEEPK.N	Y	34.32	2242.0979	20	5.5	748.3773	3	82.67	2.41E4	F11:20703	4	390	409	Carbamidomethylation; 2-amino-3-oxo-butanoic_acid	C4:Carbamidomethylation:1000.00;T7:2-amino-3-oxo-butanoic_acid:22.85
1	1	sp|P02770|ALBU_RAT	R.R(+80.99)PC(+57.02)FSALTVDETYVPK.E	Y	34.30	1962.9146	16	0.9	655.3127	3	45.57	4.07E5	F19:10677	12	509	524	Arginine replacement by Nitropyrimidyl ornithine; Carbamidomethylation	R1:Arginine replacement by Nitropyrimidyl ornithine:1000.00;C3:Carbamidomethylation:1000.00
1	1	sp|P02770|ALBU_RAT	R.LR(sub P)C(+57.02)VEDYLSAILNR.L	Y	34.29	1720.8929	14	-11.9	861.4435	2	90.34		F19:22918	2	470	483	Carbamidomethylation; Mutation	C3:Carbamidomethylation:1000.00
1	1	sp|P02770|ALBU_RAT	K.TVMGDFAQFVDK(+114.04).C	Y	34.26	1470.6813	12	7.3	736.3533	2	62.18		F19:15267	1	570	581	Ubiquitin	K12:Ubiquitin:44.44
1	1	sp|P02770|ALBU_RAT	K.AADKD(+105.90)NC(+57.02)FATEGPNLVAR.S	Y	34.21	2053.8081	18	11.4	685.6178	3	27.73		F1:5609	1	585	602	Replacement of proton by silver; Carbamidomethylation	D5:Replacement of proton by silver:0.00;C7:Carbamidomethylation:1000.00
1	1	sp|P02770|ALBU_RAT	K.S(sub L)H(sub G)EYGFQNAVLVR.Y	Y	34.14	1518.7579	13	6.8	760.3914	2	55.04		F8:13211	2	422	434	Mutation
1	1	sp|P02770|ALBU_RAT	K.SQC(+57.02)LAEIEHDNIPADLPSIAADFVEDKEVC(+57.02)K.N	Y	34.11	3512.6438	31	-3.6	879.1651	4	73.73		F15:17772	1	311	341	Carbamidomethylation	C3:Carbamidomethylation:1000.00;C30:Carbamidomethylation:1000.00
1	1	sp|P02770|ALBU_RAT	K.LVQEVTDF(+31.99)AK.T	Y	34.07	1180.5975	10	1.3	591.3068	2	31.69	4.47E4	F12:6485	3	66	75	Dihydroxy	F8:Dihydroxy:0.00
1	1	sp|P02770|ALBU_RAT	R.RPC(+57.02)FSALTVDK(sub E)TYVPK.E	Y	34.06	1880.9818	16	-3.5	627.9990	3	45.49		F20:10556	1	509	524	Carbamidomethylation; Mutation	C3:Carbamidomethylation:1000.00
1	1	sp|P02770|ALBU_RAT	R.F(+57.02)PNAE(+57.02)FAE(+57.02)ITKLATDVTK.I	Y	34.00	2165.1003	18	7.6	722.7129	3	84.91	2.22E5	F15:20692	2	247	264	Carbamidomethylation (DHKE X@N-term)	F1:Carbamidomethylation (DHKE X@N-term):12.23;E5:Carbamidomethylation (DHKE X@N-term):0.00;E8:Carbamidomethylation (DHKE X@N-term):0.00
1	1	sp|P02770|ALBU_RAT	I.N(+162.05)KEC(+57.02)C(+57.02)HGDLLEC(+57.02)ADDRAELAK.Y	Y	33.94	2665.1418	21	-14.3	534.0280	5	21.27		F10:3797	1	266	286	Hexose (NSY); Carbamidomethylation	N1:Hexose (NSY):1000.00;C4:Carbamidomethylation:1000.00;C5:Carbamidomethylation:1000.00;C12:Carbamidomethylation:1000.00
1	1	sp|P02770|ALBU_RAT	K.L(+42.01)GE(+21.98)YGFQNAVLVR.Y	Y	33.90	1528.7650	13	-13.0	765.3799	2	52.59	4.26E3	F14:12010	1	422	434	Acetylation (N-term); Sodium adduct	L1:Acetylation (N-term):1000.00;E3:Sodium adduct:91.60
1	1	sp|P02770|ALBU_RAT	R.R(+57.02)HPYFYAPELLY(-18.01)YAEK.Y	Y	33.89	2098.0312	16	5.0	525.5177	4	53.93	2.53E4	F19:12996	1	169	184	Carbamidomethylation (DHKE X@N-term); Dehydration	R1:Carbamidomethylation (DHKE X@N-term):0.00;Y12:Dehydration:0.00
1	1	sp|P02770|ALBU_RAT	R.FF(sub P)NAEFAEITK.L	Y	33.87	1315.6448	11	-9.7	658.8233	2	43.34	1.25E5	F17:9416	1	247	257	Mutation
1	1	sp|P02770|ALBU_RAT	K.LDAVK(+57.02)E(+57.02)K(+57.02)ALVAAVR.Q	Y	33.85	1652.9573	14	5.0	551.9958	3	26.25	1.93E4	F8:5214	7	206	219	Carbamidomethylation (DHKE X@N-term)	K5:Carbamidomethylation (DHKE X@N-term):22.45;E6:Carbamidomethylation (DHKE X@N-term):19.86;K7:Carbamidomethylation (DHKE X@N-term):17.91
1	1	sp|P02770|ALBU_RAT	K.D(+55.92)VFLGTFLYEYSR.R	Y	33.81	1664.7020	13	8.1	833.3651	2	91.12		F11:22990	6	348	360	Replacement of 2 protons by nickel	D1:Replacement of 2 protons by nickel:87.58
1	1	sp|P02770|ALBU_RAT	R.R(+57.02)HPDYS(-18.01)VSLLLR.L	Y	33.81	1493.8103	12	7.7	498.9479	3	38.11	4.97E4	F5:8312	1	361	372	Carbamidomethylation (DHKE X@N-term); Dehydration	R1:Carbamidomethylation (DHKE X@N-term):0.00;S6:Dehydration:0.00
1	1	sp|P02770|ALBU_RAT	K.AETFTFHSDIC(+57.02)TLPDK(+314.19).E	Y	33.81	2195.0496	16	-4.4	732.6873	3	33.07	6.42E5	F1:7098	1	528	543	Carbamidomethylation; Levuglandinyl-lysine anhydrolactam adduct	C11:Carbamidomethylation:1000.00;K16:Levuglandinyl-lysine anhydrolactam adduct:93.17
1	1	sp|P02770|ALBU_RAT	H.PW(sub Y)FYAPELLYYAEK.Y	Y	33.70	1788.8762	14	13.6	895.4576	2	68.83	2.54E4	F17:16143	6	171	184	Mutation
1	1	sp|P02770|ALBU_RAT	K.INKEC(+57.02)C(+57.02)HGD(+57.02)LLE(+57.02)C(+57.02)ADDRAELAK.Y	Y	33.69	2730.2158	22	6.2	683.5655	4	20.11	4.78E5	F1:3527	1	265	286	Carbamidomethylation; Carbamidomethylation (DHKE X@N-term)	C5:Carbamidomethylation:1000.00;C6:Carbamidomethylation:1000.00;D9:Carbamidomethylation (DHKE X@N-term):0.00;E12:Carbamidomethylation (DHKE X@N-term):0.00;C13:Carbamidomethylation:1000.00
1	1	sp|P02770|ALBU_RAT	H.PDYSVSLLLR.L	Y	33.68	1161.6393	10	5.7	581.8302	2	29.43	8.36E4	F19:6132	2	363	372
1	1	sp|P02770|ALBU_RAT	K.L(+57.02)VQE(+57.02)VTDFAK(+57.02).T	Y	33.67	1319.6721	10	2.8	660.8452	2	39.84	4.1E4	F16:8998	1	66	75	Carbamidomethylation (DHKE X@N-term)	L1:Carbamidomethylation (DHKE X@N-term):56.47;E4:Carbamidomethylation (DHKE X@N-term):34.94;K10:Carbamidomethylation (DHKE X@N-term):12.16
1	1	sp|P02770|ALBU_RAT	K.A(+57.02)ADKDN(+162.05)C(+57.02)FATEGPNLVAR.S	Y	33.58	2166.9851	18	7.5	723.3411	3	27.79	1.15E4	F5:5524	1	585	602	Carbamidomethylation (DHKE X@N-term); Hexose (NSY); Carbamidomethylation	A1:Carbamidomethylation (DHKE X@N-term):0.00;N6:Hexose (NSY):24.66;C7:Carbamidomethylation:1000.00
1	1	sp|P02770|ALBU_RAT	R.RHP(+31.99)D(+14.02)YSVSLLLR.L	Y	33.52	1500.8048	12	14.2	501.2827	3	30.25		F4:6284	1	361	372	Dihydroxy; Methyl ester	P3:Dihydroxy:5.99;D4:Methyl ester:66.64
1	1	sp|P02770|ALBU_RAT	C.FATE(+105.90)GPNLVAR.S	Y	33.51	1279.5115	11	-10.1	640.7565	2	27.41	2.5E5	F5:5422	8	592	602	Replacement of proton by silver	E4:Replacement of proton by silver:79.54
1	1	sp|P02770|ALBU_RAT	K.EC(+57.02)C(+57.02)HGDLLE(+57.02)C(+57.02)AD(+57.02)DRAELAK.Y	Y	33.50	2374.9939	19	3.0	594.7575	4	26.73	2.47E5	F3:5202	1	268	286	Carbamidomethylation; Carbamidomethylation (DHKE X@N-term)	C2:Carbamidomethylation:1000.00;C3:Carbamidomethylation:1000.00;E9:Carbamidomethylation (DHKE X@N-term):9.95;C10:Carbamidomethylation:1000.00;D12:Carbamidomethylation (DHKE X@N-term):11.06
1	1	sp|P02770|ALBU_RAT	D.PPAC(+57.02)YGTVLAEFQP(+15.99)LVEEPK.N	Y	33.43	2260.1084	20	4.3	754.3799	3	83.38	8.86E2	F12:19266	1	390	409	Carbamidomethylation; Hydroxylation	C4:Carbamidomethylation:1000.00;P14:Hydroxylation:30.64
1	1	sp|P02770|ALBU_RAT	K.AETFTFHSDIC(+57.02)TLPDK(+57.02).E	Y	33.42	1937.8829	16	8.5	646.9738	3	43.19	1.02E6	F9:9900	3	528	543	Carbamidomethylation; Carbamidomethylation (DHKE X@N-term)	C11:Carbamidomethylation:1000.00;K16:Carbamidomethylation (DHKE X@N-term):0.00
1	1	sp|P02770|ALBU_RAT	R.RHPYFYAPE(+37.96)LLYYAEK.Y	Y	33.40	2096.9761	16	4.9	525.2538	4	53.50	2.7E4	F2:12602	1	169	184	Replacement of proton by potassium	E9:Replacement of proton by potassium:28.13
1	1	sp|P02770|ALBU_RAT	K.SQC(+57.02)LAEIEHDY(sub N)IPADLPSIAADFVEDK.E	Y	33.35	3045.4277	27	-4.5	1016.1453	3	83.66		F1:20744	1	311	337	Carbamidomethylation; Mutation	C3:Carbamidomethylation:1000.00
1	1	sp|P02770|ALBU_RAT	K.IN(+.98)K(+57.02)EC(+57.02)C(+57.02)H(+57.02)GDLLEC(+57.02)ADDRAELAK.Y	Y	33.35	2731.2000	22	12.4	547.2540	5	22.62		F6:4160	1	265	286	Deamidation (NQ); Carbamidomethylation (DHKE X@N-term); Carbamidomethylation	N2:Deamidation (NQ):1000.00;K3:Carbamidomethylation (DHKE X@N-term):0.00;C5:Carbamidomethylation:1000.00;C6:Carbamidomethylation:1000.00;H7:Carbamidomethylation (DHKE X@N-term):0.00;C13:Carbamidomethylation:1000.00
1	1	sp|P02770|ALBU_RAT	R.F(+57.02)PN(+.98)AEFAE(+57.02)ITK.L	Y	33.34	1380.6561	11	2.1	691.3368	2	54.82	4.47E5	F19:13244	2	247	257	Carbamidomethylation (DHKE X@N-term); Deamidation (NQ)	F1:Carbamidomethylation (DHKE X@N-term):19.86;N3:Deamidation (NQ):1000.00;E8:Carbamidomethylation (DHKE X@N-term):9.42
1	1	sp|P02770|ALBU_RAT	K.AETFTFHSDIC(+57.02)TLPD(+57.02)K.E	Y	33.29	1937.8829	16	6.8	646.9727	3	42.92		F12:9437	3	528	543	Carbamidomethylation; Carbamidomethylation (DHKE X@N-term)	C11:Carbamidomethylation:1000.00;D15:Carbamidomethylation (DHKE X@N-term):0.00
1	1	sp|P02770|ALBU_RAT	K.N(+57.02)YAEAKDVFLGTFLYEYSR.R	Y	33.20	2342.1218	19	7.5	781.7204	3	77.46	6.93E4	F18:19198	1	342	360	Carbamidomethylation (DHKE X@N-term)	N1:Carbamidomethylation (DHKE X@N-term):0.00
1	1	sp|P02770|ALBU_RAT	K.AADK(+111.03)DNC(+57.02)FATEGPNLVAR.S	Y	33.19	2058.9429	18	-4.5	687.3185	3	30.28	1.18E5	F8:6343	5	585	602	Nmethylmaleimide; Carbamidomethylation	K4:Nmethylmaleimide:1000.00;C7:Carbamidomethylation:1000.00
1	1	sp|P02770|ALBU_RAT	R.RPC(+57.02)FSAH(sub L)TVDETYVPK.E	Y	33.13	1905.9043	16	-9.2	636.3029	3	44.16	1.62E4	F13:9807	3	509	524	Carbamidomethylation; Mutation	C3:Carbamidomethylation:1000.00
1	1	sp|P02770|ALBU_RAT	C.FSALTVDE(+57.02)TYVPK.E	Y	33.07	1525.7664	13	2.5	763.8923	2	48.23	1.75E5	F16:11330	14	512	524	Carbamidomethylation (DHKE X@N-term)	E8:Carbamidomethylation (DHKE X@N-term):0.00
1	1	sp|P02770|ALBU_RAT	K.A(+42.01)ADM(sub K)DNCFATEGPNLVAR.S	Y	33.07	1935.8455	18	-3.4	646.2869	3	30.19		F14:6112	1	585	602	Acetylation (Protein N-term); Mutation	A1:Acetylation (Protein N-term):1000.00
1	1	sp|P02770|ALBU_RAT	F.Y(-18.01)APELLYYAEK.Y	Y	33.00	1340.6652	11	0.8	671.3404	2	76.19		F11:18963	1	174	184	Dehydration	Y1:Dehydration:34.81
1	1	sp|P02770|ALBU_RAT	D.PPAC(+57.02)YGTVLAEFQPLVEEPK(+114.04).N	Y	32.99	2358.1565	20	-0.8	787.0588	3	83.89	8.1E4	F19:21176	2	390	409	Carbamidomethylation; Ubiquitin	C4:Carbamidomethylation:1000.00;K20:Ubiquitin:61.26
1	1	sp|P02770|ALBU_RAT	K.LGEYGY(sub F)QNAL(sub V)LVR.Y	Y	32.99	1494.7831	13	4.9	748.4025	2	57.53	4.06E4	F5:13431	1	422	434	Mutation
1	1	sp|P02770|ALBU_RAT	K.N(sub K)QTALAELVK.H	Y	32.97	1085.6080	10	0.8	543.8117	2	54.54	6.66E4	F6:12686	4	549	558	Mutation
1	1	sp|P02770|ALBU_RAT	K.A(+57.02)AD(+14.02)KDNC(+57.02)FATEGPNLVAR.S	Y	32.89	2018.9480	18	-5.5	673.9863	3	27.84	4.77E4	F15:5569	1	585	602	Carbamidomethylation (DHKE X@N-term); Methyl ester; Carbamidomethylation	A1:Carbamidomethylation (DHKE X@N-term):0.00;D3:Methyl ester:0.00;C7:Carbamidomethylation:1000.00
1	1	sp|P02770|ALBU_RAT	K.LGEY(-2.02)GFQNAVLVR.Y	Y	32.88	1462.7568	13	11.0	488.5983	3	51.54	1.34E5	F20:12219	2	422	434	2-amino-3-oxo-butanoic_acid	Y4:2-amino-3-oxo-butanoic_acid:1000.00
1	1	sp|P02770|ALBU_RAT	N.PTS(+58.03)FLGHYLHEVAR.R	Y	32.87	1683.8607	14	0.9	562.2947	3	51.38		F19:12291	1	155	168	2 3-dihydro-2 2-dimethyl-7-benzofuranol N-methyl carbamate	S3:2 3-dihydro-2 2-dimethyl-7-benzofuranol N-methyl carbamate:1000.00
1	1	sp|P02770|ALBU_RAT	R.RHPYFYAP(+31.99)E(+57.02)LLYYAEK.Y	Y	32.84	2148.0315	16	1.3	717.0187	3	52.90		F17:11949	1	169	184	Dihydroxy; Carbamidomethylation (DHKE X@N-term)	P8:Dihydroxy:16.51;E9:Carbamidomethylation (DHKE X@N-term):9.45
1	1	sp|P02770|ALBU_RAT	K.L(+57.02)DAVK(+57.02)EKALVAAVR.Q	Y	32.83	1595.9358	14	4.9	532.9885	3	25.55	2.06E4	F7:4991	5	206	219	Carbamidomethylation (DHKE X@N-term)	L1:Carbamidomethylation (DHKE X@N-term):14.02;K5:Carbamidomethylation (DHKE X@N-term):0.00
1	1	sp|P02770|ALBU_RAT	K.TC(+57.02)VADENAEN(+.98)C(+57.02)DKSIHTLFGDKL.C	Y	32.79	2637.1687	23	-1.5	660.2985	4	31.15	2.88E4	F19:6621	3	76	98	Carbamidomethylation; Deamidation (NQ)	C2:Carbamidomethylation:1000.00;N10:Deamidation (NQ):47.09;C11:Carbamidomethylation:1000.00
1	1	sp|P02770|ALBU_RAT	R.F(+42.01)PNAE(+43.99)FAEITK.L	Y	32.75	1351.6295	11	6.1	676.8262	2	77.77	1.44E5	F11:19390	30	247	257	Acetylation (N-term); Carboxylation (E)	F1:Acetylation (N-term):1000.00;E5:Carboxylation (E):38.16
1	1	sp|P02770|ALBU_RAT	K.V(sub A)P(sub A)DKDNC(+57.02)FATEGPNLVAR.S	Y	32.72	2001.9578	18	3.9	668.3292	3	28.06		F8:5720	1	585	602	Carbamidomethylation; Mutation	C7:Carbamidomethylation:1000.00
1	1	sp|P02770|ALBU_RAT	T.S(+57.02)FLGHYLHEVAR.R	Y	32.68	1484.7524	12	-12.8	743.3740	2	71.24		F2:17285	1	157	168	Carbamidomethylation (DHKE X@N-term)	S1:Carbamidomethylation (DHKE X@N-term):43.09
1	1	sp|P02770|ALBU_RAT	C.TSFQE(+43.99)NPTSFLGHYLHEVAR.R	Y	32.65	2376.1135	20	-5.5	793.0408	3	63.73	9.53E4	F18:15520	2	149	168	Carboxylation (E)	E5:Carboxylation (E):85.25
1	1	sp|P02770|ALBU_RAT	N.D(sub K)ECCHGDLLEC(+57.02)ADDRAELAK.Y	Y	32.59	2261.9351	20	15.1	566.4996	4	24.98		F18:4815	2	267	286	Carbamidomethylation; Mutation	C11:Carbamidomethylation:1000.00
1	1	sp|P02770|ALBU_RAT	D.PPAC(+57.02)YGTVLAEY(sub F)QPLVEEPK.N	Y	32.58	2260.1084	20	11.8	754.3856	3	83.22	2.64E4	F17:19899	1	390	409	Carbamidomethylation; Mutation	C4:Carbamidomethylation:1000.00
1	1	sp|P02770|ALBU_RAT	K.L(+57.02)VQEVTD(-18.01)FAK.T	Y	32.58	1187.6187	10	4.0	594.8190	2	39.17	9.83E4	F10:8638	13	66	75	Carbamidomethylation (DHKE X@N-term); Dehydration	L1:Carbamidomethylation (DHKE X@N-term):38.16;D7:Dehydration:17.01
1	1	sp|P02770|ALBU_RAT	R.FPN(+.98)AE(+14.02)FAEITK.L	Y	32.39	1280.6288	11	-10.3	641.3151	2	43.28		F17:9400	1	247	257	Deamidation (NQ); Methyl ester	N3:Deamidation (NQ):1000.00;E5:Methyl ester:28.36
1	1	sp|P02770|ALBU_RAT	Y.GTVLAEFQPLVEEPK.N	Y	32.38	1655.8770	15	9.6	828.9537	2	66.36	4.23E4	F21:16048	3	395	409
1	1	sp|P02770|ALBU_RAT	N.CFM(sub A)TEGPNLVAR.S	Y	32.27	1336.6267	12	-5.4	669.3170	2	24.91		F16:4836	1	591	602	Mutation
1	1	sp|P02770|ALBU_RAT	P.C(+57.02)FSALTVDETYVPK(+114.04).E	Y	32.24	1742.8185	14	4.7	872.4207	2	54.24	2.51E4	F19:13085	1	511	524	Carbamidomethylation; Ubiquitin	C1:Carbamidomethylation:1000.00;K14:Ubiquitin:36.20
1	1	sp|P02770|ALBU_RAT	K.LM(sub V)QEVTDFAK.T	Y	32.21	1180.5798	10	14.8	591.3059	2	31.33	3.19E4	F5:6487	2	66	75	Mutation
1	1	sp|P02770|ALBU_RAT	K.A(+57.02)PQVSTPT(-18.01)LVEAAR.N	Y	32.18	1477.7888	14	4.6	493.6058	3	32.79		F21:7020	6	439	452	Carbamidomethylation (DHKE X@N-term); Dehydration	A1:Carbamidomethylation (DHKE X@N-term):29.98;T8:Dehydration:0.00
1	1	sp|P02770|ALBU_RAT	K.S(+57.02)IH(+57.02)TLFGDK.L	Y	32.13	1130.5720	9	3.2	566.2951	2	33.58	6.22E4	F10:7134	5	89	97	Carbamidomethylation (DHKE X@N-term)	S1:Carbamidomethylation (DHKE X@N-term):27.33;H3:Carbamidomethylation (DHKE X@N-term):32.52
1	1	sp|P02770|ALBU_RAT	K.TVT(sub M)GDFAQFVDK.C	Y	32.12	1326.6455	12	4.3	664.3329	2	43.97	4.36E4	F9:10116	9	570	581	Mutation
1	1	sp|P02770|ALBU_RAT	K.SIHTLFGD(+57.02)KLC(+57.02)AIPK(+57.02).L	Y	32.12	1812.9556	15	-9.1	454.2421	4	39.51		F2:8787	1	89	103	Carbamidomethylation (DHKE X@N-term); Carbamidomethylation	D8:Carbamidomethylation (DHKE X@N-term):0.00;C11:Carbamidomethylation:1000.00;K15:Carbamidomethylation (DHKE X@N-term):22.09
1	1	sp|P02770|ALBU_RAT	K.L(+104.03)GEYGFQNAVLVR.Y	Y	32.09	1568.7987	13	-12.1	785.3972	2	54.66		F16:13091	2	422	434	Benzoyl	L1:Benzoyl:1000.00
1	1	sp|P02770|ALBU_RAT	K.AADKD(+15.99)NC(+57.02)FAT(+79.97)EGPNLVAR.S	Y	32.08	2043.8721	18	13.6	682.3073	3	27.91		F5:5558	1	585	602	Hydroxylation; Carbamidomethylation; Phosphorylation (STY)	D5:Hydroxylation:0.00;C7:Carbamidomethylation:1000.00;T10:Phosphorylation (STY):1000.00
1	1	sp|P02770|ALBU_RAT	K.H(sub L)S(sub G)EYGFQNAVLVR.Y	Y	32.00	1518.7579	13	8.1	760.3924	2	55.85	4.35E4	F10:13031	2	422	434	Mutation
1	1	sp|P02770|ALBU_RAT	K.AETFTFHS(-18.01)DIC(+57.02)TLPDKEK.Q	Y	31.97	2119.9885	18	-4.9	531.0018	4	33.88	2.16E5	F4:7300	1	528	545	Dehydration; Carbamidomethylation	S8:Dehydration:0.00;C11:Carbamidomethylation:1000.00
1	1	sp|P02770|ALBU_RAT	K.YNEVLTQ(+.98)C(+57.02)C(+57.02)TE(+14.02)SDK(+42.01)AAC(+57.02)LTPK.L	Y	31.93	2544.1182	21	11.0	849.0560	3	28.25	2.58E5	F18:5728	1	185	205	Deamidation (NQ); Carbamidomethylation; Methyl ester; Acetylation (K)	Q7:Deamidation (NQ):45.16;C8:Carbamidomethylation:1000.00;C9:Carbamidomethylation:1000.00;E11:Methyl ester:0.00;K14:Acetylation (K):6.08;C17:Carbamidomethylation:1000.00
1	1	sp|P02770|ALBU_RAT	G.E(+225.09)YGFQNAVLVR.Y	Y	31.92	1519.7605	11	-11.0	760.8792	2	68.27		F19:16924	1	424	434	Iminobiotinylation	E1:Iminobiotinylation:1000.00
1	1	sp|P02770|ALBU_RAT	M.G(+57.02)DFAQFVDK.C	Y	31.87	1082.5032	9	4.4	542.2612	2	31.27	2.02E4	F9:6609	7	573	581	Carbamidomethylation (DHKE X@N-term)	G1:Carbamidomethylation (DHKE X@N-term):0.00
1	1	sp|P02770|ALBU_RAT	R.R(+42.01)HPD(+15.99)YSVSLLLR.L	Y	31.84	1512.8048	12	14.8	505.2830	3	34.85		F4:7575	1	361	372	Acetylation (N-term); Hydroxylation	R1:Acetylation (N-term):1000.00;D4:Hydroxylation:7.21
1	1	sp|P02770|ALBU_RAT	K.A(+57.02)AC(+57.02)LTPK(+57.02)LD(+57.02)AVK.E	Y	31.84	1456.7708	12	-1.0	729.3919	2	23.99	2.3E4	F17:4369	5	199	210	Carbamidomethylation (DHKE X@N-term); Carbamidomethylation	A1:Carbamidomethylation (DHKE X@N-term):28.74;C3:Carbamidomethylation:1000.00;K7:Carbamidomethylation (DHKE X@N-term):0.00;D9:Carbamidomethylation (DHKE X@N-term):0.00
1	1	sp|P02770|ALBU_RAT	L.G(+119.04)EYGFQNAVLVR.Y	Y	31.72	1470.7256	12	-10.6	736.3622	2	52.53		F18:12476	3	423	434	Pyridylacetyl	G1:Pyridylacetyl:1000.00
1	1	sp|P02770|ALBU_RAT	K.C(+42.01)CKAADKDNCFAY(sub T)EGPNLVAR.S	Y	31.71	2329.0288	21	7.5	777.3560	3	39.99	3.62E4	F20:9025	1	582	602	Acetylation (Protein N-term); Mutation	C1:Acetylation (Protein N-term):1000.00
1	1	sp|P02770|ALBU_RAT	K.EC(+57.02)C(+57.02)HGDLLEC(+57.02)ADDRAELAK(-2.02).Y	Y	31.69	2258.9353	19	-6.3	753.9810	3	24.84	2.07E4	F18:4777	3	268	286	Carbamidomethylation; 2-amino-3-oxo-butanoic_acid	C2:Carbamidomethylation:1000.00;C3:Carbamidomethylation:1000.00;C10:Carbamidomethylation:1000.00;K19:2-amino-3-oxo-butanoic_acid:1000.00
1	1	sp|P02770|ALBU_RAT	R.RHPYFYAPEL(+53.97)LYYAEK.Y	Y	31.68	2112.9919	16	-10.4	705.3306	3	52.98		F2:12460	1	169	184	Trifluoroleucine	L10:Trifluoroleucine:0.00
1	1	sp|P02770|ALBU_RAT	R.FPN(+.98)AE(+57.02)FAEITK.L	Y	31.52	1323.6346	11	2.9	662.8265	2	54.03	9.97E5	F20:12904	2	247	257	Deamidation (NQ); Carbamidomethylation (DHKE X@N-term)	N3:Deamidation (NQ):1000.00;E5:Carbamidomethylation (DHKE X@N-term):0.00
1	1	sp|P02770|ALBU_RAT	Y.FYAPE(+57.02)LLYYAEK.Y	Y	31.49	1562.7656	12	0.7	782.3906	2	66.79	7.79E5	F19:16528	8	173	184	Carbamidomethylation (DHKE X@N-term)	E5:Carbamidomethylation (DHKE X@N-term):31.56
1	1	sp|P02770|ALBU_RAT	K.LDAVKEK(+57.02)ALVAAVR.Q	Y	31.45	1538.9143	14	3.5	513.9805	3	22.49	1.4E4	F14:4074	2	206	219	Carbamidomethylation (DHKE X@N-term)	K7:Carbamidomethylation (DHKE X@N-term):14.04
1	1	sp|P02770|ALBU_RAT	K.Y(+57.02)NE(+57.02)VLTQC(+57.02)C(+57.02)TESDK.A	Y	31.43	1859.7666	14	6.0	930.8961	2	34.35	3.46E4	F19:7532	5	185	198	Carbamidomethylation (DHKE X@N-term); Carbamidomethylation	Y1:Carbamidomethylation (DHKE X@N-term):43.70;E3:Carbamidomethylation (DHKE X@N-term):47.82;C8:Carbamidomethylation:1000.00;C9:Carbamidomethylation:1000.00
1	1	sp|P02770|ALBU_RAT	A.A(+57.02)DKDNC(+57.02)FAT(+79.97)EGPNLVAR.S	Y	31.42	2013.8616	17	-6.9	504.4692	4	28.20	5.12E4	F10:5655	2	586	602	Carbamidomethylation (DHKE X@N-term); Carbamidomethylation; Phosphorylation (STY)	A1:Carbamidomethylation (DHKE X@N-term):0.00;C6:Carbamidomethylation:1000.00;T9:Phosphorylation (STY):1000.00
1	1	sp|P02770|ALBU_RAT	K.E(sub A)ADKDNCW(sub F)ATEGPNLVAR.S	Y	31.27	1987.9058	18	7.3	663.6474	3	25.57	1.2E5	F11:5050	1	585	602	Mutation
1	1	sp|P02770|ALBU_RAT	K.AETFTFHSDIC(+57.02)TQ(sub L)PDKEK.Q	Y	31.25	2152.9734	18	-2.1	539.2495	4	34.67	4.15E4	F2:7447	2	528	545	Carbamidomethylation; Mutation	C11:Carbamidomethylation:1000.00
1	1	sp|P02770|ALBU_RAT	C.KAADH(sub K)DNCFATEGPNLVAR.S	Y	31.22	2027.9482	19	-2.8	676.9882	3	28.04		F5:5591	1	584	602	Mutation
1	1	sp|P02770|ALBU_RAT	K.G(sub D)VFLGTFLYEYSR.R	Y	31.20	1550.7769	13	4.0	776.3988	2	84.40	8E4	F2:20709	5	348	360	Mutation
1	1	sp|P02770|ALBU_RAT	T.S(+58.03)FLGHYLHEVAR.R	Y	31.18	1485.7603	12	0.7	743.8879	2	71.21		F7:17171	5	157	168	2 3-dihydro-2 2-dimethyl-7-benzofuranol N-methyl carbamate	S1:2 3-dihydro-2 2-dimethyl-7-benzofuranol N-methyl carbamate:1000.00
1	1	sp|P02770|ALBU_RAT	R.FH(sub P)NAEFAEITK.L	Y	31.16	1305.6353	11	-13.9	653.8158	2	57.04	1.96E5	F19:13857	10	247	257	Mutation
1	1	sp|P02770|ALBU_RAT	K.TVMGDFN(sub A)QFVDK.C	Y	31.13	1399.6442	12	3.8	700.8320	2	47.57	2.34E5	F14:10708	1	570	581	Mutation
1	1	sp|P02770|ALBU_RAT	R.RPC(+57.02)FSALTVD(-18.01)E.T	Y	31.05	1275.5918	11	0.8	638.8037	2	43.26	7.61E4	F19:10023	5	509	519	Carbamidomethylation; Dehydration	C3:Carbamidomethylation:1000.00;D10:Dehydration:21.68
1	1	sp|P02770|ALBU_RAT	R.FPNAEFAE(+14.02)IT(-18.01)K.L	Y	31.00	1261.6343	11	-10.8	631.8176	2	43.67		F4:9996	2	247	257	Methyl ester; Dehydration	E8:Methyl ester:0.00;T10:Dehydration:1000.00
1	1	sp|P02770|ALBU_RAT	R.LP(+31.99)C(+57.02)VEDY(+79.97)LSAILNR.L	Y	30.99	1773.8008	14	-0.8	592.2737	3	89.37	4.33E4	F20:22225	1	470	483	Dihydroxy; Carbamidomethylation; Phosphorylation (STY)	P2:Dihydroxy:40.04;C3:Carbamidomethylation:1000.00;Y7:Phosphorylation (STY):14.04
1	1	sp|P02770|ALBU_RAT	K.AADK(+40.03)DNC(+57.02)FATEGPNLVAR.S	Y	30.98	1987.9421	18	-11.8	663.6469	3	30.29		F9:6334	4	585	602	Propionaldehyde +40; Carbamidomethylation	K4:Propionaldehyde +40:1000.00;C7:Carbamidomethylation:1000.00
1	1	sp|P02770|ALBU_RAT	K.T(sub A)ADKDNC(+57.02)FATEGPNLVAR.S	Y	30.98	1977.9214	18	4.1	660.3171	3	28.57		F9:5853	1	585	602	Carbamidomethylation; Mutation	C7:Carbamidomethylation:1000.00
1	1	sp|P02770|ALBU_RAT	Q.R(-42.02)FPNAEFAEITK.L	Y	30.95	1379.7085	12	-13.6	690.8521	2	67.87	2.64E5	F6:16076	1	246	257	Ornithine from Arginine	R1:Ornithine from Arginine:1000.00
1	1	sp|P02770|ALBU_RAT	N.C(+57.02)(+27.99)FATEGPNLVAR.S	Y	30.89	1361.6398	12	-4.8	681.8239	2	27.66		F17:5316	1	591	602	Carbamidomethylation; Formylation	C1:Carbamidomethylation:1000.00;C1:Formylation:1000.00
1	1	sp|P02770|ALBU_RAT	K.T(+42.01)VM(+15.99)GD(+57.02)FAQFVDK.C	Y	30.85	1471.6653	12	1.4	736.8409	2	40.53	1.6E5	F16:9186	18	570	581	Acetylation (N-term); Oxidation (M); Carbamidomethylation (DHKE X@N-term)	T1:Acetylation (N-term):1000.00;M3:Oxidation (M):1000.00;D5:Carbamidomethylation (DHKE X@N-term):56.47
1	1	sp|P02770|ALBU_RAT	K.LGE(+57.02)YGFQ(+.98)NAVLVR.Y	Y	30.80	1522.7780	13	-1.1	762.3954	2	56.47	9.35E4	F20:13555	2	422	434	Carbamidomethylation (DHKE X@N-term); Deamidation (NQ)	E3:Carbamidomethylation (DHKE X@N-term):0.00;Q7:Deamidation (NQ):0.00
1	1	sp|P02770|ALBU_RAT	K.TVM(+31.99)GD(+14.02)FAQFVDK.C	Y	30.76	1402.6438	12	10.1	702.3362	2	46.96		F4:10913	1	570	581	Sulphone; Methyl ester	M3:Sulphone:1000.00;D5:Methyl ester:62.39
1	1	sp|P02770|ALBU_RAT	R.RHQ(sub P)DYSVSLLLR.L	Y	30.74	1485.8052	12	-12.3	496.2696	3	29.46		F21:6085	1	361	372	Mutation
1	1	sp|P02770|ALBU_RAT	K.LDAVK(+57.02)E(+57.02)KALVAAVR.Q	Y	30.69	1595.9358	14	2.2	532.9871	3	28.33	1.69E4	F12:5591	2	206	219	Carbamidomethylation (DHKE X@N-term)	K5:Carbamidomethylation (DHKE X@N-term):0.00;E6:Carbamidomethylation (DHKE X@N-term):0.00
1	1	sp|P02770|ALBU_RAT	K.A(+42.01)PQ(+.98)VST(+79.97)PTLVEAAR.N	Y	30.65	1561.7389	14	-12.9	521.5802	3	52.17	2.17E4	F17:11751	2	439	452	Acetylation (N-term); Deamidation (NQ); Phosphorylation (STY)	A1:Acetylation (N-term):1000.00;Q3:Deamidation (NQ):1000.00;T6:Phosphorylation (STY):0.00
1	1	sp|P02770|ALBU_RAT	K.Q(sub L)GEYGY(sub F)QNAVLVR.Y	Y	30.61	1495.7419	13	8.6	748.8847	2	53.02	7.08E4	F10:12296	1	422	434	Mutation
1	1	sp|P02770|ALBU_RAT	K.E(+56.06)C(+57.02)C(+57.02)HGDLLEC(+57.02)ADDRAELAK.Y	Y	30.60	2317.0137	19	2.1	580.2619	4	26.33		F1:5216	1	268	286	Diethylation; Carbamidomethylation	E1:Diethylation:58.22;C2:Carbamidomethylation:1000.00;C3:Carbamidomethylation:1000.00;C10:Carbamidomethylation:1000.00
1	1	sp|P02770|ALBU_RAT	K.TVMGD(+57.02)FAQFVD(+57.02)K(+57.02).C	Y	30.59	1527.7028	12	2.5	764.8605	2	26.14	6.32E5	F8:5184	7	570	581	Carbamidomethylation (DHKE X@N-term)	D5:Carbamidomethylation (DHKE X@N-term):6.65;D11:Carbamidomethylation (DHKE X@N-term):55.80;K12:Carbamidomethylation (DHKE X@N-term):52.83
1	1	sp|P02770|ALBU_RAT	R.R(-42.02)HPYFYAPELLYYAEK.Y	Y	30.59	2016.9984	16	-0.4	673.3398	3	78.57	8.99E5	F21:19228	1	169	184	Ornithine from Arginine	R1:Ornithine from Arginine:1000.00
1	1	sp|P02770|ALBU_RAT	K.T(+57.02)VMGD(-18.01)FAQFVDK.C	Y	30.56	1395.6493	12	-6.8	698.8271	2	46.88		F21:10912	2	570	581	Carbamidomethylation (DHKE X@N-term); Dehydration	T1:Carbamidomethylation (DHKE X@N-term):0.00;D5:Dehydration:0.00
1	1	sp|P02770|ALBU_RAT	K.LVQ(+.98)EVTDFAK.T	Y	30.55	1149.5917	10	15.4	575.8120	2	31.40		F3:6479	1	66	75	Deamidation (NQ)	Q3:Deamidation (NQ):1000.00
1	1	sp|P02770|ALBU_RAT	K.DDNPNLPP(+37.03).F	Y	30.53	917.4243	8	-3.7	918.4281	1	69.89		F8:17216	47	131	138	Propargylamine	P8:Propargylamine:67.12
1	1	sp|P02770|ALBU_RAT	K.Y(+57.02)NEVLTQC(+57.02)C(+57.02)TESD(+57.02)KAAC(+57.02)LTPK.L	Y	30.50	2601.1509	21	0.5	868.0580	3	32.90		F14:6844	1	185	205	Carbamidomethylation (DHKE X@N-term); Carbamidomethylation	Y1:Carbamidomethylation (DHKE X@N-term):14.04;C8:Carbamidomethylation:1000.00;C9:Carbamidomethylation:1000.00;D13:Carbamidomethylation (DHKE X@N-term):0.00;C17:Carbamidomethylation:1000.00
1	1	sp|P02770|ALBU_RAT	S.N(sub K)LQAC(+57.02)C(+57.02)DKPVLQK.S	Y	30.49	1572.7753	13	5.8	525.2687	3	23.74	1.54E5	F10:4439	3	298	310	Carbamidomethylation; Mutation	C5:Carbamidomethylation:1000.00;C6:Carbamidomethylation:1000.00
1	1	sp|P02770|ALBU_RAT	K.Y(sub L)N(sub G)EYGFQNAVLVR.Y	Y	30.46	1571.7732	13	15.6	786.9061	2	54.93		F16:13164	1	422	434	Mutation
1	1	sp|P02770|ALBU_RAT	K.AETFTFHSD(+53.92)IC(+57.02)TLPDKEK.Q	Y	30.43	2191.9182	18	-6.7	548.9832	4	33.34		F5:7036	1	528	545	Replacement of 2 protons by iron; Carbamidomethylation	D9:Replacement of 2 protons by iron:15.08;C11:Carbamidomethylation:1000.00
1	1	sp|P02770|ALBU_RAT	R.RPC(+57.02)FSALTVDETYVPKEFK.A	Y	30.38	2286.1355	19	4.9	572.5439	4	50.22	5.55E3	F7:11687	1	509	527	Carbamidomethylation	C3:Carbamidomethylation:1000.00
1	1	sp|P02770|ALBU_RAT	K.SIH(+57.02)TLFGDKLC(+57.02)AIPK(+57.02).L	Y	30.35	1812.9556	15	0.8	454.2466	4	40.85	7.61E3	F6:9086	1	89	103	Carbamidomethylation (DHKE X@N-term); Carbamidomethylation	H3:Carbamidomethylation (DHKE X@N-term):0.00;C11:Carbamidomethylation:1000.00;K15:Carbamidomethylation (DHKE X@N-term):8.15
1	1	sp|P02770|ALBU_RAT	S.QC(+57.02)LAEIEHD(+79.97)NIPADLPSIAADFVEDKEVC(+57.02)K.N	Y	30.34	3505.5781	30	13.4	877.4135	4	74.20		F19:18554	4	312	341	Carbamidomethylation; Phosphorylation (HCDR)	C2:Carbamidomethylation:1000.00;D9:Phosphorylation (HCDR):0.00;C29:Carbamidomethylation:1000.00
1	1	sp|P02770|ALBU_RAT	R.M(+57.02)SQRFPNAEFAEITK.L	Y	30.34	1824.8828	15	-6.5	609.2976	3	23.71	8.94E3	F7:4484	1	243	257	Carbamidomethylation (DHKE X@N-term)	M1:Carbamidomethylation (DHKE X@N-term):32.94
1	1	sp|P02770|ALBU_RAT	K.AADKDNCL(sub F)ATEGPNLVAR.S	Y	30.33	1856.9050	18	6.8	619.9799	3	35.02	7.13E4	F4:7621	1	585	602	Mutation
1	1	sp|P02770|ALBU_RAT	K.C(+57.02)PY(+79.97)EEHIKLVQ(+.98)EVTDFAK.T	Y	30.33	2286.0278	18	7.2	572.5184	4	32.27		F15:6786	1	58	75	Carbamidomethylation; Phosphorylation (STY); Deamidation (NQ)	C1:Carbamidomethylation:1000.00;Y3:Phosphorylation (STY):28.74;Q11:Deamidation (NQ):1000.00
1	1	sp|P02770|ALBU_RAT	K.AETFT(-2.02)FHSDIC(+57.02)TLPDKEK.Q	Y	30.32	2135.9834	18	4.1	535.0053	4	35.82		F19:7948	1	528	545	2-amino-3-oxo-butanoic_acid; Carbamidomethylation	T5:2-amino-3-oxo-butanoic_acid:0.00;C11:Carbamidomethylation:1000.00
1	1	sp|P02770|ALBU_RAT	R.H(+42.01)PYW(sub F)YAPELLYYAEK.Y	Y	30.26	1983.9407	15	-10.6	662.3138	3	78.64	2.06E4	F2:19217	1	170	184	Acetylation (Protein N-term); Mutation	H1:Acetylation (Protein N-term):1000.00
1	1	sp|P02770|ALBU_RAT	K.LC(+57.02)AIPK(+27.99)LR.D	Y	30.26	997.5742	8	7.4	499.7981	2	34.15	3.64E4	F5:7260	5	98	105	Carbamidomethylation; Formylation	C2:Carbamidomethylation:1000.00;K6:Formylation:76.17
1	1	sp|P02770|ALBU_RAT	K.AETFTFHSDIC(+57.02).T	Y	30.20	1326.5551	11	6.3	664.2890	2	38.15	3.95E4	F5:8323	1	528	538	Carbamidomethylation	C11:Carbamidomethylation:1000.00
1	1	sp|P02770|ALBU_RAT	K.L(+57.02)DAVK(+57.02)E(+57.02)KALVAAVR.Q	Y	30.18	1652.9573	14	3.0	551.9947	3	31.84	2.07E4	F13:6546	4	206	219	Carbamidomethylation (DHKE X@N-term)	L1:Carbamidomethylation (DHKE X@N-term):17.01;K5:Carbamidomethylation (DHKE X@N-term):0.00;E6:Carbamidomethylation (DHKE X@N-term):0.00
1	1	sp|P02770|ALBU_RAT	K.APQVSTPTLVE(+57.02)AAR(-.98).N	Y	30.12	1494.8154	14	4.1	748.4180	2	32.64		F17:6625	2	439	452	Carbamidomethylation (DHKE X@N-term); Amidation	E11:Carbamidomethylation (DHKE X@N-term):52.32;R14:Amidation:1000.00
1	1	sp|P02770|ALBU_RAT	K.TVMP(sub G)DFAQFVDK.C	Y	30.11	1396.6697	12	-4.0	699.3394	2	46.30		F11:10810	9	570	581	Mutation
1	1	sp|P02770|ALBU_RAT	R.M(+15.99)SQRFPNAEFAEITK.L	Y	30.08	1783.8563	15	3.4	595.6281	3	33.30	2.82E4	F9:7175	5	243	257	Oxidation (M)	M1:Oxidation (M):1000.00
1	1	sp|P02770|ALBU_RAT	K.YNEVLTQ(+.98)C(+57.02)C(+57.02)TESDKAAC(+57.02)LTPKL.D	Y	30.02	2601.1760	22	-4.5	868.0621	3	30.56		F16:6415	1	185	206	Deamidation (NQ); Carbamidomethylation	Q7:Deamidation (NQ):200.00;C8:Carbamidomethylation:1000.00;C9:Carbamidomethylation:1000.00;C17:Carbamidomethylation:1000.00
1	1	sp|P02770|ALBU_RAT	K.AAD(+14.02)KDNCFATEGPNLVAR.S	Y	29.91	1904.9050	18	1.9	635.9768	3	31.38		F3:6473	1	585	602	Methyl ester	D3:Methyl ester:0.00
1	1	sp|P02770|ALBU_RAT	E.RR(-42.02)PC(+57.02)FSALTVDETYVPK.E	Y	29.91	1996.0088	17	5.4	666.3471	3	59.35	5.93E4	F14:13730	1	508	524	Ornithine from Arginine; Carbamidomethylation	R2:Ornithine from Arginine:0.00;C4:Carbamidomethylation:1000.00
1	1	sp|P02770|ALBU_RAT	R.RHPYFYAPE(+55.92)LLYYAEK.Y	Y	29.90	2114.9399	16	8.3	529.7466	4	50.90		F16:12061	1	169	184	Replacement of 2 protons by nickel	E9:Replacement of 2 protons by nickel:49.54
1	1	sp|P02770|ALBU_RAT	R.R(+57.02)PCFSALTVDETYVPK.E	Y	29.84	1881.9294	16	6.4	628.3211	3	45.81		F2:10514	1	509	524	Carbamidomethylation (DHKE X@N-term)	R1:Carbamidomethylation (DHKE X@N-term):34.08
1	1	sp|P02770|ALBU_RAT	K.LP(sub G)EYGFQNAVLVR.Y	Y	29.83	1504.8037	13	3.3	502.6102	3	72.44	3.55E4	F19:18074	1	422	434	Mutation
1	1	sp|P02770|ALBU_RAT	K.T(+43.01)VMGD(+14.02)FAQFVDK.C	Y	29.75	1413.6598	12	1.5	707.8383	2	25.45	2.57E6	F7:4965	3	570	581	Carbamylation; Methyl ester	T1:Carbamylation:41.98;D5:Methyl ester:53.33
1	1	sp|P02770|ALBU_RAT	A.QFVDKC(+57.02)C(+57.02)KAADKDN(+406.16)C(+57.02)FATEGPNLVAR.S	Y	29.63	3419.5432	26	13.5	684.9252	5	39.67		F18:8916	1	577	602	Carbamidomethylation; HexNAc2	C6:Carbamidomethylation:1000.00;C7:Carbamidomethylation:1000.00;N14:HexNAc2:40.94;C15:Carbamidomethylation:1000.00
1	1	sp|P02770|ALBU_RAT	R.RH(+57.02)PYFY(-18.01)APELLYYAEK.Y	Y	29.58	2098.0312	16	0.7	525.5154	4	59.77	1.86E4	F9:14414	1	169	184	Carbamidomethylation (DHKE X@N-term); Dehydration	H2:Carbamidomethylation (DHKE X@N-term):0.00;Y6:Dehydration:0.00
1	1	sp|P02770|ALBU_RAT	R.H(+57.02)(+57.02)PYFYAPE(+57.02)LLYYAEK.Y	Y	29.58	2073.9836	15	-1.2	692.3344	3	77.52	5.76E5	F19:19448	4	170	184	Carbamidomethylation (DHKE X@N-term)	H1:Carbamidomethylation (DHKE X@N-term):30.31;H1:Carbamidomethylation (DHKE X@N-term):30.31;E8:Carbamidomethylation (DHKE X@N-term):0.00
1	1	sp|P02770|ALBU_RAT	K.DN(-17.03)C(+57.02)FATEGPNLVAR.S	Y	29.47	1545.6881	14	8.8	773.8581	2	54.17	3.07E4	F20:12941	2	589	602	Ammonia-loss (N); Carbamidomethylation	N2:Ammonia-loss (N):19.48;C3:Carbamidomethylation:1000.00
1	1	sp|P02770|ALBU_RAT	E.C(+57.02)C(+57.02)HGDL(+88.00)LEC(+57.02)ADDRAELAK.Y	Y	29.43	2219.9067	18	1.8	555.9850	4	24.98	9.29E3	F8:4858	1	269	286	Carbamidomethylation; 3-sulfanylpropanoyl	C1:Carbamidomethylation:1000.00;C2:Carbamidomethylation:1000.00;L6:3-sulfanylpropanoyl:0.00;C9:Carbamidomethylation:1000.00
1	1	sp|P02770|ALBU_RAT	K.AETFTFH(+57.02)SDIC(+57.02)TLPDKE(+57.02)K.Q	Y	29.39	2252.0420	18	3.0	564.0195	4	33.76	4.53E5	F9:7305	1	528	545	Carbamidomethylation (DHKE X@N-term); Carbamidomethylation	H7:Carbamidomethylation (DHKE X@N-term):14.04;C11:Carbamidomethylation:1000.00;E17:Carbamidomethylation (DHKE X@N-term):0.00
1	1	sp|P02770|ALBU_RAT	K.LGE(+14.02)Y(+79.97)GFQN(+.98)AVLVR.Y	Y	29.35	1559.7385	13	-0.6	520.9198	3	54.99	5.11E4	F19:13289	1	422	434	Methyl ester; Phosphorylation (STY); Deamidation (NQ)	E3:Methyl ester:44.14;Y4:Phosphorylation (STY):1000.00;N8:Deamidation (NQ):0.00
1	1	sp|P02770|ALBU_RAT	K.LGEYGFQ(+15.00)NAVLVR.Y	Y	29.35	1479.7721	13	9.5	740.9003	2	61.41		F13:14229	3	422	434	Deamidation followed by a methylation	Q7:Deamidation followed by a methylation:0.00
1	1	sp|P02770|ALBU_RAT	R.RHPD(-18.01)Y(+79.97)SVSLLLR.L	Y	29.27	1516.7551	12	10.3	506.5975	3	33.05	1.34E4	F11:7149	1	361	372	Dehydration; Phosphorylation (STY)	D4:Dehydration:9.40;Y5:Phosphorylation (STY):12.28
1	1	sp|P02770|ALBU_RAT	R.G(sub R)PC(+57.02)FSALTVDETYVPK.E	Y	29.19	1782.8499	16	8.5	892.4398	2	62.09	7.06E4	F19:15242	4	509	524	Carbamidomethylation; Mutation	C3:Carbamidomethylation:1000.00
1	1	sp|P02770|ALBU_RAT	K.TVMN(sub G)DFAQFVDK.C	Y	29.15	1413.6598	12	1.9	707.8385	2	25.20	2.77E5	F4:4877	1	570	581	Mutation
1	1	sp|P02770|ALBU_RAT	N.C(+57.02)C(+57.02)(sub F)ATEGPNLVAR.S	Y	29.15	1346.6071	12	8.0	674.3162	2	27.91		F16:5672	1	591	602	Carbamidomethylation; Mutation	C1:Carbamidomethylation:1000.00;C2:Carbamidomethylation:1000.00
1	1	sp|P02770|ALBU_RAT	L.GEY(+108.00)GFQNAVLVR.Y	Y	29.14	1459.6860	12	-3.8	730.8475	2	52.20	9.26E4	F15:12186	4	423	434	O-Ethylphosphorylation	Y3:O-Ethylphosphorylation:1000.00
1	1	sp|P02770|ALBU_RAT	F.VDKCCKAADKDNCFM(sub A)TEGPNLVAR.S	Y	29.12	2627.1963	24	13.0	657.8149	4	27.17	2.53E4	F9:5465	1	579	602	Mutation
1	1	sp|P02770|ALBU_RAT	K.AADKDY(sub N)CFATEGPNLVAR.S	Y	29.11	1939.9098	18	-12.4	647.6359	3	50.43	3.48E4	F4:11846	1	585	602	Mutation
1	1	sp|P02770|ALBU_RAT	R.RPC(+57.02)FSALTVDETYVPK(+42.01)E.F	Y	29.10	2052.9827	17	11.1	685.3424	3	45.22		F19:10577	1	509	525	Carbamidomethylation; Acetylation (K)	C3:Carbamidomethylation:1000.00;K16:Acetylation (K):1000.00
1	1	sp|P02770|ALBU_RAT	K.AAD(+57.02)KDN(+.98)C(+57.02)FATEGPNLVAR.S	Y	29.07	2005.9163	18	0.1	1003.9655	2	29.89	4.37E5	F1:6209	1	585	602	Carbamidomethylation (DHKE X@N-term); Deamidation (NQ); Carbamidomethylation	D3:Carbamidomethylation (DHKE X@N-term):0.00;N6:Deamidation (NQ):0.00;C7:Carbamidomethylation:1000.00
1	1	sp|P02770|ALBU_RAT	R.L(+42.01)PC(+57.02)VE(+43.99)DYLSAILNR.L	Y	29.05	1747.8451	14	2.8	874.9323	2	95.76		F16:23918	2	470	483	Acetylation (N-term); Carbamidomethylation; Carboxylation (E)	L1:Acetylation (N-term):1000.00;C3:Carbamidomethylation:1000.00;E5:Carboxylation (E):1000.00
1	1	sp|P02770|ALBU_RAT	S.AILNR.L	N	29.04	585.3598	5	-0.6	586.3667	1	90.15	7.21E4	F20:22433	8	479	483
1	1	sp|P02770|ALBU_RAT	R.RH(+57.02)PYFYAPELLYYAEK(+15.99).Y	Y	29.03	2132.0366	16	-6.6	711.6815	3	58.19	7.13E4	F21:13905	2	169	184	Carbamidomethylation (DHKE X@N-term); Hydroxylation	H2:Carbamidomethylation (DHKE X@N-term):0.00;K16:Hydroxylation:8.28
1	1	sp|P02770|ALBU_RAT	K.LRDNYGE(+57.02)LADC(+57.02)C(+57.02)AK.Q	Y	29.01	1740.7560	14	-2.4	581.2579	3	23.02	2.12E5	F9:4321	1	104	117	Carbamidomethylation (DHKE X@N-term); Carbamidomethylation	E7:Carbamidomethylation (DHKE X@N-term):0.00;C11:Carbamidomethylation:1000.00;C12:Carbamidomethylation:1000.00
1	1	sp|P02770|ALBU_RAT	R.RHR(sub P)YFYAPELLYYAEK.Y	Y	28.95	2118.0686	16	-4.7	707.0269	3	54.22		F16:12970	2	169	184	Mutation
1	1	sp|P02770|ALBU_RAT	K.H(sub L)VQEVTDFAK.T	Y	28.94	1172.5825	10	-6.5	587.2947	2	31.69	4.13E4	F10:6615	1	66	75	Mutation
1	1	sp|P02770|ALBU_RAT	K.W(sub A)ADKDN(+.98)C(+57.02)FATEGPNLVAR.S	Y	28.89	2063.9370	18	15.2	688.9967	3	29.77		F7:6154	1	585	602	Deamidation (NQ); Carbamidomethylation; Mutation	N6:Deamidation (NQ):47.82;C7:Carbamidomethylation:1000.00
1	1	sp|P02770|ALBU_RAT	L.L(+298.19)EC(+57.02)ADDRAELAK.Y	Y	28.86	1687.8490	12	1.7	563.6246	3	24.93	9.56E4	F21:4823	3	275	286	Levuglandinyl-lysine anhyropyrrole adduct; Carbamidomethylation	L1:Levuglandinyl-lysine anhyropyrrole adduct:84.41;C3:Carbamidomethylation:1000.00
1	1	sp|P02770|ALBU_RAT	K.LGE(+21.98)Y(+79.97)GFQNAVLVR.Y	Y	28.70	1566.7207	13	-0.4	523.2473	3	57.37	1.17E5	F19:13949	1	422	434	Sodium adduct; Phosphorylation (STY)	E3:Sodium adduct:43.70;Y4:Phosphorylation (STY):1000.00
1	1	sp|P02770|ALBU_RAT	K.LGE(+57.02)YGFQ(+.98)NAVLVR(+14.02).Y	Y	28.69	1536.7936	13	10.5	769.4121	2	57.47		F5:13412	1	422	434	Carbamidomethylation (DHKE X@N-term); Deamidation (NQ); Methyl ester	E3:Carbamidomethylation (DHKE X@N-term):0.00;Q7:Deamidation (NQ):14.02;R13:Methyl ester:1000.00
1	1	sp|P02770|ALBU_RAT	K.AQ(sub E)P(sub T)FTFHSDIC(+57.02)TLPDKEK.Q	Y	28.68	2133.0200	18	12.8	712.0231	3	33.86	7.28E4	F19:7392	1	528	545	Carbamidomethylation; Mutation	C11:Carbamidomethylation:1000.00
1	1	sp|P02770|ALBU_RAT	K.A(+57.02)ETFTFHSD(+57.02)IC(+57.02)TLPDKE(+57.02)K.Q	Y	28.65	2309.0635	18	4.0	578.2755	4	33.80	1.78E5	F20:7308	1	528	545	Carbamidomethylation (DHKE X@N-term); Carbamidomethylation	A1:Carbamidomethylation (DHKE X@N-term):0.00;D9:Carbamidomethylation (DHKE X@N-term):14.04;C11:Carbamidomethylation:1000.00;E17:Carbamidomethylation (DHKE X@N-term):0.00
1	1	sp|P02770|ALBU_RAT	V.TKIN(+.98)KECC(+57.02)HGDLLEC(+57.02)ADDRAELAK.Y	Y	28.46	2789.2781	24	-8.0	698.3212	4	24.45		F11:4738	1	263	286	Deamidation (NQ); Carbamidomethylation	N4:Deamidation (NQ):1000.00;C8:Carbamidomethylation:1000.00;C15:Carbamidomethylation:1000.00
1	1	sp|P02770|ALBU_RAT	K.AETFTFHF(sub S)DIC(+57.02)TLPDKEK.Q	Y	28.45	2198.0354	18	3.5	550.5181	4	33.86		F21:7320	1	528	545	Carbamidomethylation; Mutation	C11:Carbamidomethylation:1000.00
1	1	sp|P02770|ALBU_RAT	C.FAT(+203.08)EGPNLVAR.S	Y	28.42	1376.6936	11	-5.1	689.3506	2	41.78	1.09E5	F7:9425	1	592	602	HexNAcylation (ST)	T3:HexNAcylation (ST):1000.00
1	1	sp|P02770|ALBU_RAT	K.LVQEM(sub V)TDFAK.T	Y	28.41	1180.5798	10	14.1	591.3055	2	31.74	2.8E4	F7:6698	2	66	75	Mutation
1	1	sp|P02770|ALBU_RAT	R.H(+138.10)PDYSVSLLLR.L	Y	28.38	1436.8027	11	12.1	479.9473	3	32.56	7.61E4	F15:6865	1	362	372	Dehydrated 4-hydroxynonenal	H1:Dehydrated 4-hydroxynonenal:1000.00
1	1	sp|P02770|ALBU_RAT	C.F(+149.03)ATEGPNLVAR.S	Y	28.35	1322.6440	11	3.6	662.3317	2	27.07		F9:5437	1	592	602	Benzyl isothiocyanate	F1:Benzyl isothiocyanate:1000.00
1	1	sp|P02770|ALBU_RAT	T.SC(+57.02)(sub F)QENPTSFLGHYLHEVAR.R	Y	28.34	2244.0381	19	12.0	749.0289	3	70.53		F4:17166	1	150	168	Carbamidomethylation; Mutation	C2:Carbamidomethylation:1000.00
1	1	sp|P02770|ALBU_RAT	K.LGEYGFQNAVLR(sub V)R.Y	Y	28.29	1521.8052	13	1.8	761.9113	2	50.49	5.66E4	F5:11574	3	422	434	Mutation
1	1	sp|P02770|ALBU_RAT	K.LGQ(sub E)YGFQNAVLVR.Y	Y	28.24	1463.7885	13	-2.8	488.9354	3	51.26		F11:12173	1	422	434	Mutation
1	1	sp|P02770|ALBU_RAT	K.LRDNYGE(+57.02)LAD(+57.02)C(+57.02)C(+57.02)AK.Q	Y	28.22	1797.7773	14	-0.1	899.8959	2	30.40	1.4E5	F7:6330	1	104	117	Carbamidomethylation (DHKE X@N-term); Carbamidomethylation	E7:Carbamidomethylation (DHKE X@N-term):9.45;D10:Carbamidomethylation (DHKE X@N-term):7.81;C11:Carbamidomethylation:1000.00;C12:Carbamidomethylation:1000.00
1	1	sp|P02770|ALBU_RAT	K.APQVA(sub S)TPTLVEAAR.N	Y	28.21	1422.7831	14	-6.7	712.3940	2	32.62		F16:6993	1	439	452	Mutation
1	1	sp|P02770|ALBU_RAT	K.AAD(+21.98)KD(+14.02)NC(+57.02)FATEGPNLVAR.S	Y	28.20	1983.9084	18	-13.3	662.3013	3	26.21		F9:5197	1	585	602	Sodium adduct; Methyl ester; Carbamidomethylation	D3:Sodium adduct:7.32;D5:Methyl ester:7.32;C7:Carbamidomethylation:1000.00
1	1	sp|P02770|ALBU_RAT	R.L(+57.02)PC(+57.02)VEDYLS(-18.01)AILNR.L	Y	28.19	1700.8556	14	6.1	851.4402	2	84.29	9.66E4	F3:20374	1	470	483	Carbamidomethylation (DHKE X@N-term); Carbamidomethylation; Dehydration	L1:Carbamidomethylation (DHKE X@N-term):14.19;C3:Carbamidomethylation:1000.00;S9:Dehydration:0.00
1	1	sp|P02770|ALBU_RAT	R.H(+42.01)PYL(sub F)YAPELLYYAEK.Y	Y	28.16	1910.9454	15	-0.1	956.4799	2	78.90	6.43E4	F19:19826	3	170	184	Acetylation (Protein N-term); Mutation	H1:Acetylation (Protein N-term):1000.00
1	1	sp|P02770|ALBU_RAT	K.LY(sub G)EYGFQ(+.98)NAVLVR.Y	Y	28.15	1571.7983	13	-7.1	786.9009	2	54.65		F16:13088	2	422	434	Deamidation (NQ); Mutation	Q7:Deamidation (NQ):17.01
1	1	sp|P02770|ALBU_RAT	R.RHPYFYAR(sub P)ELLYYAEK.Y	Y	28.13	2118.0686	16	-4.8	707.0267	3	50.87		F19:12148	1	169	184	Mutation
1	1	sp|P02770|ALBU_RAT	R.RPC(+57.02)FSALTVDETS(sub Y)VPKE.F	Y	28.05	1934.9407	17	-3.3	645.9854	3	42.69		F19:9864	4	509	525	Carbamidomethylation; Mutation	C3:Carbamidomethylation:1000.00
1	1	sp|P02770|ALBU_RAT	K.T(+57.02)VMGDFAQFVD(+57.02)K(+57.02).C	Y	28.04	1527.7028	12	8.8	764.8654	2	26.71	3.94E5	F6:5270	1	570	581	Carbamidomethylation (DHKE X@N-term)	T1:Carbamidomethylation (DHKE X@N-term):5.55;D11:Carbamidomethylation (DHKE X@N-term):56.47;K12:Carbamidomethylation (DHKE X@N-term):52.22
1	1	sp|P02770|ALBU_RAT	R.L(+88.00)PC(+57.02)VEDYLSAILNR.L	Y	27.96	1749.8429	14	-5.7	584.2849	3	90.29		F16:22588	2	470	483	3-sulfanylpropanoyl; Carbamidomethylation	L1:3-sulfanylpropanoyl:0.00;C3:Carbamidomethylation:1000.00
1	1	sp|P02770|ALBU_RAT	K.AADK(+41.03)DNC(+57.02)FATEGPNLVAR.S	Y	27.95	1988.9374	18	-0.3	663.9862	3	26.86		F9:5378	1	585	602	Amidination of lysines or N-terminal amines with methyl acetimidate; Carbamidomethylation	K4:Amidination of lysines or N-terminal amines with methyl acetimidate:0.00;C7:Carbamidomethylation:1000.00
1	1	sp|P02770|ALBU_RAT	K.APQ(+.98)VS(+79.97)TPTLVEAAR.N	Y	27.86	1519.7283	14	10.2	507.5885	3	33.89	2.41E4	F5:7189	1	439	452	Deamidation (NQ); Phosphorylation (STY)	Q3:Deamidation (NQ):1000.00;S5:Phosphorylation (STY):0.00
1	1	sp|P02770|ALBU_RAT	K.AADKD(+88.00)NC(+57.02)FATEGPNLVAR.S	Y	27.84	2035.9091	18	3.2	679.6458	3	28.31	4.11E4	F13:5612	1	585	602	3-sulfanylpropanoyl; Carbamidomethylation	D5:3-sulfanylpropanoyl:0.00;C7:Carbamidomethylation:1000.00
1	1	sp|P02770|ALBU_RAT	R.R(+27.99)PC(+57.02)FSALTVDETYVPK.E	Y	27.84	1909.9243	16	6.9	637.6531	3	42.22	9.94E4	F19:9730	1	509	524	Formylation; Carbamidomethylation	R1:Formylation:43.92;C3:Carbamidomethylation:1000.00
1	1	sp|P02770|ALBU_RAT	R.RPC(+57.02)FSALTVDETY(+125.90)VPK.E	Y	27.78	2007.8260	16	10.0	670.2893	3	54.74	2.67E4	F17:12435	1	509	524	Carbamidomethylation; Iodination	C3:Carbamidomethylation:1000.00;Y13:Iodination:1000.00
1	1	sp|P02770|ALBU_RAT	K.APQVSTPTLVEAARN(+.98)LGR.V	Y	27.78	1880.0115	18	-0.1	627.6777	3	42.54	2.13E4	F9:9724	1	439	456	Deamidation (NQ)	N15:Deamidation (NQ):27.62
1	1	sp|P02770|ALBU_RAT	K.LGEYGFQN(+15.99)AVLVR.Y	Y	27.76	1480.7673	13	5.8	741.3953	2	51.66		F20:12251	1	422	434	Hydroxylation	N8:Hydroxylation:0.00
1	1	sp|P02770|ALBU_RAT	A.DKDN(+192.06)C(+57.02)FATEGPNLVAR.S	Y	27.68	1997.9000	16	-14.6	666.9642	3	27.85	2.82E4	F13:5491	2	587	602	Heptose; Carbamidomethylation	N4:Heptose:14.63;C5:Carbamidomethylation:1000.00
1	1	sp|P02770|ALBU_RAT	R.L(+42.01)PC(+57.02)VEDY(-18.01)LSAILNR.L	Y	27.59	1685.8446	14	-13.9	562.9477	3	88.66	3.31E4	F20:22045	1	470	483	Acetylation (N-term); Carbamidomethylation; Dehydration	L1:Acetylation (N-term):1000.00;C3:Carbamidomethylation:1000.00;Y7:Dehydration:0.00
1	1	sp|P02770|ALBU_RAT	R.R(+57.02)HPYFYAP(+15.99)ELLYYAEK.Y	Y	27.56	2132.0366	16	1.8	711.6874	3	58.78		F18:14180	1	169	184	Carbamidomethylation (DHKE X@N-term); Hydroxylation	R1:Carbamidomethylation (DHKE X@N-term):0.00;P8:Hydroxylation:0.00
1	1	sp|P02770|ALBU_RAT	L.G(+226.08)EYGFQNAVLVR.Y	Y	27.55	1577.7660	12	2.9	789.8926	2	54.17		F14:12418	1	423	434	Biotinylation	G1:Biotinylation:1000.00
1	1	sp|P02770|ALBU_RAT	K.C(+57.02)C(+57.02)KAADKDNC(+57.02)FAT(+236.21)EGPNLVAR.S	Y	27.51	2632.2810	21	-9.9	659.0710	4	27.51		F19:5592	1	582	602	Carbamidomethylation; Palmitoleyl	C1:Carbamidomethylation:1000.00;C2:Carbamidomethylation:1000.00;C10:Carbamidomethylation:1000.00;T13:Palmitoleyl:1000.00
1	1	sp|P02770|ALBU_RAT	E.C(+57.02)C(+57.02)H(+40.03)GDLLEC(+57.02)ADDRAELAK.Y	Y	27.46	2171.9397	18	-1.7	543.9913	4	23.14		F8:4359	1	269	286	Carbamidomethylation; Propionaldehyde +40	C1:Carbamidomethylation:1000.00;C2:Carbamidomethylation:1000.00;H3:Propionaldehyde +40:57.60;C9:Carbamidomethylation:1000.00
1	1	sp|P02770|ALBU_RAT	K.QIKKQT(+79.97)ALAELVK.H	Y	27.43	1548.8640	13	-3.5	517.2935	3	32.31	1.72E5	F11:6939	1	546	558	Phosphorylation (STY)	T6:Phosphorylation (STY):1000.00
1	1	sp|P02770|ALBU_RAT	H.PD(+294.18)YSVSLLLR.L	Y	27.41	1455.8224	10	-5.7	486.2787	3	29.80		F8:6209	10	363	372	CHDH	D2:CHDH:1000.00
1	1	sp|P02770|ALBU_RAT	R.R(+57.02)H(+57.02)PYFYAPE(+57.02)LLYYAEK.Y	Y	27.38	2230.0847	16	-0.1	744.3688	3	58.12	2.21E5	F19:14158	2	169	184	Carbamidomethylation (DHKE X@N-term)	R1:Carbamidomethylation (DHKE X@N-term):50.07;H2:Carbamidomethylation (DHKE X@N-term):51.54;E9:Carbamidomethylation (DHKE X@N-term):16.36
1	1	sp|P02770|ALBU_RAT	K.AAC(+57.02)LTPK(+114.04)LDAVK.E	Y	27.32	1399.7493	12	5.0	467.5927	3	23.43	5.33E4	F6:4378	1	199	210	Carbamidomethylation; Ubiquitin	C3:Carbamidomethylation:1000.00;K7:Ubiquitin:14.04
1	1	sp|P02770|ALBU_RAT	D.N(+.98)CFT(sub A)TEGPNLVAR.S	Y	27.30	1421.6609	13	8.0	711.8434	2	30.44		F9:6375	1	590	602	Deamidation (NQ); Mutation	N1:Deamidation (NQ):24.34
1	1	sp|P02770|ALBU_RAT	N.C(+57.02)FATE(+43.99)GPNLVAR.S	Y	27.29	1377.6346	12	3.3	689.8269	2	28.85	3.01E4	F10:5832	1	591	602	Carbamidomethylation; Carboxylation (E)	C1:Carbamidomethylation:1000.00;E5:Carboxylation (E):1000.00
1	1	sp|P02770|ALBU_RAT	K.C(+57.02)C(+57.02)AEGDPPA(-.98).C	Y	27.23	974.3586	9	-5.7	975.3604	1	85.45		F5:20710	1	384	392	Carbamidomethylation; Amidation	C1:Carbamidomethylation:1000.00;C2:Carbamidomethylation:1000.00;A9:Amidation:1000.00
1	1	sp|P02770|ALBU_RAT	K.T(+57.02)VMGD(+57.02)FAQ(+.98)FVDK.C	Y	27.22	1471.6653	12	3.5	736.8425	2	41.42		F9:9418	4	570	581	Carbamidomethylation (DHKE X@N-term); Deamidation (NQ)	T1:Carbamidomethylation (DHKE X@N-term):44.14;D5:Carbamidomethylation (DHKE X@N-term):28.13;Q8:Deamidation (NQ):1000.00
1	1	sp|P02770|ALBU_RAT	C.FS(+58.03)ALTVDETYVPK.E	Y	27.17	1526.7742	13	0.3	764.3946	2	58.00		F17:13305	1	512	524	2 3-dihydro-2 2-dimethyl-7-benzofuranol N-methyl carbamate	S2:2 3-dihydro-2 2-dimethyl-7-benzofuranol N-methyl carbamate:1000.00
1	1	sp|P02770|ALBU_RAT	K.LVQ(+.98)E(+14.02)VTDFAK.T	Y	27.16	1163.6074	10	-12.3	582.8038	2	31.42		F3:6484	1	66	75	Deamidation (NQ); Methyl ester	Q3:Deamidation (NQ):1000.00;E4:Methyl ester:9.42
1	1	sp|P02770|ALBU_RAT	N.AVLVR.Y	N	27.13	556.3696	5	12.3	557.3837	1	54.59		F21:12961	1	430	434
1	1	sp|P02770|ALBU_RAT	Y.EEHIK(+42.01)LVQEVTDFAK.T	Y	27.13	1826.9414	15	0.9	609.9883	3	40.71		F11:9272	1	61	75	Acetylation (K)	K5:Acetylation (K):57.10
1	1	sp|P02770|ALBU_RAT	K.L(+57.02)RDN(+.98)YGELADC(+57.02)C(+57.02)AK(+57.02).Q	Y	27.09	1798.7614	14	0.4	600.5946	3	22.90	2.61E4	F10:4212	1	104	117	Carbamidomethylation (DHKE X@N-term); Deamidation (NQ); Carbamidomethylation	L1:Carbamidomethylation (DHKE X@N-term):0.00;N4:Deamidation (NQ):1000.00;C11:Carbamidomethylation:1000.00;C12:Carbamidomethylation:1000.00;K14:Carbamidomethylation (DHKE X@N-term):11.12
1	1	sp|P02770|ALBU_RAT	V.EDYC(sub L)SAILNR.L	Y	27.08	1182.5339	10	-5.6	592.2709	2	89.71		F19:22748	1	474	483	Mutation
1	1	sp|P02770|ALBU_RAT	V.E(-18.01)DYLSAILNR.L	Y	26.97	1174.5981	10	0.0	588.3063	2	83.63	1.58E4	F19:21104	2	474	483	Pyro-glu from E	E1:Pyro-glu from E:1000.00
1	1	sp|P02770|ALBU_RAT	K.YNEVLTQC(+57.02)C(+57.02)TE(+57.02)SDKAACLTPK.L	Y	26.94	2487.1079	21	5.4	830.0477	3	28.09	3.13E5	F20:5702	1	185	205	Carbamidomethylation; Carbamidomethylation (DHKE X@N-term)	C8:Carbamidomethylation:1000.00;C9:Carbamidomethylation:1000.00;E11:Carbamidomethylation (DHKE X@N-term):0.00
1	1	sp|P02770|ALBU_RAT	R.R(+42.01)HPD(+21.98)YSVSLLLR.L	Y	26.91	1518.7919	12	-13.0	507.2646	3	29.72		F17:5850	2	361	372	Acetylation (N-term); Sodium adduct	R1:Acetylation (N-term):1000.00;D4:Sodium adduct:58.11
1	1	sp|P02770|ALBU_RAT	K.Q(sub A)PQVSP(sub T)PTLVEAAR.N	Y	26.86	1491.8044	14	9.7	498.2802	3	33.15	1.68E5	F1:7122	1	439	452	Mutation
1	1	sp|P02770|ALBU_RAT	N.CFAD(sub T)EGPNLVAR.S	Y	26.84	1290.6027	12	11.9	646.3163	2	28.68	4.65E4	F5:5764	1	591	602	Mutation
1	1	sp|P02770|ALBU_RAT	K.A(-15.01)PQVSTPTLVEAAR.N	Y	26.83	1423.7671	14	-1.6	712.8896	2	32.54	1.79E4	F16:6972	1	439	452	ISD (z+2)-series	A1:ISD (z+2)-series:1000.00
1	1	sp|P02770|ALBU_RAT	Y.FY(-2.02)APELLYYAEK.Y	Y	26.82	1503.7285	12	-3.5	752.8689	2	68.85	3.39E4	F4:16721	2	173	184	2-amino-3-oxo-butanoic_acid	Y2:2-amino-3-oxo-butanoic_acid:61.82
1	1	sp|P02770|ALBU_RAT	R.L(+42.01)PC(+57.02)VE(+57.02)D(+14.02)YLSAILNR.L	Y	26.77	1774.8923	14	0.6	592.6384	3	89.40		F2:22034	2	470	483	Acetylation (N-term); Carbamidomethylation; Carbamidomethylation (DHKE X@N-term); Methyl ester	L1:Acetylation (N-term):1000.00;C3:Carbamidomethylation:1000.00;E5:Carbamidomethylation (DHKE X@N-term):0.00;D6:Methyl ester:0.00
1	1	sp|P02770|ALBU_RAT	A.ETFTFH(+73.03)SDIC(+57.02)TLPDKEK.Q	Y	26.76	2139.9907	17	13.3	714.3470	3	33.90		F19:7403	1	529	545	Ethoxyformylation; Carbamidomethylation	H6:Ethoxyformylation:1000.00;C10:Carbamidomethylation:1000.00
1	1	sp|P02770|ALBU_RAT	K.APQVSTQ(sub P)TLVEAAR.N	Y	26.76	1469.7838	14	-9.7	735.8921	2	33.91		F7:7303	2	439	452	Mutation
1	1	sp|P02770|ALBU_RAT	K.LGT(sub E)W(sub Y)GFQNAVLVR.Y	Y	26.67	1459.7936	13	2.9	730.9062	2	52.65	8.87E4	F3:12181	8	422	434	Mutation
1	1	sp|P02770|ALBU_RAT	K.C(+57.02)C(+57.02)KAADKDNC(+57.02)FAK(sub T)EGPNLVAR.S	Y	26.65	2423.1143	21	3.6	808.7150	3	44.47	4.52E4	F7:10148	1	582	602	Carbamidomethylation; Mutation	C1:Carbamidomethylation:1000.00;C2:Carbamidomethylation:1000.00;C10:Carbamidomethylation:1000.00
1	1	sp|P02770|ALBU_RAT	T.S(+58.01)FLGHYLHEVAR.R	Y	26.62	1485.7365	12	13.0	743.8851	2	71.39		F9:17467	1	157	168	Carboxymethyl (KW X@N-term)	S1:Carboxymethyl (KW X@N-term):1000.00
1	1	sp|P02770|ALBU_RAT	K.LD(+57.02)AVKE(+57.02)K(+57.02)ALVAAVR.Q	Y	26.58	1652.9573	14	0.7	551.9934	3	31.14		F8:6585	1	206	219	Carbamidomethylation (DHKE X@N-term)	D2:Carbamidomethylation (DHKE X@N-term):0.00;E6:Carbamidomethylation (DHKE X@N-term):0.00;K7:Carbamidomethylation (DHKE X@N-term):0.00
1	1	sp|P02770|ALBU_RAT	K.L(+57.02)VQEVTDFAK(+14.02)(+42.01).T	Y	26.52	1261.6554	10	14.5	631.8441	2	42.69	5.58E4	F13:9413	4	66	75	Carbamidomethylation (DHKE X@N-term); Methyl ester; Acetylation (K)	L1:Carbamidomethylation (DHKE X@N-term):26.52;K10:Methyl ester:20.70;K10:Acetylation (K):1000.00
1	1	sp|P02770|ALBU_RAT	R.H(sub R)PCFA(sub S)ALTVDETYVPK.E	Y	26.48	1789.8708	16	9.6	597.6366	3	49.61		F13:11240	1	509	524	Mutation
1	1	sp|P02770|ALBU_RAT	R.PC(+57.02)FS(+365.13)ALTVDETYVPK.E	Y	26.31	2090.9604	15	-12.9	697.9851	3	44.23	3.67E4	F19:10297	1	510	524	Carbamidomethylation; Hex1HexNAc1	C2:Carbamidomethylation:1000.00;S4:Hex1HexNAc1:16.66
1	1	sp|P02770|ALBU_RAT	K.Y(+57.02)NEVLTQC(+57.02)C(+57.02)TESDKAAC(+57.02)LTPK(+57.02).L	Y	26.31	2601.1509	21	2.3	868.0596	3	32.02	1.25E5	F20:6809	1	185	205	Carbamidomethylation (DHKE X@N-term); Carbamidomethylation	Y1:Carbamidomethylation (DHKE X@N-term):14.04;C8:Carbamidomethylation:1000.00;C9:Carbamidomethylation:1000.00;C17:Carbamidomethylation:1000.00;K21:Carbamidomethylation (DHKE X@N-term):7.40
1	1	sp|P02770|ALBU_RAT	K.TVMGDFAQFVD(+57.02)K.C	Y	26.29	1413.6598	12	7.0	707.8421	2	60.32	2.42E4	F17:13922	1	570	581	Carbamidomethylation (DHKE X@N-term)	D11:Carbamidomethylation (DHKE X@N-term):0.00
1	1	sp|P02770|ALBU_RAT	K.AADKDNC(+57.02)FATE(+57.02)GPNLVAR(-.98).S	Y	26.26	2003.9482	18	3.7	668.9925	3	26.28	7.44E4	F9:5217	1	585	602	Carbamidomethylation; Carbamidomethylation (DHKE X@N-term); Amidation	C7:Carbamidomethylation:1000.00;E11:Carbamidomethylation (DHKE X@N-term):25.74;R18:Amidation:1000.00
1	1	sp|P02770|ALBU_RAT	K.LC(+57.02)AIPK(+42.01)LR(+14.02).D	Y	26.21	1025.6056	8	6.9	513.8136	2	39.71	1.12E4	F17:8483	1	98	105	Carbamidomethylation; Acetylation (K); Methyl ester	C2:Carbamidomethylation:1000.00;K6:Acetylation (K):1000.00;R8:Methyl ester:1000.00
1	1	sp|P02770|ALBU_RAT	R.RPCFSALTVD(+14.02)ETYVPK.E	Y	26.20	1838.9236	16	10.2	613.9880	3	43.54		F17:9470	1	509	524	Methyl ester	D10:Methyl ester:12.28
1	1	sp|P02770|ALBU_RAT	R.RHPYFY(-94.04)APELLYYAEK.Y	Y	26.17	1964.9784	16	-3.5	655.9978	3	65.49		F17:15270	1	169	184	Dehydroalanine (Y)	Y6:Dehydroalanine (Y):0.00
1	1	sp|P02770|ALBU_RAT	H.IK(+340.10)LVQEVTDFAK.T	Y	26.10	1729.8873	12	-11.8	577.6296	3	31.55	3.35E5	F2:6581	3	64	75	Glucosylgalactosyl hydroxylysine	K2:Glucosylgalactosyl hydroxylysine:90.76
1	1	sp|P02770|ALBU_RAT	K.LVQEVTDF(+31.99)AK(+57.02).T	Y	26.07	1237.6190	10	4.9	619.8198	2	31.08		F17:6212	1	66	75	Dihydroxy; Carbamidomethylation (DHKE X@N-term)	F8:Dihydroxy:1000.00;K10:Carbamidomethylation (DHKE X@N-term):0.00
1	1	sp|P02770|ALBU_RAT	R.R(+57.02)PC(+57.02)FSALTVD(+57.02)ETYVPK(+57.02).E	Y	26.06	2052.9939	16	3.6	685.3411	3	58.01	3.49E4	F19:14126	1	509	524	Carbamidomethylation (DHKE X@N-term); Carbamidomethylation	R1:Carbamidomethylation (DHKE X@N-term):4.78;C3:Carbamidomethylation:1000.00;D10:Carbamidomethylation (DHKE X@N-term):14.02;K16:Carbamidomethylation (DHKE X@N-term):46.87
1	1	sp|P02770|ALBU_RAT	K.AADK(+57.02)D(+57.02)NC(+57.02)FATE(+57.02)GPNLVAR.S	Y	26.03	2118.9751	18	3.8	707.3350	3	29.06		F5:5866	1	585	602	Carbamidomethylation (DHKE X@N-term); Carbamidomethylation	K4:Carbamidomethylation (DHKE X@N-term):6.63;D5:Carbamidomethylation (DHKE X@N-term):5.55;C7:Carbamidomethylation:1000.00;E11:Carbamidomethylation (DHKE X@N-term):4.69
1	1	sp|P02770|ALBU_RAT	K.L(+57.02)QAC(+57.02)C(+57.02)D(+57.02)K(+42.01)PVLQK.S	Y	26.03	1614.7858	12	-0.8	808.3995	2	27.03	3.04E4	F8:5432	1	299	310	Carbamidomethylation (DHKE X@N-term); Carbamidomethylation; Acetylation (K)	L1:Carbamidomethylation (DHKE X@N-term):28.17;C4:Carbamidomethylation:1000.00;C5:Carbamidomethylation:1000.00;D6:Carbamidomethylation (DHKE X@N-term):19.69;K7:Acetylation (K):22.07
1	1	sp|P02770|ALBU_RAT	R.HPYFY(+15.01)APELLYYAEK.Y	Y	26.01	1917.9301	15	-1.8	640.3162	3	67.31	7.16E3	F3:15975	1	170	184	Tyrosine oxidation to 2-aminotyrosine	Y5:Tyrosine oxidation to 2-aminotyrosine:14.04
1	1	sp|P02770|ALBU_RAT	R.RPC(+57.02)FSALTVDE(+37.95)TYVPK.E	Y	26.01	1919.8763	16	-2.8	640.9642	3	44.35	2.28E4	F7:10115	2	509	524	Carbamidomethylation; Replacement of 2 protons by calcium	C3:Carbamidomethylation:1000.00;E11:Replacement of 2 protons by calcium:0.00
1	1	sp|P02770|ALBU_RAT	K.LDAVK(+57.02)EK(+57.02)ALVAAVR.Q	Y	25.98	1595.9358	14	-0.9	532.9854	3	28.08	1.69E4	F12:5525	2	206	219	Carbamidomethylation (DHKE X@N-term)	K5:Carbamidomethylation (DHKE X@N-term):0.00;K7:Carbamidomethylation (DHKE X@N-term):0.00
1	1	sp|P02770|ALBU_RAT	K.AADKDNC(+57.02)FATEGPNLVARG(sub S).K	Y	25.92	2004.9323	19	6.2	669.3221	3	26.95	1.57E6	F6:5334	1	585	603	Carbamidomethylation; Mutation	C7:Carbamidomethylation:1000.00
1	1	sp|P02770|ALBU_RAT	R.RH(+125.90)PDYSVSLLLR.L	Y	25.91	1580.6960	12	2.4	527.9072	3	43.21	5.44E3	F3:9656	1	361	372	Iodination	H2:Iodination:0.00
1	1	sp|P02770|ALBU_RAT	K.EFKAE(+57.02)TFTFHSDIC(+57.02)TLPDKEK.Q	Y	25.88	2599.2263	21	-4.2	650.8112	4	39.04	1.01E5	F20:8764	1	525	545	Carbamidomethylation (DHKE X@N-term); Carbamidomethylation	E5:Carbamidomethylation (DHKE X@N-term):0.00;C14:Carbamidomethylation:1000.00
1	1	sp|P02770|ALBU_RAT	N.P(+57.02)TSFLGH(+57.02)YLHEVAR.R	Y	25.84	1739.8743	14	2.9	580.9670	3	52.94		F19:12725	1	155	168	Carbamidomethylation (DHKE X@N-term)	P1:Carbamidomethylation (DHKE X@N-term):69.58;H7:Carbamidomethylation (DHKE X@N-term):38.16
1	1	sp|P02770|ALBU_RAT	R.M(+42.01)(+15.99)SQRFPN(+.98)AEFAEITK.L	Y	25.81	1826.8508	15	0.5	609.9579	3	24.18	9.2E4	F10:4552	1	243	257	Acetylation (N-term); Oxidation (M); Deamidation (NQ)	M1:Acetylation (N-term):1000.00;M1:Oxidation (M):1000.00;N7:Deamidation (NQ):0.00
1	1	sp|P02770|ALBU_RAT	N.CFY(sub A)TEGPNLVAR.S	Y	25.80	1368.6495	12	-5.5	685.3282	2	39.38	6.72E4	F19:8942	2	591	602	Mutation
1	1	sp|P02770|ALBU_RAT	K.APQVS(+79.97)TPTLVEAAR.N	Y	25.77	1518.7443	14	1.1	760.3802	2	33.30	3.52E4	F16:7188	1	439	452	Phosphorylation (STY)	S5:Phosphorylation (STY):30.46
1	1	sp|P02770|ALBU_RAT	K.A(+42.01)PQVV(sub S)TPTLVEAAR.N	Y	25.76	1492.8250	14	-0.5	747.4194	2	33.52		F5:7086	2	439	452	Acetylation (Protein N-term); Mutation	A1:Acetylation (Protein N-term):1000.00
1	1	sp|P02770|ALBU_RAT	K.L(+57.02)GE(+43.99)YGFQNAVLVR.Y	Y	25.72	1565.7838	13	1.2	783.9001	2	83.88	5.56E3	F19:21174	1	422	434	Carbamidomethylation (DHKE X@N-term); Carboxylation (E)	L1:Carbamidomethylation (DHKE X@N-term):1000.00;E3:Carboxylation (E):1000.00
1	1	sp|P02770|ALBU_RAT	K.T(+79.96)VM(+15.99)GDFAQFVDK.C	Y	25.70	1452.5901	12	7.3	485.2075	3	47.76	1.07E4	F2:11059	1	570	581	Sulfation; Oxidation (M)	T1:Sulfation:1000.00;M3:Oxidation (M):1000.00
1	1	sp|P02770|ALBU_RAT	G.E(+175.04)YGFQNAVLVR.Y	Y	25.70	1469.7091	11	0.1	735.8619	2	53.05		F16:12651	1	424	434	Naphthalene-2 3-dicarboxaldehyde	E1:Naphthalene-2 3-dicarboxaldehyde:1000.00
1	1	sp|P02770|ALBU_RAT	C.F(+362.14)ATEGPNLVAR.S	Y	25.67	1535.7507	11	9.1	512.9288	3	28.10	7.85E4	F4:5684	1	592	602	Nucleophilic addtion to cytopiloyne	F1:Nucleophilic addtion to cytopiloyne:22.07
1	1	sp|P02770|ALBU_RAT	K.C(+57.02)PYEEHIKLVQEVTDFAK.T	Y	25.52	2205.0776	18	11.5	552.2830	4	52.38	1.28E4	F20:12449	1	58	75	Carbamidomethylation	C1:Carbamidomethylation:1000.00
1	1	sp|P02770|ALBU_RAT	A.ADK(+42.01)DNC(+57.02)FAT(+79.97)EGPNLVAR.S	Y	25.42	1998.8506	17	6.1	667.2949	3	27.78		F10:5538	1	586	602	Acetylation (K); Carbamidomethylation; Phosphorylation (STY)	K3:Acetylation (K):1000.00;C6:Carbamidomethylation:1000.00;T9:Phosphorylation (STY):1000.00
1	1	sp|P02770|ALBU_RAT	R.F(+57.02)K(+57.02)DLGEQHFK.G	Y	25.40	1361.6727	10	4.8	454.9004	3	23.48	9.67E4	F6:4390	2	35	44	Carbamidomethylation (DHKE X@N-term)	F1:Carbamidomethylation (DHKE X@N-term):14.04;K2:Carbamidomethylation (DHKE X@N-term):17.01
1	1	sp|P02770|ALBU_RAT	R.RH(+57.02)PD(-18.01)YSVSLLLR.L	Y	25.37	1493.8103	12	7.3	498.9477	3	37.87	4.97E4	F5:8252	1	361	372	Carbamidomethylation (DHKE X@N-term); Dehydration	H2:Carbamidomethylation (DHKE X@N-term):0.00;D4:Dehydration:0.00
1	1	sp|P02770|ALBU_RAT	K.AETFTFH(+57.02)SD(+57.02)IC(+57.02)TLPDK.E	Y	25.36	1994.9044	16	8.2	665.9809	3	41.22	2.24E5	F5:9134	1	528	543	Carbamidomethylation (DHKE X@N-term); Carbamidomethylation	H7:Carbamidomethylation (DHKE X@N-term):0.00;D9:Carbamidomethylation (DHKE X@N-term):0.00;C11:Carbamidomethylation:1000.00
1	1	sp|P02770|ALBU_RAT	K.AETFTFHH(sub S)DIC(+57.02)TLPDKEK.Q	Y	25.31	2188.0259	18	2.1	730.3508	3	33.62		F4:7227	1	528	545	Carbamidomethylation; Mutation	C11:Carbamidomethylation:1000.00
1	1	sp|P02770|ALBU_RAT	F.V(+42.01)DKCCKF(sub A)ADKDNCFATEGPNLVAR.S	Y	25.25	2685.2349	24	11.2	672.3235	4	30.16	8.5E3	F7:6263	1	579	602	Acetylation (Protein N-term); Mutation	V1:Acetylation (Protein N-term):1000.00
1	1	sp|P02770|ALBU_RAT	V.TKINKECC(+57.02)HGDLLEC(+57.02)ADDRAELAK.Y	Y	25.22	2788.2942	24	10.1	558.6718	5	22.64		F19:4241	1	263	286	Carbamidomethylation	C8:Carbamidomethylation:1000.00;C15:Carbamidomethylation:1000.00
1	1	sp|P02770|ALBU_RAT	D.I(+27.99)C(+57.02)TLPDKEK.Q	Y	25.16	1130.5641	9	5.7	566.2925	2	33.14		F3:6955	2	537	545	Formylation; Carbamidomethylation	I1:Formylation:62.39;C2:Carbamidomethylation:1000.00
1	1	sp|P02770|ALBU_RAT	R.R(+15.99)PC(+57.02)FSALTVDETYVPK.E	Y	25.07	1897.9243	16	3.6	633.6510	3	41.89	4.95E4	F19:9637	1	509	524	Hydroxylation; Carbamidomethylation	R1:Hydroxylation:0.00;C3:Carbamidomethylation:1000.00
1	1	sp|P02770|ALBU_RAT	D.PPAC(+57.02)YGTVLAEFQ(+15.00)PLVEEPK.N	Y	24.98	2259.1133	20	-1.5	754.0439	3	83.44		F17:19956	1	390	409	Carbamidomethylation; Deamidation followed by a methylation	C4:Carbamidomethylation:1000.00;Q13:Deamidation followed by a methylation:1000.00
1	1	sp|P02770|ALBU_RAT	A.P(+183.98)QVSTPTLVEAAR.N	Y	24.98	1551.7239	13	13.5	518.2556	3	51.47		F4:12126	1	440	452	3-Sulfobenzoic succinimidyl ester	P1:3-Sulfobenzoic succinimidyl ester:1000.00
1	1	sp|P02770|ALBU_RAT	R.RHPD(-18.01)YSVSLLLR.L	Y	24.98	1436.7888	12	1.5	479.9376	3	29.80	6.62E4	F16:6199	1	361	372	Dehydration	D4:Dehydration:0.00
1	1	sp|P02770|ALBU_RAT	K.L(+57.02)C(+57.02)AIPK(+42.01)LR(+14.02).D	Y	24.95	1082.6270	8	-12.2	542.3141	2	44.14	1.36E4	F6:9959	1	98	105	Carbamidomethylation (DHKE X@N-term); Carbamidomethylation; Acetylation (K); Methyl ester	L1:Carbamidomethylation (DHKE X@N-term):1000.00;C2:Carbamidomethylation:1000.00;K6:Acetylation (K):1000.00;R8:Methyl ester:1000.00
1	1	sp|P02770|ALBU_RAT	K.YNEVLTQC(+57.02)C(+57.02)TESDK.A	Y	24.93	1745.7236	14	-0.6	873.8686	2	20.21	1.37E4	F18:3564	1	185	198	Carbamidomethylation	C8:Carbamidomethylation:1000.00;C9:Carbamidomethylation:1000.00
1	1	sp|P02770|ALBU_RAT	R.H(+42.01)(+57.02)PD(+57.02)YSVSLLLR.L	Y	24.88	1454.7517	11	-3.9	485.9226	3	31.72		F21:6719	1	362	372	Acetylation (N-term); Carbamidomethylation (DHKE X@N-term)	H1:Acetylation (N-term):1000.00;H1:Carbamidomethylation (DHKE X@N-term):1000.00;D3:Carbamidomethylation (DHKE X@N-term):1000.00
1	1	sp|P02770|ALBU_RAT	Y.F(+57.02)YAPE(+14.02)LLYYAEK.Y	Y	24.84	1576.7812	12	-10.3	789.3898	2	79.12		F19:19886	2	173	184	Carbamidomethylation (DHKE X@N-term); Methyl ester	F1:Carbamidomethylation (DHKE X@N-term):43.66;E5:Methyl ester:37.35
1	1	sp|P02770|ALBU_RAT	K.L(+88.00)VQEVTDFAK.T	Y	24.81	1236.6060	10	3.5	619.3124	2	41.66	2.35E4	F7:9394	1	66	75	3-sulfanylpropanoyl	L1:3-sulfanylpropanoyl:10.11
1	1	sp|P02770|ALBU_RAT	C.H(+316.20)GDLLEC(+57.02)ADDRAELAK.Y	Y	24.76	2128.0510	16	3.9	533.0221	4	20.15	9.86E3	F21:3551	1	271	286	Levuglandinyl-lysine pyrrole adduct; Carbamidomethylation	H1:Levuglandinyl-lysine pyrrole adduct:46.15;C7:Carbamidomethylation:1000.00
1	1	sp|P02770|ALBU_RAT	P.KV(sub L)RDNYGELADC(+57.02)C(+57.02)AK.Q	Y	24.72	1797.8137	15	12.0	600.2857	3	30.06	5.66E4	F5:6141	1	103	117	Carbamidomethylation; Mutation	C12:Carbamidomethylation:1000.00;C13:Carbamidomethylation:1000.00
1	1	sp|P02770|ALBU_RAT	A.ADKDN(+29.04)C(+57.02)FATEGPNLVAR.S	Y	24.71	1905.9128	17	14.2	636.3206	3	30.79	1.57E4	F19:6522	1	586	602	Deamidation followed by esterification with ethanol; Carbamidomethylation	N5:Deamidation followed by esterification with ethanol:53.45;C6:Carbamidomethylation:1000.00
1	1	sp|P02770|ALBU_RAT	K.L(+42.01)GEF(sub Y)GFQNAVLVR.Y	Y	24.69	1490.7881	13	9.4	746.4083	2	67.64	2.74E4	F16:16580	1	422	434	Acetylation (Protein N-term); Mutation	L1:Acetylation (Protein N-term):1000.00
1	1	sp|P02770|ALBU_RAT	A.T(+75.98)EGPNLVAR.S	Y	24.58	1031.4893	9	-7.9	1032.4884	1	29.92		F10:6126	1	594	602	EDT	T1:EDT:1000.00
1	1	sp|P02770|ALBU_RAT	R.F(+43.01)PNAE(+57.02)FAEITK.L	Y	24.58	1365.6564	11	3.8	456.2278	3	24.09	2.89E5	F13:4495	1	247	257	Carbamylation; Carbamidomethylation (DHKE X@N-term)	F1:Carbamylation:43.70;E5:Carbamidomethylation (DHKE X@N-term):28.36
1	1	sp|P02770|ALBU_RAT	N.C(+57.02)FD(sub A)TEGPNLVAR.S	Y	24.55	1377.6346	12	-5.4	689.8209	2	28.48	4.29E4	F6:5754	1	591	602	Carbamidomethylation; Mutation	C1:Carbamidomethylation:1000.00
1	1	sp|P02770|ALBU_RAT	N.CELH(sub Y)EKLGEYGFQN(+.98)AVLVR.Y	Y	24.53	2205.0889	19	-3.8	736.0341	3	55.67		F11:13383	1	416	434	Deamidation (NQ); Mutation	N14:Deamidation (NQ):17.01
1	1	sp|P02770|ALBU_RAT	K.L(+57.02)GE(+14.02)YGFQNAVLVR(+14.02).Y	Y	24.51	1549.8252	13	2.9	775.9221	2	61.18	3.55E4	F17:14150	1	422	434	Carbamidomethylation (DHKE X@N-term); Methyl ester	L1:Carbamidomethylation (DHKE X@N-term):1000.00;E3:Methyl ester:1000.00;R13:Methyl ester:1000.00
1	1	sp|P02770|ALBU_RAT	R.RPC(+57.02)FS(+77.99)ALTVDETYVPK.E	Y	24.51	1959.9165	16	1.6	654.3138	3	46.77		F3:10632	1	509	524	Carbamidomethylation; Methylphosphonylation	C3:Carbamidomethylation:1000.00;S5:Methylphosphonylation:9.42
1	1	sp|P02770|ALBU_RAT	F.SALTVDETYVPK(+57.02).E	Y	24.49	1378.6980	12	0.2	690.3564	2	33.11	2.64E4	F5:6976	1	513	524	Carbamidomethylation (DHKE X@N-term)	K12:Carbamidomethylation (DHKE X@N-term):22.09
1	1	sp|P02770|ALBU_RAT	L.GEY(+162.05)GFQNAVLVR.Y	Y	24.46	1513.7412	12	-12.2	505.5815	3	51.72		F20:12268	1	423	434	Hexose (NSY)	Y3:Hexose (NSY):6.65
1	1	sp|P02770|ALBU_RAT	R.RHPD(+53.92)YSVSLLLR.L	Y	24.44	1508.7186	12	5.6	503.9163	3	31.25		F6:6510	1	361	372	Replacement of 2 protons by iron	D4:Replacement of 2 protons by iron:66.10
1	1	sp|P02770|ALBU_RAT	L.PSIAAD(+43.99)FVEDKEVC(+57.02)K.N	Y	24.41	1750.8083	15	2.5	876.4136	2	74.29		F17:17564	1	327	341	Carboxylation (DKW); Carbamidomethylation	D6:Carboxylation (DKW):17.70;C14:Carbamidomethylation:1000.00
1	1	sp|P02770|ALBU_RAT	D.NCH(sub F)ATEGPNLVAR.S	Y	24.40	1380.6569	13	7.8	691.3411	2	39.79	9.58E3	F18:8949	1	590	602	Mutation
1	1	sp|P02770|ALBU_RAT	F.TFHSDICTLPDKEK.Q	Y	24.37	1632.7817	14	-12.8	545.2609	3	33.88		F21:7325	2	532	545
1	1	sp|P02770|ALBU_RAT	K.M(sub L)S(sub G)EYGFQNAVLVR.Y	Y	24.30	1512.7395	13	7.5	757.3827	2	52.58	1.26E4	F14:12008	2	422	434	Mutation
1	1	sp|P02770|ALBU_RAT	R.RPC(+57.02)FSALTVDETY(-18.01)VPK.E	Y	24.30	1863.9188	16	-0.1	622.3135	3	45.18	5.75E4	F17:9903	1	509	524	Carbamidomethylation; Dehydration	C3:Carbamidomethylation:1000.00;Y13:Dehydration:0.00
1	1	sp|P02770|ALBU_RAT	V.TKINKEC(+57.02)CHGDLLEC(+57.02)ADDR.A	Y	24.29	2275.9983	19	8.6	570.0117	4	19.68		F6:3397	1	263	281	Carbamidomethylation	C7:Carbamidomethylation:1000.00;C15:Carbamidomethylation:1000.00
1	1	sp|P02770|ALBU_RAT	K.LVQEVTDY(sub F)AK.T	Y	24.27	1164.6027	10	-0.9	583.3081	2	31.85	1.97E4	F10:6656	1	66	75	Mutation
1	1	sp|P02770|ALBU_RAT	C.VEDYLSAILNR.L	Y	24.26	1291.6771	11	-1.5	646.8448	2	66.56	1.57E4	F16:16296	2	473	483
1	1	sp|P02770|ALBU_RAT	K.SIH(+57.02)TLFGD(+57.02)KLC(+57.02)AIPK.L	Y	24.22	1812.9556	15	2.4	605.3273	3	43.02	2.42E5	F11:9915	2	89	103	Carbamidomethylation (DHKE X@N-term); Carbamidomethylation	H3:Carbamidomethylation (DHKE X@N-term):0.00;D8:Carbamidomethylation (DHKE X@N-term):0.00;C11:Carbamidomethylation:1000.00
1	1	sp|P02770|ALBU_RAT	C.VEDY(+122.01)LSAILNR.L	Y	24.20	1413.6904	11	2.3	707.8541	2	95.05	2.43E4	F16:23752	1	473	483	O-Isopropylphosphorylation	Y4:O-Isopropylphosphorylation:45.01
1	1	sp|P02770|ALBU_RAT	K.H(sub L)GT(sub E)YGFQN(+.98)AVLVR.Y	Y	24.17	1461.7365	13	4.5	731.8788	2	55.05	3.34E4	F1:13105	1	422	434	Deamidation (NQ); Mutation	N8:Deamidation (NQ):17.01
1	1	sp|P02770|ALBU_RAT	K.LVQE(+57.02)VTD(+57.02)FAK.T	Y	24.14	1262.6506	10	0.2	632.3327	2	28.63	1.76E4	F15:5786	1	66	75	Carbamidomethylation (DHKE X@N-term)	E4:Carbamidomethylation (DHKE X@N-term):9.45;D7:Carbamidomethylation (DHKE X@N-term):0.00
1	1	sp|P02770|ALBU_RAT	C.F(+57.02)SALTVD(+57.02)ETYVPK.E	Y	24.14	1582.7878	13	-1.9	792.3997	2	58.48		F17:13435	1	512	524	Carbamidomethylation (DHKE X@N-term)	F1:Carbamidomethylation (DHKE X@N-term):38.64;D7:Carbamidomethylation (DHKE X@N-term):0.00
1	1	sp|P02770|ALBU_RAT	R.RPC(+57.02)FSALTVDET(+114.04)YVPK.E	Y	24.10	1995.9724	16	-3.7	666.3289	3	43.97	1.13E6	F8:10153	1	509	524	Carbamidomethylation; Ubiquitin	C3:Carbamidomethylation:1000.00;T12:Ubiquitin:6.65
1	1	sp|P02770|ALBU_RAT	K.LGEYGFQNAL(sub V)LR(sub V)R.Y	Y	24.08	1535.8208	13	-4.5	768.9142	2	56.77	1.03E5	F9:13620	1	422	434	Mutation
1	1	sp|P02770|ALBU_RAT	V.EDY(-18.01)LSAILNR.L	Y	24.04	1174.5981	10	-0.5	588.3060	2	83.19	1.39E4	F21:20430	1	474	483	Dehydration	Y3:Dehydration:0.00
1	1	sp|P02770|ALBU_RAT	K.T(+114.04)VMGDFAQFVDK.C	Y	24.04	1470.6813	12	-3.0	736.3457	2	37.69	4.11E5	F8:8421	1	570	581	Ubiquitin	T1:Ubiquitin:30.57
1	1	sp|P02770|ALBU_RAT	G.EY(+162.08)GFQNAVLVR.Y	Y	24.01	1456.7479	11	8.2	729.3872	2	52.54		F7:12292	1	424	434	O-Pinacolylmethylphosphonylation	Y2:O-Pinacolylmethylphosphonylation:1000.00
1	1	sp|P02770|ALBU_RAT	R.FP(+15.99)NAE(+57.02)FAEITK.L	Y	24.01	1338.6455	11	1.5	670.3311	2	48.91		F9:11482	1	247	257	Hydroxylation; Carbamidomethylation (DHKE X@N-term)	P2:Hydroxylation:0.00;E5:Carbamidomethylation (DHKE X@N-term):0.00
1	1	sp|P02770|ALBU_RAT	K.DN(+495.20)C(+57.02)FATEGPNLVAR.S	Y	24.01	2057.9099	14	-4.2	515.4826	4	29.09	4.63E5	F2:5898	1	589	602	HexNAc1dHex2; Carbamidomethylation	N2:HexNAc1dHex2:5.59;C3:Carbamidomethylation:1000.00
1	1	sp|P02770|ALBU_RAT	K.C(+57.02)C(+57.02)AEGDPPAC(+57.02)YGTVLAEFQPLVEEPKN.L	Y	23.99	3050.3459	27	1.0	1017.7903	3	86.03		F8:21519	2	384	410	Carbamidomethylation	C1:Carbamidomethylation:1000.00;C2:Carbamidomethylation:1000.00;C10:Carbamidomethylation:1000.00
1	1	sp|P02770|ALBU_RAT	R.F(+57.02)GE(+57.02)RAFKAWAVAR.M	Y	23.98	1621.8477	13	2.0	541.6243	3	33.17	3.45E4	F9:7141	1	230	242	Carbamidomethylation (DHKE X@N-term)	F1:Carbamidomethylation (DHKE X@N-term):0.00;E3:Carbamidomethylation (DHKE X@N-term):0.00
1	1	sp|P02770|ALBU_RAT	Y.EEH(+40.03)IKLVQEVTDFAK.T	Y	23.98	1824.9622	15	-9.2	609.3224	3	40.89	8.26E3	F5:9049	1	61	75	Propionaldehyde +40	H3:Propionaldehyde +40:8.22
1	1	sp|P02770|ALBU_RAT	Q.RLPCVEDF(sub Y)LSAILNR.L	Y	23.98	1744.9293	15	-3.7	873.4688	2	90.63	8.42E3	F17:21828	1	469	483	Mutation
1	1	sp|P02770|ALBU_RAT	K.A(+42.01)P(+15.99)QVSTPTLVEAAR.N	Y	23.95	1496.7834	14	11.5	749.4076	2	46.25	5.34E4	F4:10714	1	439	452	Acetylation (N-term); Hydroxylation	A1:Acetylation (N-term):1000.00;P2:Hydroxylation:56.99
1	1	sp|P02770|ALBU_RAT	K.L(+57.02)QAC(+57.02)C(+57.02)DK(+57.02)PVLQK.S	Y	23.95	1572.7753	12	1.5	787.3961	2	23.84	4.31E5	F7:4520	2	299	310	Carbamidomethylation (DHKE X@N-term); Carbamidomethylation	L1:Carbamidomethylation (DHKE X@N-term):3.36;C4:Carbamidomethylation:1000.00;C5:Carbamidomethylation:1000.00;K7:Carbamidomethylation (DHKE X@N-term):0.00
1	1	sp|P02770|ALBU_RAT	R.R(+57.02)HPYFYAPELLYYAEK(+15.99).Y	Y	23.94	2132.0366	16	11.7	711.6945	3	58.73	7.92E4	F1:14093	1	169	184	Carbamidomethylation (DHKE X@N-term); Hydroxylation	R1:Carbamidomethylation (DHKE X@N-term):0.00;K16:Hydroxylation:8.28
1	1	sp|P02770|ALBU_RAT	H.G(+68.06)DLLEC(+57.02)ADDRAELAK.Y	Y	23.93	1742.8508	15	-14.7	581.9490	3	24.05		F4:4562	1	272	286	Piperidination; Carbamidomethylation	G1:Piperidination:104.57;C6:Carbamidomethylation:1000.00
1	1	sp|P02770|ALBU_RAT	R.RM(sub H)PDYSVSLLLR.L	Y	23.90	1448.7809	12	0.4	483.9344	3	30.21	4.87E4	F1:6301	1	361	372	Mutation
1	1	sp|P02770|ALBU_RAT	K.T(+43.01)VMGDFAQFVD(+57.02)K.C	Y	23.90	1456.6656	12	2.7	729.3421	2	46.33	2.28E4	F18:10766	2	570	581	Carbamylation; Carbamidomethylation (DHKE X@N-term)	T1:Carbamylation:30.68;D11:Carbamidomethylation (DHKE X@N-term):0.00
1	1	sp|P02770|ALBU_RAT	K.A(+57.02)AC(+57.02)LTPKLD(+57.02)AVK(+57.02).E	Y	23.85	1456.7708	12	-5.1	729.3889	2	24.19	3.9E4	F5:4542	1	199	210	Carbamidomethylation (DHKE X@N-term); Carbamidomethylation	A1:Carbamidomethylation (DHKE X@N-term):71.27;C3:Carbamidomethylation:1000.00;D9:Carbamidomethylation (DHKE X@N-term):0.00;K12:Carbamidomethylation (DHKE X@N-term):0.00
1	1	sp|P02770|ALBU_RAT	E.C(+57.02)C(+57.02)H(+88.00)GDLLEC(+57.02)ADDRAELAK.Y	Y	23.81	2219.9067	18	1.8	555.9850	4	24.70	9.1E3	F17:4556	1	269	286	Carbamidomethylation; 3-sulfanylpropanoyl	C1:Carbamidomethylation:1000.00;C2:Carbamidomethylation:1000.00;H3:3-sulfanylpropanoyl:0.00;C9:Carbamidomethylation:1000.00
1	1	sp|P02770|ALBU_RAT	I.N(sub K)LVQEVTDFAK.T	Y	23.81	1262.6506	11	3.1	632.3345	2	64.90	4.45E5	F7:15527	2	65	75	Mutation
1	1	sp|P02770|ALBU_RAT	K.INKEC(+57.02)C(+57.02)HGDLLEC(+57.02)ADDR.A	Y	23.78	2103.8772	17	7.4	526.9805	4	21.60	2.89E4	F9:3939	1	265	281	Carbamidomethylation	C5:Carbamidomethylation:1000.00;C6:Carbamidomethylation:1000.00;C13:Carbamidomethylation:1000.00
1	1	sp|P02770|ALBU_RAT	P.C(+57.02)FSALTVDETYVPK(+57.02).E	Y	23.78	1685.7970	14	6.4	843.9112	2	52.92	2.31E4	F9:12575	1	511	524	Carbamidomethylation; Carbamidomethylation (DHKE X@N-term)	C1:Carbamidomethylation:1000.00;K14:Carbamidomethylation (DHKE X@N-term):9.45
1	1	sp|P02770|ALBU_RAT	K.GC(sub L)Y(sub V)LIAFSQYLQK.C	Y	23.77	1532.7697	13	-9.3	767.3850	2	85.27		F15:20789	1	45	57	Mutation
1	1	sp|P02770|ALBU_RAT	R.RHPYV(sub F)YAPELLYYAEK.Y	Y	23.76	2011.0203	16	3.4	671.3496	3	78.14		F1:19292	1	169	184	Mutation
1	1	sp|P02770|ALBU_RAT	R.RPC(+57.02)FSAL(+53.97)TVDETYVPK.E	Y	23.72	1935.9011	16	-12.3	646.2997	3	46.56	1.6E4	F13:10429	1	509	524	Carbamidomethylation; Trifluoroleucine	C3:Carbamidomethylation:1000.00;L7:Trifluoroleucine:1000.00
1	1	sp|P02770|ALBU_RAT	R.RPC(+57.02)FSALTVDETYVPK(+111.03)EFK.A	Y	23.71	2397.1675	19	13.7	600.3074	4	51.73		F2:12119	1	509	527	Carbamidomethylation; Nmethylmaleimide	C3:Carbamidomethylation:1000.00;K16:Nmethylmaleimide:19.05
1	1	sp|P02770|ALBU_RAT	K.APQVSTPTLVE(+37.96)AAR.N	Y	23.71	1476.7339	14	3.3	493.2535	3	32.73		F19:7068	1	439	452	Replacement of proton by potassium	E11:Replacement of proton by potassium:28.36
1	1	sp|P02770|ALBU_RAT	C.FAT(+117.00)EGPNLVAR.S	Y	23.70	1290.6122	11	10.8	646.3203	2	28.95	4.29E4	F10:5858	2	592	602	Phospho-propargylamine	T3:Phospho-propargylamine:1000.00
1	1	sp|P02770|ALBU_RAT	Q.N(sub R)FPNAEFAEITK.L	Y	23.70	1379.6721	12	4.8	690.8467	2	68.67	9.64E4	F13:15959	1	246	257	Mutation
1	1	sp|P02770|ALBU_RAT	K.AETFTFHSDIC(+57.02)TLPDKEQ(sub K).Q	Y	23.69	2137.9626	18	-1.7	713.6603	3	36.41	9.44E4	F19:8112	1	528	545	Carbamidomethylation; Mutation	C11:Carbamidomethylation:1000.00
1	1	sp|P02770|ALBU_RAT	K.A(+42.01)ADKDNC(+57.02)W(sub F)ATEGPNLVAR.S	Y	23.65	2028.9323	18	-14.1	677.3085	3	28.22	1.99E4	F7:5726	1	585	602	Acetylation (Protein N-term); Carbamidomethylation; Mutation	A1:Acetylation (Protein N-term):1000.00;C7:Carbamidomethylation:1000.00
1	1	sp|P02770|ALBU_RAT	N.LVKTN(+947.32)C(+57.02)ELYEKLGEYGFQNAVLVR.Y	Y	23.63	3789.7917	24	-11.5	758.9569	5	68.48		F8:16846	1	411	434	Hex1HexNAc1NeuAc2; Carbamidomethylation	N5:Hex1HexNAc1NeuAc2:0.00;C6:Carbamidomethylation:1000.00
1	1	sp|P02770|ALBU_RAT	H.KDDNPNLPPFQRPEAEAMC(+57.02)TSFQ(+.98)EN(+.98)PTSFLGHYLHEVAR.R	Y	23.59	4544.0801	39	-7.1	909.8168	5	70.89		F11:17528	1	130	168	Carbamidomethylation; Deamidation (NQ)	C19:Carbamidomethylation:1000.00;Q23:Deamidation (NQ):0.00;N25:Deamidation (NQ):4.63
1	1	sp|P02770|ALBU_RAT	N.C(+57.02)FAA(sub T)EGPNLVAR.S	Y	23.44	1303.6343	12	-4.6	652.8214	2	28.48		F7:5798	1	591	602	Carbamidomethylation; Mutation	C1:Carbamidomethylation:1000.00
1	1	sp|P02770|ALBU_RAT	K.YNEVLTQ(+.98).C	Y	23.40	866.4022	7	1.7	867.4109	1	31.17		F14:6376	1	185	191	Deamidation (NQ)	Q7:Deamidation (NQ):56.99
1	1	sp|P02770|ALBU_RAT	K.A(+42.01)ADKDNCFAH(sub T)EGPNLVAR.S	Y	23.39	1968.9111	18	0.4	657.3112	3	28.18		F7:5715	1	585	602	Acetylation (Protein N-term); Mutation	A1:Acetylation (Protein N-term):1000.00
1	1	sp|P02770|ALBU_RAT	K.LGEYGFQL(sub N)AVLVR.Y	Y	23.34	1463.8136	13	3.2	732.9164	2	51.82		F8:12328	1	422	434	Mutation
1	1	sp|P02770|ALBU_RAT	K.A(+42.01)ADKDNC(+57.02)FF(sub A)TEGPNLVAR.S	Y	23.25	2065.9526	18	-2.5	689.6564	3	29.04		F5:5860	1	585	602	Acetylation (Protein N-term); Carbamidomethylation; Mutation	A1:Acetylation (Protein N-term):1000.00;C7:Carbamidomethylation:1000.00
1	1	sp|P02770|ALBU_RAT	R.RPC(+57.02)FS(-18.01)ALTVDETYVPK.E	Y	23.22	1863.9188	16	5.0	622.3167	3	44.20	3.4E5	F2:10069	1	509	524	Carbamidomethylation; Dehydration	C3:Carbamidomethylation:1000.00;S5:Dehydration:12.33
1	1	sp|P02770|ALBU_RAT	K.Q(sub A)ADKDNC(+57.02)W(sub F)ATEGPNLVAR.S	Y	23.16	2043.9432	18	-0.4	682.3214	3	27.73	5.83E3	F8:5630	1	585	602	Carbamidomethylation; Mutation	C7:Carbamidomethylation:1000.00
1	1	sp|P02770|ALBU_RAT	Y.F(+57.02)YAPE(+57.02)LLYYAEK.Y	Y	23.13	1619.7871	12	3.8	810.9039	2	77.90	1.15E5	F17:18511	1	173	184	Carbamidomethylation (DHKE X@N-term)	F1:Carbamidomethylation (DHKE X@N-term):58.64;E5:Carbamidomethylation (DHKE X@N-term):19.69
1	1	sp|P02770|ALBU_RAT	A.ADKDNC(+57.02)FAT(+79.96)EGPNLVAR.S	Y	23.13	1956.8306	17	-11.7	490.2092	4	28.01	6.92E4	F10:5602	1	586	602	Carbamidomethylation; Sulfation	C6:Carbamidomethylation:1000.00;T9:Sulfation:1000.00
1	1	sp|P02770|ALBU_RAT	K.L(+57.02)GEYGFQN(+15.99)AVLVR.Y	Y	23.12	1537.7888	13	6.8	769.9069	2	55.26		F7:13008	1	422	434	Carbamidomethylation (DHKE X@N-term); Hydroxylation	L1:Carbamidomethylation (DHKE X@N-term):14.04;N8:Hydroxylation:11.12
1	1	sp|P02770|ALBU_RAT	R.LPC(+57.02)VK(sub E)DYLSAILNR.L	Y	23.11	1660.8970	14	4.8	554.6423	3	88.73		F18:22203	1	470	483	Carbamidomethylation; Mutation	C3:Carbamidomethylation:1000.00
1	1	sp|P02770|ALBU_RAT	Y.EEHIKLY(sub V)QEVTDFAK.T	Y	23.07	1848.9258	15	15.6	617.3255	3	42.09	1.46E5	F9:9601	1	61	75	Mutation
1	1	sp|P02770|ALBU_RAT	E.EHIKW(sub L)VQ(+.98)EVTDFAK.T	Y	23.06	1729.8674	14	0.9	577.6302	3	31.45	3.05E5	F9:6657	1	62	75	Deamidation (NQ); Mutation	Q7:Deamidation (NQ):1000.00
1	1	sp|P02770|ALBU_RAT	R.RPC(+57.02)FSALTVDETYVPK(+233.05)EFK.A	Y	23.03	2519.1865	19	-12.3	630.7961	4	43.57		F1:9981	1	509	527	Carbamidomethylation; 5-dimethylaminonaphthalene-1-sulfonyl	C3:Carbamidomethylation:1000.00;K16:5-dimethylaminonaphthalene-1-sulfonyl:0.00
1	1	sp|P02770|ALBU_RAT	K.A(+57.02)PQVSTP(+15.99)TLVEAAR.N	Y	23.01	1511.7943	14	13.7	756.9148	2	33.43	6.36E5	F18:7182	2	439	452	Carbamidomethylation (DHKE X@N-term); Hydroxylation	A1:Carbamidomethylation (DHKE X@N-term):32.22;P7:Hydroxylation:15.08
1	1	sp|P02770|ALBU_RAT	R.F(+57.02)PNAE(+21.98)FAEITK.L	Y	22.98	1344.6326	11	-8.2	673.3181	2	47.80		F19:11304	1	247	257	Carbamidomethylation (DHKE X@N-term); Sodium adduct	F1:Carbamidomethylation (DHKE X@N-term):18.48;E5:Sodium adduct:14.84
1	1	sp|P02770|ALBU_RAT	K.N(sub A)H(sub E)TFTFHSDIC(+57.02)TLPDK.E	Y	22.98	1931.8835	16	-8.6	644.9629	3	42.89		F20:9827	1	528	543	Carbamidomethylation; Mutation	C11:Carbamidomethylation:1000.00
1	1	sp|P02770|ALBU_RAT	K.G(+57.02)LVLIAFSQYLQK(+14.02)(+42.01).C	Y	22.97	1591.8973	13	10.0	796.9639	2	85.43		F14:19887	1	45	57	Carbamidomethylation (DHKE X@N-term); Methyl ester; Acetylation (K)	G1:Carbamidomethylation (DHKE X@N-term):1000.00;K13:Methyl ester:1000.00;K13:Acetylation (K):1000.00
1	1	sp|P02770|ALBU_RAT	K.T(+57.02)VMGD(+43.99)FAQFVDK.C	Y	22.95	1457.6497	12	6.8	729.8371	2	63.23	2.3E4	F12:14602	1	570	581	Carbamidomethylation (DHKE X@N-term); Carboxylation (DKW)	T1:Carbamidomethylation (DHKE X@N-term):44.14;D5:Carboxylation (DKW):37.35
1	1	sp|P02770|ALBU_RAT	K.TVMGD(+57.02)FAQFVD(+57.02)K.C	Y	22.93	1470.6813	12	3.6	736.3506	2	25.31	7.89E4	F7:4924	1	570	581	Carbamidomethylation (DHKE X@N-term)	D5:Carbamidomethylation (DHKE X@N-term):6.65;D11:Carbamidomethylation (DHKE X@N-term):0.00
1	1	sp|P02770|ALBU_RAT	P.YFYAPELLYYAEK.Y	Y	22.76	1668.8075	13	-0.6	835.4105	2	75.87	5.45E4	F1:18686	1	172	184
1	1	sp|P02770|ALBU_RAT	K.A(+57.02)E(+57.02)TFTFH(+57.02)SDIC(+57.02)TLPDKEK.Q	Y	22.75	2309.0635	18	8.8	770.7019	3	45.59	2.36E5	F19:10680	1	528	545	Carbamidomethylation (DHKE X@N-term); Carbamidomethylation	A1:Carbamidomethylation (DHKE X@N-term):25.44;E2:Carbamidomethylation (DHKE X@N-term):27.33;H7:Carbamidomethylation (DHKE X@N-term):0.00;C11:Carbamidomethylation:1000.00
1	1	sp|P02770|ALBU_RAT	K.APQVS(+79.96)TPTLVEAAR.N	Y	22.73	1518.7347	14	11.8	760.3836	2	33.66	2.44E4	F17:6904	2	439	452	Sulfation	S5:Sulfation:0.00
1	1	sp|P02770|ALBU_RAT	K.D(+57.02)(+57.02)VFLGTFLYEYSR.R	Y	22.68	1722.8253	13	10.4	862.4289	2	90.57		F15:22169	1	348	360	Carbamidomethylation (DHKE X@N-term)	D1:Carbamidomethylation (DHKE X@N-term):0.00;D1:Carbamidomethylation (DHKE X@N-term):0.00
1	1	sp|P02770|ALBU_RAT	R.RPC(+57.02)FSALTVDE(+57.02)TYVPK(+14.02)(+42.01).E	Y	22.67	1994.9772	16	6.2	666.0038	3	43.28		F9:9924	1	509	524	Carbamidomethylation; Carbamidomethylation (DHKE X@N-term); Methyl ester; Acetylation (K)	C3:Carbamidomethylation:1000.00;E11:Carbamidomethylation (DHKE X@N-term):0.00;K16:Methyl ester:19.69;K16:Acetylation (K):1000.00
1	1	sp|P02770|ALBU_RAT	K.DNC(+57.02)FATE(+57.02)GPNLVAR.S	Y	22.64	1619.7362	14	12.4	540.9260	3	39.68		F4:8904	1	589	602	Carbamidomethylation; Carbamidomethylation (DHKE X@N-term)	C3:Carbamidomethylation:1000.00;E7:Carbamidomethylation (DHKE X@N-term):4.12
1	1	sp|P02770|ALBU_RAT	K.AADK(+31.99)DNC(+57.02)FATE(+57.02)GPNLVAR.S	Y	22.62	2036.9221	18	-0.9	679.9807	3	28.63	1.63E4	F7:5839	1	585	602	Dihydroxy; Carbamidomethylation; Carbamidomethylation (DHKE X@N-term)	K4:Dihydroxy:0.00;C7:Carbamidomethylation:1000.00;E11:Carbamidomethylation (DHKE X@N-term):0.00
1	1	sp|P02770|ALBU_RAT	K.D(sub A)PH(sub Q)VSTPTLVEAAR.N	Y	22.58	1491.7681	14	9.1	746.8981	2	34.26	1.15E5	F14:7213	1	439	452	Mutation
1	1	sp|P02770|ALBU_RAT	R.M(+57.02)SQ(+.98)RFPN(+.98)AEFAEITK.L	Y	22.51	1826.8508	15	-4.3	609.9550	3	23.95	7.49E4	F3:4466	1	243	257	Carbamidomethylation (DHKE X@N-term); Deamidation (NQ)	M1:Carbamidomethylation (DHKE X@N-term):8.28;Q3:Deamidation (NQ):1000.00;N7:Deamidation (NQ):1000.00
1	1	sp|P02770|ALBU_RAT	R.R(+42.01)HPY(-18.01)FYAPELLYYAEK.Y	Y	22.46	2083.0203	16	3.3	521.7640	4	52.25	2.91E4	F21:12333	1	169	184	Acetylation (N-term); Dehydration	R1:Acetylation (N-term):1000.00;Y4:Dehydration:0.00
1	1	sp|P02770|ALBU_RAT	A.PQVS(+120.03)TPTLVEAAR.N	Y	22.36	1487.7749	13	11.7	496.9380	3	32.23		F11:6917	1	440	452	O-Isopropylmethylphosphonylation	S4:O-Isopropylmethylphosphonylation:0.00
1	1	sp|P02770|ALBU_RAT	D.L(+127.06)LEC(+57.02)ADDRAELAK.Y	Y	22.31	1629.8032	13	-0.5	544.2747	3	23.40		F4:4389	1	274	286	N-Succinimidyl-2-morpholine acetate; Carbamidomethylation	L1:N-Succinimidyl-2-morpholine acetate:47.84;C4:Carbamidomethylation:1000.00
1	1	sp|P02770|ALBU_RAT	R.FPN(+.98)AEFAEITK(+57.02).L	Y	22.24	1323.6346	11	6.4	662.8289	2	55.60	1.58E6	F19:13460	1	247	257	Deamidation (NQ); Carbamidomethylation (DHKE X@N-term)	N3:Deamidation (NQ):1000.00;K11:Carbamidomethylation (DHKE X@N-term):0.00
1	1	sp|P02770|ALBU_RAT	R.RHPYC(+57.02)(sub F)YAPELLYYAEK.Y	Y	22.23	2071.9824	16	-9.9	691.6613	3	52.06	4.9E5	F20:12363	1	169	184	Carbamidomethylation; Mutation	C5:Carbamidomethylation:1000.00
1	1	sp|P02770|ALBU_RAT	K.AAC(+57.02)LTPK(+57.02)LD(+57.02)AVK.E	Y	22.21	1399.7493	12	13.5	700.8914	2	23.28	1.34E4	F12:4277	1	199	210	Carbamidomethylation; Carbamidomethylation (DHKE X@N-term)	C3:Carbamidomethylation:1000.00;K7:Carbamidomethylation (DHKE X@N-term):0.00;D9:Carbamidomethylation (DHKE X@N-term):0.00
1	1	sp|P02770|ALBU_RAT	K.APQVSTPTLVE(+53.92)AAR.N	Y	22.13	1492.6973	14	3.9	498.5750	3	33.95		F2:7247	2	439	452	Replacement of 2 protons by iron	E11:Replacement of 2 protons by iron:32.97
1	1	sp|P02770|ALBU_RAT	K.T(+79.97)VMGD(-18.01)FAQFVDK.C	Y	22.11	1418.5941	12	4.3	473.8740	3	29.29	1.94E5	F6:5972	1	570	581	Phosphorylation (STY); Dehydration	T1:Phosphorylation (STY):1000.00;D5:Dehydration:28.13
1	1	sp|P02770|ALBU_RAT	K.T(+79.97)VM(+15.99)GDFAQFVDK.C	Y	22.09	1452.5996	12	-7.5	485.2035	3	47.56	4.48E3	F13:10702	1	570	581	Phosphorylation (STY); Oxidation (M)	T1:Phosphorylation (STY):1000.00;M3:Oxidation (M):1000.00
1	1	sp|P02770|ALBU_RAT	H.GQ(sub D)LLEC(+57.02)ADDRAELAK.Y	Y	22.08	1687.8198	15	11.0	563.6201	3	25.27		F5:4832	1	272	286	Carbamidomethylation; Mutation	C6:Carbamidomethylation:1000.00
1	1	sp|P02770|ALBU_RAT	K.LVQEVTDFAK(+97.02).T	Y	22.05	1245.6240	10	-6.0	623.8156	2	53.01		F19:12744	1	66	75	Maleimide	K10:Maleimide:1000.00
1	1	sp|P02770|ALBU_RAT	K.S(+57.02)IHTLFGD(+57.02)KLC(+57.02)AIPK.L	Y	22.04	1812.9556	15	1.0	605.3264	3	44.90	2.11E5	F2:10264	1	89	103	Carbamidomethylation (DHKE X@N-term); Carbamidomethylation	S1:Carbamidomethylation (DHKE X@N-term):11.15;D8:Carbamidomethylation (DHKE X@N-term):0.00;C11:Carbamidomethylation:1000.00
1	1	sp|P02770|ALBU_RAT	K.APQVSTPT(-18.01)LVE(+57.02)AAR.N	Y	22.02	1477.7888	14	-9.3	493.5990	3	33.06	1.22E5	F17:6738	1	439	452	Dehydration; Carbamidomethylation (DHKE X@N-term)	T8:Dehydration:9.42;E11:Carbamidomethylation (DHKE X@N-term):0.00
1	1	sp|P02770|ALBU_RAT	K.AETFTFHSDIC(+57.02)T(-18.01)LPDKEK.Q	Y	21.98	2119.9885	18	0.9	531.0049	4	35.40	2.15E4	F15:7653	1	528	545	Carbamidomethylation; Dehydration	C11:Carbamidomethylation:1000.00;T12:Dehydration:0.00
1	1	sp|P02770|ALBU_RAT	K.DDNPNLPPFQRPEAEAM(-48.00).C	Y	21.95	1891.8700	17	4.9	946.9469	2	44.51	8.72E4	F20:10280	1	131	147	Homoserine lactone	M17:Homoserine lactone:1000.00
1	1	sp|P02770|ALBU_RAT	K.S(sub A)PQ(+.98)Y(sub V)STPTLVEAAR.N	Y	21.91	1519.7518	14	5.6	507.5941	3	33.92	5.53E4	F6:7242	1	439	452	Deamidation (NQ); Mutation	Q3:Deamidation (NQ):1000.00
3	3	Q7TMC7|Q7TMC7_RAT	K.KPVTEFATC(+57.02)HLAQAPNHVVVSR.K	N	138.90	2460.2695	22	9.8	616.0807	4	25.41	1.49E6	F5:4872	53	574	595	Carbamidomethylation	C9:Carbamidomethylation:1000.00
3	3	Q7TMC7|Q7TMC7_RAT	K.K(+57.02)PVTEFATC(+57.02)HLAQAPNHVVVSR.K	N	116.71	2517.2910	22	7.0	630.3344	4	26.99	7.73E5	F14:5257	30	574	595	Carbamidomethylation (DHKE X@N-term); Carbamidomethylation	K1:Carbamidomethylation (DHKE X@N-term):77.13;C9:Carbamidomethylation:1000.00
3	3	Q7TMC7|Q7TMC7_RAT	K.KPVTEFATC(+57.02)HLAQAPN(+.98)HVVVSR.K	N	109.10	2461.2537	22	6.7	616.3248	4	26.89	3.73E5	F19:5421	10	574	595	Carbamidomethylation; Deamidation (NQ)	C9:Carbamidomethylation:1000.00;N16:Deamidation (NQ):68.47
3	3	Q7TMC7|Q7TMC7_RAT	R.EGYN(+.98)GYTGAFQC(+57.02)LVEK.G	N	107.60	1835.8036	16	3.7	918.9125	2	60.13	1.29E6	F5:14111	228	517	532	Deamidation (NQ); Carbamidomethylation	N4:Deamidation (NQ):166.82;C12:Carbamidomethylation:1000.00
3	3	Q7TMC7|Q7TMC7_RAT	K.KPVTEFATC(+57.02)HLAQAPNH(+57.02)VVVSR.K	N	105.79	2517.2910	22	2.2	630.3314	4	26.24	5.22E5	F14:5060	20	574	595	Carbamidomethylation; Carbamidomethylation (DHKE X@N-term)	C9:Carbamidomethylation:1000.00;H17:Carbamidomethylation (DHKE X@N-term):93.60
3	3	Q7TMC7|Q7TMC7_RAT	K.LPE(+57.02)GTTYEEYLGAEYLQAVGNIR.K	N	102.60	2642.2864	23	-1.0	881.7686	3	86.69	1.04E6	F11:21807	12	646	668	Carbamidomethylation (DHKE X@N-term)	E3:Carbamidomethylation (DHKE X@N-term):0.00
3	3	Q7TMC7|Q7TMC7_RAT	K.K(+57.02)PVTEFATC(+57.02)HLAQAPN(+.98)HVVVSR.K	N	101.99	2518.2751	22	10.2	630.5825	4	28.28	2.49E5	F5:5655	16	574	595	Carbamidomethylation (DHKE X@N-term); Carbamidomethylation; Deamidation (NQ)	K1:Carbamidomethylation (DHKE X@N-term):42.89;C9:Carbamidomethylation:1000.00;N16:Deamidation (NQ):41.59
3	3	Q7TMC7|Q7TMC7_RAT	K.L(+57.02)PEGTTYEEYLGAEYLQAVGNIR.K	N	101.57	2642.2864	23	2.2	881.7714	3	87.00	2.71E5	F9:21534	30	646	668	Carbamidomethylation (DHKE X@N-term)	L1:Carbamidomethylation (DHKE X@N-term):0.00
3	3	Q7TMC7|Q7TMC7_RAT	K.K(+57.02)PVTEFATC(+57.02)HLAQAPNH(+57.02)VVVSR.K	N	101.24	2574.3125	22	5.8	644.5891	4	26.31	1.76E6	F19:5258	20	574	595	Carbamidomethylation (DHKE X@N-term); Carbamidomethylation	K1:Carbamidomethylation (DHKE X@N-term):121.83;C9:Carbamidomethylation:1000.00;H17:Carbamidomethylation (DHKE X@N-term):65.50
3	3	Q7TMC7|Q7TMC7_RAT	K.KPVTEFATC(+57.02)H(+57.02)LAQAPNHVVVSR.K	N	98.90	2517.2910	22	0.4	630.3303	4	24.78	5.95E5	F16:4800	18	574	595	Carbamidomethylation; Carbamidomethylation (DHKE X@N-term)	C9:Carbamidomethylation:1000.00;H10:Carbamidomethylation (DHKE X@N-term):30.64
3	3	Q7TMC7|Q7TMC7_RAT	K.K(+42.01)(+15.99)PVTEFATC(+57.02)HLAQAPNHVVVSR.K	N	97.37	2518.2751	22	12.5	630.5839	4	26.80		F7:5332	3	574	595	Acetylation (N-term); Hydroxylation; Carbamidomethylation	K1:Acetylation (N-term):1000.00;K1:Hydroxylation:12.28;C9:Carbamidomethylation:1000.00
3	3	Q7TMC7|Q7TMC7_RAT	R.EGYN(+.98)GYTGAFQ(+.98)C(+57.02)LVEK.G	N	95.94	1836.7876	16	9.1	919.4094	2	60.65		F19:14844	5	517	532	Deamidation (NQ); Carbamidomethylation	N4:Deamidation (NQ):1000.00;Q11:Deamidation (NQ):1000.00;C12:Carbamidomethylation:1000.00
3	3	Q7TMC7|Q7TMC7_RAT	K.C(+57.02)DEWSVSSN(+.98)GQIEC(+57.02)ESAESTEDC(+57.02)IDK.I	N	94.58	3035.1589	26	3.4	1012.7303	3	47.27	1.03E5	F5:10734	3	359	384	Carbamidomethylation; Deamidation (NQ)	C1:Carbamidomethylation:1000.00;N9:Deamidation (NQ):0.00;C14:Carbamidomethylation:1000.00;C23:Carbamidomethylation:1000.00
3	3	Q7TMC7|Q7TMC7_RAT	K.K(+57.02)PVTE(+57.02)FATC(+57.02)HLAQAPNHVVVSR.K	N	93.58	2574.3125	22	0.1	644.5854	4	26.40	9.83E5	F5:5143	12	574	595	Carbamidomethylation (DHKE X@N-term); Carbamidomethylation	K1:Carbamidomethylation (DHKE X@N-term):66.45;E5:Carbamidomethylation (DHKE X@N-term):22.07;C9:Carbamidomethylation:1000.00
3	3	Q7TMC7|Q7TMC7_RAT	K.FDEFFSQGC(+57.02)APGYK.K	N	92.40	1651.6976	14	1.8	826.8575	2	45.28	1.55E6	F19:10592	171	483	496	Carbamidomethylation	C9:Carbamidomethylation:1000.00
3	3	Q7TMC7|Q7TMC7_RAT	K.LPEGTTYEEYLGAEYLQAVGNIR.K	N	90.00	2585.2649	23	0.3	862.7625	3	86.05	4.98E5	F11:21633	42	646	668
3	3	Q7TMC7|Q7TMC7_RAT	R.EGVC(+57.02)PEGSIDSAPVK.W	N	89.05	1543.7188	15	5.0	772.8705	2	25.95	1.73E6	F19:5154	72	333	347	Carbamidomethylation	C4:Carbamidomethylation:1000.00
3	3	Q7TMC7|Q7TMC7_RAT	R.LYLGHSYVTAIR.N	N	85.98	1391.7561	12	-0.1	464.9259	3	30.79	8.94E5	F5:6343	126	318	329
3	3	Q7TMC7|Q7TMC7_RAT	K.DLKQEDFQLLC(+57.02)PDGTK.K	N	85.92	1905.9142	16	2.7	953.9669	2	47.96	4.91E5	F19:11347	205	558	573	Carbamidomethylation	C11:Carbamidomethylation:1000.00
3	3	Q7TMC7|Q7TMC7_RAT	K.HTTIFEVLPQK.A	N	85.55	1311.7186	11	-0.9	656.8660	2	34.06	1.29E6	F5:7236	92	212	222
3	3	Q7TMC7|Q7TMC7_RAT	K.KPVTEFATC(+57.02)H(+57.02)LAQAPN(+.98)HVVVSR.K	N	85.50	2518.2751	22	3.5	630.5782	4	26.77		F19:5385	1	574	595	Carbamidomethylation; Carbamidomethylation (DHKE X@N-term); Deamidation (NQ)	C9:Carbamidomethylation:1000.00;H10:Carbamidomethylation (DHKE X@N-term):9.30;N16:Deamidation (NQ):56.34
3	3	Q7TMC7|Q7TMC7_RAT	R.EGYNGYTGAFQC(+57.02)LVEK.G	N	85.45	1834.8196	16	2.0	918.4189	2	56.03	3.87E5	F19:13580	63	517	532	Carbamidomethylation	C12:Carbamidomethylation:1000.00
3	3	Q7TMC7|Q7TMC7_RAT	K.F(+57.02)DEFFSQGC(+57.02)APGYK.K	N	83.92	1708.7191	14	3.2	570.5822	3	54.94	1.05E5	F5:12735	158	483	496	Carbamidomethylation (DHKE X@N-term); Carbamidomethylation	F1:Carbamidomethylation (DHKE X@N-term):0.00;C9:Carbamidomethylation:1000.00
3	3	Q7TMC7|Q7TMC7_RAT	K.L(+57.02)PEGTTYEEYLGAEYLQ(+.98)AVGNIR.K	N	83.81	2643.2703	23	9.8	882.1060	3	86.53		F11:21763	4	646	668	Carbamidomethylation (DHKE X@N-term); Deamidation (NQ)	L1:Carbamidomethylation (DHKE X@N-term):8.22;Q17:Deamidation (NQ):25.18
3	3	Q7TMC7|Q7TMC7_RAT	K.SKDFQLFGSPLGK.D	N	83.07	1422.7506	13	-0.4	712.3823	2	42.47	5.59E5	F19:9801	102	284	296
3	3	Q7TMC7|Q7TMC7_RAT	K.K(+57.02)(+57.02)PVTEFATC(+57.02)HLAQAPNHVVVSR.K	N	82.41	2574.3125	22	4.2	644.5881	4	28.85		F19:5972	11	574	595	Carbamidomethylation (DHKE X@N-term); Carbamidomethylation	K1:Carbamidomethylation (DHKE X@N-term):28.70;K1:Carbamidomethylation (DHKE X@N-term):28.70;C9:Carbamidomethylation:1000.00
3	3	Q7TMC7|Q7TMC7_RAT	K.H(+57.02)QTVLENTN(+.98)GKNTAAWAK.D	N	82.36	2040.0024	18	1.8	681.0093	3	21.60	1.95E5	F7:3927	10	540	557	Carbamidomethylation (DHKE X@N-term); Deamidation (NQ)	H1:Carbamidomethylation (DHKE X@N-term):76.17;N9:Deamidation (NQ):33.18
3	3	Q7TMC7|Q7TMC7_RAT	K.K(+57.02)PVTEFATC(+57.02)H(+57.02)LAQAPNHVVVSR.K	N	82.31	2574.3125	22	4.2	644.5881	4	27.19	5.61E5	F10:5377	13	574	595	Carbamidomethylation (DHKE X@N-term); Carbamidomethylation	K1:Carbamidomethylation (DHKE X@N-term):59.30;C9:Carbamidomethylation:1000.00;H10:Carbamidomethylation (DHKE X@N-term):25.93
3	3	Q7TMC7|Q7TMC7_RAT	K.KPVTEFAT(-18.01)C(+57.02)HLAQAPNHVVVSR.K	N	81.90	2442.2590	22	10.1	489.4640	5	25.48	8.62E4	F5:4892	1	574	595	Dehydration; Carbamidomethylation	T8:Dehydration:36.24;C9:Carbamidomethylation:1000.00
3	3	Q7TMC7|Q7TMC7_RAT	K.KPVTEFATC(+57.02)HLAQ(+.98)APNHVVVSR.K	N	81.48	2461.2537	22	12.5	616.3284	4	25.97		F10:5039	10	574	595	Carbamidomethylation; Deamidation (NQ)	C9:Carbamidomethylation:1000.00;Q13:Deamidation (NQ):13.93
3	3	Q7TMC7|Q7TMC7_RAT	K.F(+57.02)DEFFSQGC(+57.02)APGYK(+57.02).K	N	80.59	1765.7406	14	2.1	883.8794	2	55.09	2.58E5	F19:13317	50	483	496	Carbamidomethylation (DHKE X@N-term); Carbamidomethylation	F1:Carbamidomethylation (DHKE X@N-term):0.00;C9:Carbamidomethylation:1000.00;K14:Carbamidomethylation (DHKE X@N-term):125.87
3	3	Q7TMC7|Q7TMC7_RAT	K.K(+57.02)PVTEFATC(+57.02)H(+57.02)LAQAPNH(+57.02)VVVSR.K	N	79.71	2631.3340	22	2.6	658.8425	4	26.49	4.72E5	F19:5308	2	574	595	Carbamidomethylation (DHKE X@N-term); Carbamidomethylation	K1:Carbamidomethylation (DHKE X@N-term):82.63;C9:Carbamidomethylation:1000.00;H10:Carbamidomethylation (DHKE X@N-term):6.68;H17:Carbamidomethylation (DHKE X@N-term):80.99
3	3	Q7TMC7|Q7TMC7_RAT	K.FDEFFSQGC(+57.02)APGYK(+57.02).K	N	79.41	1708.7191	14	7.5	855.3732	2	45.02	1.88E5	F5:10132	43	483	496	Carbamidomethylation; Carbamidomethylation (DHKE X@N-term)	C9:Carbamidomethylation:1000.00;K14:Carbamidomethylation (DHKE X@N-term):111.39
3	3	Q7TMC7|Q7TMC7_RAT	T.K(+43.01)KPVTEFATC(+57.02)HLAQAPNHVVVSR.K	N	79.28	2631.3704	23	-11.3	658.8424	4	30.15	4.41E5	F19:6337	4	573	595	Carbamylation; Carbamidomethylation	K1:Carbamylation:0.00;C10:Carbamidomethylation:1000.00
3	3	Q7TMC7|Q7TMC7_RAT	K.KPVTEFATC(+57.02)HLAQAPN(+.98)H(+57.02)VVVSR.K	N	78.95	2518.2751	22	1.9	630.5773	4	26.11	1.16E5	F11:5199	2	574	595	Carbamidomethylation; Deamidation (NQ); Carbamidomethylation (DHKE X@N-term)	C9:Carbamidomethylation:1000.00;N16:Deamidation (NQ):9.42;H17:Carbamidomethylation (DHKE X@N-term):37.14
3	3	Q7TMC7|Q7TMC7_RAT	K.GTDFQLNQLQGK.K	N	78.74	1347.6782	12	1.2	674.8472	2	31.28	5.89E5	F19:6659	52	123	134
3	3	Q7TMC7|Q7TMC7_RAT	K.S(+57.02)KDFQLFGSPLGK.D	N	77.57	1479.7721	13	0.9	740.8940	2	47.05	6.73E5	F19:11098	79	284	296	Carbamidomethylation (DHKE X@N-term)	S1:Carbamidomethylation (DHKE X@N-term):17.01
3	3	Q7TMC7|Q7TMC7_RAT	K.GDKDC(+57.02)TGNFC(+57.02)LFR.S	N	77.55	1588.6763	13	5.2	530.5688	3	31.71	7.01E5	F5:6590	113	616	628	Carbamidomethylation	C5:Carbamidomethylation:1000.00;C10:Carbamidomethylation:1000.00
3	3	Q7TMC7|Q7TMC7_RAT	R.EGYN(+.98)GYTGAFQC(+57.02)LVEKG.D	N	77.41	1892.8251	17	1.4	947.4211	2	60.14	2.7E5	F7:14288	34	517	533	Deamidation (NQ); Carbamidomethylation	N4:Deamidation (NQ):71.72;C12:Carbamidomethylation:1000.00
3	3	Q7TMC7|Q7TMC7_RAT	K.KPVTE(+57.02)FATC(+57.02)HLAQAPNH(+57.02)VVVSR.K	N	77.23	2574.3125	22	3.1	644.5874	4	25.47	1.76E6	F19:5022	2	574	595	Carbamidomethylation (DHKE X@N-term); Carbamidomethylation	E5:Carbamidomethylation (DHKE X@N-term):17.91;C9:Carbamidomethylation:1000.00;H17:Carbamidomethylation (DHKE X@N-term):104.64
3	3	Q7TMC7|Q7TMC7_RAT	K.KT(sub P)VTEFATC(+57.02)HLAQAPNHVVVSR.K	N	76.51	2464.2644	22	7.0	617.0777	4	25.07		F1:4864	1	574	595	Carbamidomethylation; Mutation	C9:Carbamidomethylation:1000.00
3	3	Q7TMC7|Q7TMC7_RAT	K.KPVTE(+57.02)FATC(+57.02)HLAQAPNHVVVSR.K	N	74.87	2517.2910	22	4.1	630.3326	4	25.24	7.62E5	F4:4889	5	574	595	Carbamidomethylation (DHKE X@N-term); Carbamidomethylation	E5:Carbamidomethylation (DHKE X@N-term):10.19;C9:Carbamidomethylation:1000.00
3	3	Q7TMC7|Q7TMC7_RAT	R.L(+57.02)YLGH(+57.02)SYVTAIR.N	N	74.49	1505.7991	12	7.1	502.9439	3	35.89	7.44E5	F19:7966	107	318	329	Carbamidomethylation (DHKE X@N-term)	L1:Carbamidomethylation (DHKE X@N-term):1000.00;H5:Carbamidomethylation (DHKE X@N-term):1000.00
3	3	Q7TMC7|Q7TMC7_RAT	R.L(+57.02)YLGHSYVTAIR.N	N	73.63	1448.7776	12	2.1	483.9341	3	35.73	1.71E6	F19:7922	119	318	329	Carbamidomethylation (DHKE X@N-term)	L1:Carbamidomethylation (DHKE X@N-term):64.16
3	3	Q7TMC7|Q7TMC7_RAT	K.A(+57.02)SDSSINWNNLK.G	N	73.58	1404.6633	12	4.2	703.3419	2	30.28	1.35E6	F7:6297	76	441	452	Carbamidomethylation (DHKE X@N-term)	A1:Carbamidomethylation (DHKE X@N-term):39.76
3	3	Q7TMC7|Q7TMC7_RAT	K.QEDFQLLC(+57.02)PDGTK.K	N	73.20	1549.7083	13	3.8	775.8643	2	42.66	2.48E5	F13:9407	69	561	573	Carbamidomethylation	C8:Carbamidomethylation:1000.00
3	3	Q7TMC7|Q7TMC7_RAT	K.FD(+57.02)EFFSQGC(+57.02)APGYK(+57.02).K	N	73.10	1765.7406	14	2.5	883.8798	2	55.39	2.34E5	F8:13308	6	483	496	Carbamidomethylation (DHKE X@N-term); Carbamidomethylation	D2:Carbamidomethylation (DHKE X@N-term):0.00;C9:Carbamidomethylation:1000.00;K14:Carbamidomethylation (DHKE X@N-term):73.41
3	3	Q7TMC7|Q7TMC7_RAT	K.H(+57.02)TTIFEVLPQK.A	N	72.95	1368.7401	11	6.4	685.3817	2	46.82	1.42E6	F5:10612	128	212	222	Carbamidomethylation (DHKE X@N-term)	H1:Carbamidomethylation (DHKE X@N-term):130.10
3	3	Q7TMC7|Q7TMC7_RAT	K.F(+57.02)DEFFSQGC(+57.02)APGYKK.N	N	72.91	1836.8141	15	-0.1	613.2786	3	41.21	6.96E4	F7:9274	2	483	497	Carbamidomethylation (DHKE X@N-term); Carbamidomethylation	F1:Carbamidomethylation (DHKE X@N-term):11.06;C9:Carbamidomethylation:1000.00
3	3	Q7TMC7|Q7TMC7_RAT	K.D(+57.02)LKQEDFQLLC(+57.02)PDGTK.K	N	72.42	1962.9357	16	7.2	655.3239	3	51.02	6.27E5	F6:11761	152	558	573	Carbamidomethylation (DHKE X@N-term); Carbamidomethylation	D1:Carbamidomethylation (DHKE X@N-term):22.85;C11:Carbamidomethylation:1000.00
3	3	Q7TMC7|Q7TMC7_RAT	K.G(+57.02)TDFQLNQLQGK.K	N	72.33	1404.6997	12	3.8	703.3598	2	32.05	8.27E5	F19:6876	65	123	134	Carbamidomethylation (DHKE X@N-term)	G1:Carbamidomethylation (DHKE X@N-term):45.01
3	3	Q7TMC7|Q7TMC7_RAT	K.KPVTEFATC(+57.02)H(+57.02)LAQAPNH(+57.02)VVVSR.K	N	71.91	2574.3125	22	2.7	644.5872	4	25.36	4.68E5	F18:4920	6	574	595	Carbamidomethylation; Carbamidomethylation (DHKE X@N-term)	C9:Carbamidomethylation:1000.00;H10:Carbamidomethylation (DHKE X@N-term):0.00;H17:Carbamidomethylation (DHKE X@N-term):54.40
3	3	Q7TMC7|Q7TMC7_RAT	K.FD(+57.02)EFFSQGC(+57.02)APGYK.K	N	71.89	1708.7191	14	2.7	570.5818	3	55.11	7.55E4	F6:12838	14	483	496	Carbamidomethylation (DHKE X@N-term); Carbamidomethylation	D2:Carbamidomethylation (DHKE X@N-term):0.00;C9:Carbamidomethylation:1000.00
3	3	Q7TMC7|Q7TMC7_RAT	K.K(+57.02)PVTEFATC(+57.02)H(+57.02)LAQ(+.98)APNHVVVSR.K	N	71.76	2575.2964	22	11.4	644.8387	4	26.86		F7:5351	4	574	595	Carbamidomethylation (DHKE X@N-term); Carbamidomethylation; Deamidation (NQ)	K1:Carbamidomethylation (DHKE X@N-term):5.55;C9:Carbamidomethylation:1000.00;H10:Carbamidomethylation (DHKE X@N-term):7.61;Q13:Deamidation (NQ):30.32
3	3	Q7TMC7|Q7TMC7_RAT	R.SAGWIIPIGLLFC(+57.02)NLPEPR.K	N	71.43	2152.1501	19	3.3	718.3930	3	95.78		F19:24313	19	144	162	Carbamidomethylation	C13:Carbamidomethylation:1000.00
3	3	Q7TMC7|Q7TMC7_RAT	K.K(+57.02)(+57.02)PVTEFATC(+57.02)HLAQAPNH(+57.02)VVVSR.K	N	71.32	2631.3340	22	3.2	658.8429	4	26.23	4.72E5	F19:5235	3	574	595	Carbamidomethylation (DHKE X@N-term); Carbamidomethylation	K1:Carbamidomethylation (DHKE X@N-term):11.59;K1:Carbamidomethylation (DHKE X@N-term):11.59;C9:Carbamidomethylation:1000.00;H17:Carbamidomethylation (DHKE X@N-term):46.13
3	3	Q7TMC7|Q7TMC7_RAT	R.LYLGH(+57.02)SYVTAIR.N	N	70.94	1448.7776	12	3.8	483.9350	3	30.84	5.33E5	F19:6536	101	318	329	Carbamidomethylation (DHKE X@N-term)	H5:Carbamidomethylation (DHKE X@N-term):37.48
3	3	Q7TMC7|Q7TMC7_RAT	K.D(+57.02)C(+57.02)TGNFC(+57.02)LFR.S	N	70.63	1345.5543	10	6.8	673.7890	2	52.84		F5:12187	62	619	628	Carbamidomethylation (DHKE X@N-term); Carbamidomethylation	D1:Carbamidomethylation (DHKE X@N-term):1000.00;C2:Carbamidomethylation:1000.00;C7:Carbamidomethylation:1000.00
3	3	Q7TMC7|Q7TMC7_RAT	K.SK(+57.02)DFQLFGSPLGK.D	N	70.34	1479.7721	13	3.9	740.8962	2	47.48	1.64E5	F13:10679	66	284	296	Carbamidomethylation (DHKE X@N-term)	K2:Carbamidomethylation (DHKE X@N-term):0.00
3	3	Q7TMC7|Q7TMC7_RAT	R.S(+57.02)AGWIIPIGLLFC(+57.02)NLPEPR.K	N	70.09	2209.1716	19	1.0	737.3986	3	95.79	4.23E3	F19:24314	7	144	162	Carbamidomethylation (DHKE X@N-term); Carbamidomethylation	S1:Carbamidomethylation (DHKE X@N-term):98.03;C13:Carbamidomethylation:1000.00
3	3	Q7TMC7|Q7TMC7_RAT	K.KPVTE(+57.02)FATC(+57.02)HLAQAPN(+.98)HVVVSR.K	N	69.98	2518.2751	22	6.7	630.5803	4	26.37		F16:5242	3	574	595	Carbamidomethylation (DHKE X@N-term); Carbamidomethylation; Deamidation (NQ)	E5:Carbamidomethylation (DHKE X@N-term):0.00;C9:Carbamidomethylation:1000.00;N16:Deamidation (NQ):32.97
3	3	Q7TMC7|Q7TMC7_RAT	K.Q(+57.02)EDFQLLC(+57.02)PDGTK.K	N	69.63	1606.7297	13	5.2	804.3763	2	45.14	1.73E5	F14:10063	32	561	573	Carbamidomethylation (DHKE X@N-term); Carbamidomethylation	Q1:Carbamidomethylation (DHKE X@N-term):0.00;C8:Carbamidomethylation:1000.00
3	3	Q7TMC7|Q7TMC7_RAT	K.QE(+57.02)DFQLLC(+57.02)PDGTK.K	N	69.58	1606.7297	13	2.4	804.3741	2	45.17	1.29E5	F12:10023	6	561	573	Carbamidomethylation (DHKE X@N-term); Carbamidomethylation	E2:Carbamidomethylation (DHKE X@N-term):0.00;C8:Carbamidomethylation:1000.00
3	3	Q7TMC7|Q7TMC7_RAT	R.N(+.98)GDGKEDLIWEILK.V	N	69.41	1629.8250	14	13.6	544.2897	3	82.85	4.94E5	F5:20021	89	260	273	Deamidation (NQ)	N1:Deamidation (NQ):1000.00
3	3	Q7TMC7|Q7TMC7_RAT	K.L(+57.02)PE(+57.02)GTTYEEYLGAEYLQAVGNIR.K	N	69.22	2699.3079	23	3.4	900.7796	3	85.98	5.12E4	F11:21611	6	646	668	Carbamidomethylation (DHKE X@N-term)	L1:Carbamidomethylation (DHKE X@N-term):0.00;E3:Carbamidomethylation (DHKE X@N-term):0.00
3	3	Q7TMC7|Q7TMC7_RAT	K.ASDSSINWNNLK.G	N	68.69	1347.6418	12	1.8	674.8294	2	29.40	1.18E6	F5:5959	77	441	452
3	3	Q7TMC7|Q7TMC7_RAT	K.AD(+57.02)RDQYELLC(+57.02)LDNTR.K	N	68.43	1937.8901	15	7.1	646.9752	3	39.51	2.39E5	F13:8588	26	223	237	Carbamidomethylation (DHKE X@N-term); Carbamidomethylation	D2:Carbamidomethylation (DHKE X@N-term):0.00;C10:Carbamidomethylation:1000.00
3	3	Q7TMC7|Q7TMC7_RAT	K.GDKDC(+57.02)TGN(+.98)FC(+57.02)LFR.S	N	68.21	1589.6603	13	-14.5	530.8864	3	38.58	5.62E4	F19:8718	24	616	628	Carbamidomethylation; Deamidation (NQ)	C5:Carbamidomethylation:1000.00;N8:Deamidation (NQ):1000.00;C10:Carbamidomethylation:1000.00
3	3	Q7TMC7|Q7TMC7_RAT	R.DQYELLC(+57.02)LDNTR.K	N	68.17	1538.7035	12	-3.3	770.3565	2	53.75	3.97E5	F5:12420	104	226	237	Carbamidomethylation	C7:Carbamidomethylation:1000.00
3	3	Q7TMC7|Q7TMC7_RAT	K.KPVTEFATC(+57.02)H(+15.99)LAQAPNHVVVSR.K	N	68.04	2476.2644	22	3.3	620.0754	4	25.13		F19:4927	1	574	595	Carbamidomethylation; Oxidation (HW)	C9:Carbamidomethylation:1000.00;H10:Oxidation (HW):38.64
3	3	Q7TMC7|Q7TMC7_RAT	K.F(+57.02)DEFFSQ(+.98)GC(+57.02)APGYK.K	N	67.89	1709.7031	14	14.1	855.8708	2	55.49		F16:13316	1	483	496	Carbamidomethylation (DHKE X@N-term); Deamidation (NQ); Carbamidomethylation	F1:Carbamidomethylation (DHKE X@N-term):0.00;Q7:Deamidation (NQ):1000.00;C9:Carbamidomethylation:1000.00
3	3	Q7TMC7|Q7TMC7_RAT	K.G(+57.02)DKDC(+57.02)TGNFC(+57.02)LFR.S	N	67.57	1645.6976	13	7.1	823.8619	2	31.55	3.57E5	F19:6736	78	616	628	Carbamidomethylation (DHKE X@N-term); Carbamidomethylation	G1:Carbamidomethylation (DHKE X@N-term):11.06;C5:Carbamidomethylation:1000.00;C10:Carbamidomethylation:1000.00
3	3	Q7TMC7|Q7TMC7_RAT	K.GD(+57.02)KDC(+57.02)TGNFC(+57.02)LFR.S	N	66.94	1645.6976	13	-3.0	549.5715	3	31.40	5.15E5	F21:6629	38	616	628	Carbamidomethylation (DHKE X@N-term); Carbamidomethylation	D2:Carbamidomethylation (DHKE X@N-term):0.00;C5:Carbamidomethylation:1000.00;C10:Carbamidomethylation:1000.00
3	3	Q7TMC7|Q7TMC7_RAT	K.LPE(+57.02)GTTYEEYLGAE(+21.98)YLQAVGNIR.K	N	66.55	2664.2683	23	-4.3	889.0929	3	86.70		F16:21634	3	646	668	Carbamidomethylation (DHKE X@N-term); Sodium adduct	E3:Carbamidomethylation (DHKE X@N-term):0.00;E14:Sodium adduct:41.98
3	3	Q7TMC7|Q7TMC7_RAT	K.DLKQEDFQLLC(+57.02)PDGTK(+57.02).K	N	65.88	1962.9357	16	6.9	655.3237	3	47.10	3.9E5	F21:10973	27	558	573	Carbamidomethylation; Carbamidomethylation (DHKE X@N-term)	C11:Carbamidomethylation:1000.00;K16:Carbamidomethylation (DHKE X@N-term):20.75
3	3	Q7TMC7|Q7TMC7_RAT	K.K(+57.02)PVTEFATC(+57.02)HLAQ(+.98)APNH(+57.02)VVVSR.K	N	65.84	2575.2964	22	9.8	644.8377	4	26.67		F4:5288	2	574	595	Carbamidomethylation (DHKE X@N-term); Carbamidomethylation; Deamidation (NQ)	K1:Carbamidomethylation (DHKE X@N-term):4.08;C9:Carbamidomethylation:1000.00;Q13:Deamidation (NQ):28.36;H17:Carbamidomethylation (DHKE X@N-term):25.93
3	3	Q7TMC7|Q7TMC7_RAT	K.KPVTEFAT(+114.04)C(+57.02)HLAQAPNHVVVSR.K	N	65.72	2574.3125	22	8.0	515.8739	5	24.62		F14:4623	3	574	595	Ubiquitin; Carbamidomethylation	T8:Ubiquitin:42.89;C9:Carbamidomethylation:1000.00
3	3	Q7TMC7|Q7TMC7_RAT	K.ADRDQYELLC(+57.02)LDNTR.K	N	64.16	1880.8687	15	3.1	627.9655	3	38.89	9.23E5	F8:8749	93	223	237	Carbamidomethylation	C10:Carbamidomethylation:1000.00
3	3	Q7TMC7|Q7TMC7_RAT	K.K(+57.02)(+57.02)PVTE(+57.02)FATC(+57.02)HLAQAPNHVVVSR.K	N	64.11	2631.3340	22	0.8	658.8413	4	30.50	3.12E5	F4:6354	4	574	595	Carbamidomethylation (DHKE X@N-term); Carbamidomethylation	K1:Carbamidomethylation (DHKE X@N-term):77.76;K1:Carbamidomethylation (DHKE X@N-term):77.76;E5:Carbamidomethylation (DHKE X@N-term):96.93;C9:Carbamidomethylation:1000.00
3	3	Q7TMC7|Q7TMC7_RAT	K.A(+57.02)SDSSINWN(+.98)NLK.G	N	64.05	1405.6473	12	4.6	703.8342	2	33.77		F9:7307	48	441	452	Carbamidomethylation (DHKE X@N-term); Deamidation (NQ)	A1:Carbamidomethylation (DHKE X@N-term):14.04;N9:Deamidation (NQ):11.06
3	3	Q7TMC7|Q7TMC7_RAT	R.EGVC(+57.02)PEGSIDSAPVK(+57.02).W	N	63.94	1600.7402	15	5.6	801.3819	2	25.83	2.54E5	F19:5121	38	333	347	Carbamidomethylation; Carbamidomethylation (DHKE X@N-term)	C4:Carbamidomethylation:1000.00;K15:Carbamidomethylation (DHKE X@N-term):38.32
3	3	Q7TMC7|Q7TMC7_RAT	K.KPVTEFAT(-18.01)C(+57.02)HLAQAPN(+.98)HVVVSR.K	N	63.30	2443.2429	22	0.3	489.6560	5	27.15	5.34E3	F5:5350	1	574	595	Dehydration; Carbamidomethylation; Deamidation (NQ)	T8:Dehydration:25.70;C9:Carbamidomethylation:1000.00;N16:Deamidation (NQ):12.33
3	3	Q7TMC7|Q7TMC7_RAT	R.LYLGHSYVTAIRNQR.E	N	63.19	1789.9587	15	3.4	448.4985	4	22.64	2.82E4	F19:4243	3	318	332
3	3	Q7TMC7|Q7TMC7_RAT	R.D(+57.02)QYELLC(+57.02)LDNTR.K	N	62.87	1595.7250	12	3.1	798.8723	2	58.67	3.5E5	F19:14308	73	226	237	Carbamidomethylation (DHKE X@N-term); Carbamidomethylation	D1:Carbamidomethylation (DHKE X@N-term):49.37;C7:Carbamidomethylation:1000.00
3	3	Q7TMC7|Q7TMC7_RAT	K.A(+57.02)DRDQYELLC(+57.02)LDNTR.K	N	62.85	1937.8901	15	4.3	646.9734	3	39.41	1.73E5	F12:8528	30	223	237	Carbamidomethylation (DHKE X@N-term); Carbamidomethylation	A1:Carbamidomethylation (DHKE X@N-term):0.00;C10:Carbamidomethylation:1000.00
3	3	Q7TMC7|Q7TMC7_RAT	K.DFQLFGSPLGK.D	N	62.82	1207.6237	11	4.0	604.8215	2	70.46	1.8E5	F12:16314	161	286	296
3	3	Q7TMC7|Q7TMC7_RAT	K.G(+57.02)D(+57.02)KDC(+57.02)TGNFC(+57.02)LFR.S	N	62.64	1702.7191	13	7.5	568.5846	3	43.93	1.01E5	F4:10070	78	616	628	Carbamidomethylation (DHKE X@N-term); Carbamidomethylation	G1:Carbamidomethylation (DHKE X@N-term):6.59;D2:Carbamidomethylation (DHKE X@N-term):9.34;C5:Carbamidomethylation:1000.00;C10:Carbamidomethylation:1000.00
3	3	Q7TMC7|Q7TMC7_RAT	R.EGVC(+57.02)PEGSIDSAPVK(+114.04).W	N	62.53	1657.7617	15	4.1	829.8915	2	27.62	2.75E5	F10:5494	28	333	347	Carbamidomethylation; Ubiquitin	C4:Carbamidomethylation:1000.00;K15:Ubiquitin:38.03
3	3	Q7TMC7|Q7TMC7_RAT	K.Q(-17.03)EDFQLLC(+57.02)PDGTK.K	N	62.33	1532.6816	13	-0.8	767.3475	2	66.65	2.39E5	F20:16285	93	561	573	Pyro-glu from Q; Carbamidomethylation	Q1:Pyro-glu from Q:1000.00;C8:Carbamidomethylation:1000.00
3	3	Q7TMC7|Q7TMC7_RAT	K.DC(+57.02)TGNFC(+57.02)LFR.S	N	62.25	1288.5328	10	3.7	645.2761	2	49.61	5.55E5	F7:11528	97	619	628	Carbamidomethylation	C2:Carbamidomethylation:1000.00;C7:Carbamidomethylation:1000.00
3	3	Q7TMC7|Q7TMC7_RAT	K.D(+57.02)FQLFGSPLGK.D	N	61.80	1264.6451	11	12.7	633.3379	2	75.08	2.72E5	F5:17993	154	286	296	Carbamidomethylation (DHKE X@N-term)	D1:Carbamidomethylation (DHKE X@N-term):95.76
3	3	Q7TMC7|Q7TMC7_RAT	K.K(+57.02)PVTE(+57.02)FATC(+57.02)HLAQAPNH(+57.02)VVVSR.K	N	61.70	2631.3340	22	4.2	658.8435	4	25.75	3.19E5	F11:5099	3	574	595	Carbamidomethylation (DHKE X@N-term); Carbamidomethylation	K1:Carbamidomethylation (DHKE X@N-term):46.57;E5:Carbamidomethylation (DHKE X@N-term):17.91;C9:Carbamidomethylation:1000.00;H17:Carbamidomethylation (DHKE X@N-term):83.89
3	3	Q7TMC7|Q7TMC7_RAT	K.GT(+114.04)DFQLNQLQGK.K	N	61.70	1461.7212	12	5.0	731.8715	2	49.15	2.06E5	F13:11120	80	123	134	Ubiquitin	T2:Ubiquitin:180.24
3	3	Q7TMC7|Q7TMC7_RAT	K.QEDFQLLC(+57.02)PDGTK(+57.02).K	N	61.58	1606.7297	13	5.8	804.3768	2	41.85	6.23E4	F19:9628	10	561	573	Carbamidomethylation; Carbamidomethylation (DHKE X@N-term)	C8:Carbamidomethylation:1000.00;K13:Carbamidomethylation (DHKE X@N-term):20.75
3	3	Q7TMC7|Q7TMC7_RAT	R.NGDGKEDLIWEILK.V	N	61.56	1628.8409	14	0.8	543.9547	3	68.31	2.8E5	F11:16816	71	260	273
3	3	Q7TMC7|Q7TMC7_RAT	R.L(+58.01)YLGHSYVTAIR.N	N	61.46	1449.7616	12	13.1	484.2675	3	35.56		F5:7638	1	318	329	Carboxymethyl (KW X@N-term)	L1:Carboxymethyl (KW X@N-term):1000.00
3	3	Q7TMC7|Q7TMC7_RAT	R.E(+57.02)GVC(+57.02)PEGSIDSAPVK.W	N	61.22	1600.7402	15	2.0	801.3790	2	27.84	4.88E5	F7:5619	47	333	347	Carbamidomethylation (DHKE X@N-term); Carbamidomethylation	E1:Carbamidomethylation (DHKE X@N-term):52.68;C4:Carbamidomethylation:1000.00
3	3	Q7TMC7|Q7TMC7_RAT	K.GDK(+57.02)DC(+57.02)TGNFC(+57.02)LFR.S	N	60.50	1645.6976	13	4.3	549.5755	3	32.08	5.99E5	F4:6798	28	616	628	Carbamidomethylation (DHKE X@N-term); Carbamidomethylation	K3:Carbamidomethylation (DHKE X@N-term):0.00;C5:Carbamidomethylation:1000.00;C10:Carbamidomethylation:1000.00
3	3	Q7TMC7|Q7TMC7_RAT	K.KPVTEFATC(+57.02)HL(+53.97)AQAPNHVVVSR.K	N	59.99	2514.2412	22	11.7	629.5750	4	25.44		F4:4946	1	574	595	Carbamidomethylation; Trifluoroleucine	C9:Carbamidomethylation:1000.00;L11:Trifluoroleucine:1000.00
3	3	Q7TMC7|Q7TMC7_RAT	K.G(+57.02)TDFQLNQ(+.98)LQGK.K	N	59.94	1405.6837	12	-6.3	703.8447	2	36.10	5.68E4	F19:8028	1	123	134	Carbamidomethylation (DHKE X@N-term); Deamidation (NQ)	G1:Carbamidomethylation (DHKE X@N-term):11.10;Q8:Deamidation (NQ):0.00
3	3	Q7TMC7|Q7TMC7_RAT	K.FDEFFSQGC(+57.02)APGYK(+114.04).K	N	59.72	1765.7406	14	2.7	883.8799	2	48.00	1.86E5	F9:11234	37	483	496	Carbamidomethylation; Ubiquitin	C9:Carbamidomethylation:1000.00;K14:Ubiquitin:81.34
3	3	Q7TMC7|Q7TMC7_RAT	K.ADRD(+57.02)QYELLC(+57.02)LDNTR.K	N	59.63	1937.8901	15	4.2	646.9734	3	39.59	6.03E5	F18:8893	11	223	237	Carbamidomethylation (DHKE X@N-term); Carbamidomethylation	D4:Carbamidomethylation (DHKE X@N-term):0.00;C10:Carbamidomethylation:1000.00
3	3	Q7TMC7|Q7TMC7_RAT	R.E(+42.01)(+14.02)GVC(+57.02)PEGSIDSAPVK.W	N	59.09	1599.7450	15	-2.2	800.8781	2	39.22		F16:8827	2	333	347	Acetylation (N-term); Methyl ester; Carbamidomethylation	E1:Acetylation (N-term):1000.00;E1:Methyl ester:33.54;C4:Carbamidomethylation:1000.00
3	3	Q7TMC7|Q7TMC7_RAT	R.KPVDQYE(+57.02)DC(+57.02)YLAR.I	N	59.02	1712.7827	13	10.3	571.9407	3	22.06	3.85E4	F13:3979	17	238	250	Carbamidomethylation (DHKE X@N-term); Carbamidomethylation	E7:Carbamidomethylation (DHKE X@N-term):17.01;C9:Carbamidomethylation:1000.00
3	3	Q7TMC7|Q7TMC7_RAT	K.LPEGTTYEEYLGAEY(+15.99)LQAVGNIR.K	N	59.01	2601.2598	23	13.8	868.1058	3	86.37	6.52E3	F2:21231	1	646	668	Hydroxylation	Y15:Hydroxylation:20.21
3	3	Q7TMC7|Q7TMC7_RAT	K.HTTIFEVLPQK(+57.02).A	N	58.72	1368.7401	11	-3.2	685.3751	2	33.09	1.01E5	F19:7173	25	212	222	Carbamidomethylation (DHKE X@N-term)	K11:Carbamidomethylation (DHKE X@N-term):47.83
3	3	Q7TMC7|Q7TMC7_RAT	R.E(+57.02)GYN(+.98)GYTGAFQC(+57.02)LVEK.G	N	58.69	1892.8251	16	1.5	947.4213	2	60.41	2.7E5	F19:14779	21	517	532	Carbamidomethylation (DHKE X@N-term); Deamidation (NQ); Carbamidomethylation	E1:Carbamidomethylation (DHKE X@N-term):72.26;N4:Deamidation (NQ):63.15;C12:Carbamidomethylation:1000.00
3	3	Q7TMC7|Q7TMC7_RAT	K.D(+57.02)SAFGLLR.V	N	58.66	934.4872	8	3.3	468.2524	2	49.35	6.66E5	F7:11458	159	302	309	Carbamidomethylation (DHKE X@N-term)	D1:Carbamidomethylation (DHKE X@N-term):1000.00
3	3	Q7TMC7|Q7TMC7_RAT	K.KPVTEFATC(+57.02)HLAQAPNHVVVS(+114.04)R.K	N	58.54	2574.3125	22	9.2	515.8745	5	24.47	9.21E3	F18:4676	3	574	595	Carbamidomethylation; Ubiquitin	C9:Carbamidomethylation:1000.00;S21:Ubiquitin:49.75
3	3	Q7TMC7|Q7TMC7_RAT	G.Y(+226.08)NGYTGAFQC(+57.02)LVEK.G	N	58.54	1874.8331	14	-1.3	938.4226	2	75.92	7.14E5	F5:18221	135	519	532	Biotinylation; Carbamidomethylation	Y1:Biotinylation:114.15;C10:Carbamidomethylation:1000.00
3	3	Q7TMC7|Q7TMC7_RAT	K.K(+57.02)PVTEFATC(+57.02)H(+57.02)LAQAPN(+.98)HVVVSR.K	N	57.87	2575.2964	22	7.6	644.8362	4	27.68	1.79E5	F19:5641	3	574	595	Carbamidomethylation (DHKE X@N-term); Carbamidomethylation; Deamidation (NQ)	K1:Carbamidomethylation (DHKE X@N-term):19.86;C9:Carbamidomethylation:1000.00;H10:Carbamidomethylation (DHKE X@N-term):0.00;N16:Deamidation (NQ):68.31
3	3	Q7TMC7|Q7TMC7_RAT	R.K(+57.02)PVDQYE(+57.02)DC(+57.02)YLAR.I	N	57.62	1769.8042	13	4.8	590.9448	3	22.20	7.15E4	F7:4084	19	238	250	Carbamidomethylation (DHKE X@N-term); Carbamidomethylation	K1:Carbamidomethylation (DHKE X@N-term):7.77;E7:Carbamidomethylation (DHKE X@N-term):17.01;C9:Carbamidomethylation:1000.00
3	3	Q7TMC7|Q7TMC7_RAT	K.G(+57.02)D(+57.02)K(+57.02)DC(+57.02)TGNFC(+57.02)LFR.S	N	57.52	1759.7406	13	-5.3	587.5844	3	33.14	4.35E4	F16:7143	23	616	628	Carbamidomethylation (DHKE X@N-term); Carbamidomethylation	G1:Carbamidomethylation (DHKE X@N-term):0.00;D2:Carbamidomethylation (DHKE X@N-term):0.00;K3:Carbamidomethylation (DHKE X@N-term):0.00;C5:Carbamidomethylation:1000.00;C10:Carbamidomethylation:1000.00
3	3	Q7TMC7|Q7TMC7_RAT	R.DGGGDVAFVK(+57.02)H(+57.02)TTIFEVLPQK.A	N	57.21	2371.2170	21	5.4	593.8148	4	64.55	7.52E4	F19:15914	1	202	222	Carbamidomethylation (DHKE X@N-term)	K10:Carbamidomethylation (DHKE X@N-term):6.67;H11:Carbamidomethylation (DHKE X@N-term):7.38
3	3	Q7TMC7|Q7TMC7_RAT	K.S(+42.01)K(+15.99)DFQLFGSPLGK.D	N	57.08	1480.7561	13	4.4	494.5948	3	56.96	5.8E4	F19:13835	25	284	296	Acetylation (N-term); Hydroxylation	S1:Acetylation (N-term):1000.00;K2:Hydroxylation:14.02
3	3	Q7TMC7|Q7TMC7_RAT	K.DSAFGLLR.V	N	56.79	877.4657	8	4.1	439.7419	2	43.54	3.62E5	F7:9895	110	302	309
3	3	Q7TMC7|Q7TMC7_RAT	K.FDEFFSQGC(+57.02)APGYK(+57.02)K.N	N	56.54	1836.8141	15	3.5	613.2808	3	32.62	2.19E4	F9:6987	3	483	497	Carbamidomethylation; Carbamidomethylation (DHKE X@N-term)	C9:Carbamidomethylation:1000.00;K14:Carbamidomethylation (DHKE X@N-term):0.00
3	3	Q7TMC7|Q7TMC7_RAT	K.FDEFFSQGC(+57.02)APGYKK.N	N	56.46	1779.7926	15	6.6	594.2754	3	33.09	7.88E4	F9:7119	10	483	497	Carbamidomethylation	C9:Carbamidomethylation:1000.00
3	3	Q7TMC7|Q7TMC7_RAT	R.E(+57.02)GY(-18.01)NGYTGAFQC(+57.02)LVEK.G	N	56.40	1873.8304	16	6.0	937.9281	2	73.31	2.64E4	F12:17012	26	517	532	Carbamidomethylation (DHKE X@N-term); Dehydration; Carbamidomethylation	E1:Carbamidomethylation (DHKE X@N-term):110.72;Y3:Dehydration:32.97;C12:Carbamidomethylation:1000.00
3	3	Q7TMC7|Q7TMC7_RAT	K.G(+57.02)DKDC(+57.02)TGN(+.98)FC(+57.02)LFR.S	N	56.40	1646.6818	13	-3.7	549.8992	3	38.69	4.51E4	F5:8470	4	616	628	Carbamidomethylation (DHKE X@N-term); Carbamidomethylation; Deamidation (NQ)	G1:Carbamidomethylation (DHKE X@N-term):0.00;C5:Carbamidomethylation:1000.00;N8:Deamidation (NQ):1000.00;C10:Carbamidomethylation:1000.00
3	3	Q7TMC7|Q7TMC7_RAT	K.GDK(+57.02)D(+57.02)C(+57.02)TGNFC(+57.02)LFR.S	N	56.32	1702.7191	13	3.2	568.5822	3	34.17	3.79E4	F9:7422	9	616	628	Carbamidomethylation (DHKE X@N-term); Carbamidomethylation	K3:Carbamidomethylation (DHKE X@N-term):14.04;D4:Carbamidomethylation (DHKE X@N-term):12.33;C5:Carbamidomethylation:1000.00;C10:Carbamidomethylation:1000.00
3	3	Q7TMC7|Q7TMC7_RAT	K.LPEGT(+60.00)TYEEYLGAEYLQAVGNIR.K	N	56.31	2645.2683	23	14.6	882.7762	3	86.83		F1:21599	1	646	668	2-OH-ethyl thio-Ser	T5:2-OH-ethyl thio-Ser:0.00
3	3	Q7TMC7|Q7TMC7_RAT	K.G(+57.02)TDFQLNQLQGK(+57.02).K	N	55.84	1461.7212	12	-6.5	731.8631	2	32.18	1.3E5	F2:6753	7	123	134	Carbamidomethylation (DHKE X@N-term)	G1:Carbamidomethylation (DHKE X@N-term):11.10;K12:Carbamidomethylation (DHKE X@N-term):62.82
3	3	Q7TMC7|Q7TMC7_RAT	K.DLK(+57.02)QEDFQLLC(+57.02)PDGTK.K	N	55.42	1962.9357	16	-8.0	655.3139	3	48.06	3.16E5	F4:11217	19	558	573	Carbamidomethylation (DHKE X@N-term); Carbamidomethylation	K3:Carbamidomethylation (DHKE X@N-term):5.99;C11:Carbamidomethylation:1000.00
3	3	Q7TMC7|Q7TMC7_RAT	K.ASDSSINWN(+.98)NLK.G	N	55.41	1348.6259	12	-0.8	675.3196	2	32.55	1.65E5	F4:6929	45	441	452	Deamidation (NQ)	N9:Deamidation (NQ):11.06
3	3	Q7TMC7|Q7TMC7_RAT	K.LPE(+57.02)GTTYEEYLGAE(+14.02)YLQ(+.98)AVGNIR.K	N	55.39	2657.2859	23	-1.6	886.7678	3	86.69	1.83E4	F19:21944	2	646	668	Carbamidomethylation (DHKE X@N-term); Methyl ester; Deamidation (NQ)	E3:Carbamidomethylation (DHKE X@N-term):0.00;E14:Methyl ester:42.53;Q17:Deamidation (NQ):42.68
3	3	Q7TMC7|Q7TMC7_RAT	K.FD(-18.01)E(+57.02)FFSQGC(+57.02)APGYK.K	N	55.34	1690.7085	14	4.0	846.3649	2	63.38	3.99E4	F17:14713	2	483	496	Dehydration; Carbamidomethylation (DHKE X@N-term); Carbamidomethylation	D2:Dehydration:33.81;E3:Carbamidomethylation (DHKE X@N-term):0.00;C9:Carbamidomethylation:1000.00
3	3	Q7TMC7|Q7TMC7_RAT	K.DFQLFGSPLGK(+57.02).D	N	55.14	1264.6451	11	2.2	633.3312	2	70.08	3.62E4	F7:16872	41	286	296	Carbamidomethylation (DHKE X@N-term)	K11:Carbamidomethylation (DHKE X@N-term):55.80
3	3	Q7TMC7|Q7TMC7_RAT	R.T(+57.02)AGWNIPMGLLFSR.I	N	54.84	1618.8290	14	3.0	810.4242	2	89.65	1.15E5	F5:21791	43	464	477	Carbamidomethylation (DHKE X@N-term)	T1:Carbamidomethylation (DHKE X@N-term):1000.00
3	3	Q7TMC7|Q7TMC7_RAT	K.DLLFKDSAFGLLR.V	N	54.80	1493.8241	13	7.0	498.9521	3	77.08	1.03E4	F17:18299	6	297	309
3	3	Q7TMC7|Q7TMC7_RAT	K.GDKD(+57.02)C(+57.02)TGNFC(+57.02)LFR.S	N	54.21	1645.6976	13	-3.2	549.5714	3	31.62	5.15E5	F21:6690	4	616	628	Carbamidomethylation (DHKE X@N-term); Carbamidomethylation	D4:Carbamidomethylation (DHKE X@N-term):0.00;C5:Carbamidomethylation:1000.00;C10:Carbamidomethylation:1000.00
3	3	Q7TMC7|Q7TMC7_RAT	K.G(+57.02)YYAVAVVK.A	N	54.08	1025.5546	9	5.5	513.7874	2	26.00	9.95E4	F6:5076	15	432	440	Carbamidomethylation (DHKE X@N-term)	G1:Carbamidomethylation (DHKE X@N-term):66.64
3	3	Q7TMC7|Q7TMC7_RAT	R.K(+57.02)(+57.02)PVDQYEDC(+57.02)YLAR.I	N	54.08	1769.8042	13	5.5	590.9453	3	23.66	7.97E4	F7:4472	16	238	250	Carbamidomethylation (DHKE X@N-term); Carbamidomethylation	K1:Carbamidomethylation (DHKE X@N-term):9.42;K1:Carbamidomethylation (DHKE X@N-term):9.42;C9:Carbamidomethylation:1000.00
3	3	Q7TMC7|Q7TMC7_RAT	K.D(+57.02)LK(+57.02)QEDFQLLC(+57.02)PDGTK.K	N	53.77	2019.9572	16	-1.7	674.3252	3	51.12	2.23E5	F19:12219	23	558	573	Carbamidomethylation (DHKE X@N-term); Carbamidomethylation	D1:Carbamidomethylation (DHKE X@N-term):16.76;K3:Carbamidomethylation (DHKE X@N-term):15.73;C11:Carbamidomethylation:1000.00
3	3	Q7TMC7|Q7TMC7_RAT	K.S(+57.02)K(+57.02)DFQLFGSPLGK.D	N	53.63	1536.7936	13	8.3	513.2761	3	46.62	1.26E5	F5:10564	61	284	296	Carbamidomethylation (DHKE X@N-term)	S1:Carbamidomethylation (DHKE X@N-term):14.04;K2:Carbamidomethylation (DHKE X@N-term):17.01
3	3	Q7TMC7|Q7TMC7_RAT	K.G(+57.02)DK(+57.02)D(+57.02)C(+57.02)TGNFC(+57.02)LFR.S	N	53.58	1759.7406	13	3.4	587.5895	3	33.58	3.36E4	F8:7273	6	616	628	Carbamidomethylation (DHKE X@N-term); Carbamidomethylation	G1:Carbamidomethylation (DHKE X@N-term):0.00;K3:Carbamidomethylation (DHKE X@N-term):10.11;D4:Carbamidomethylation (DHKE X@N-term):7.32;C5:Carbamidomethylation:1000.00;C10:Carbamidomethylation:1000.00
3	3	Q7TMC7|Q7TMC7_RAT	K.K(+57.02)(+57.02)PVTEFATC(+57.02)HLAQ(+.98)APNHVVVSR.K	N	53.56	2575.2964	22	3.7	644.8337	4	28.56		F21:5836	1	574	595	Carbamidomethylation (DHKE X@N-term); Carbamidomethylation; Deamidation (NQ)	K1:Carbamidomethylation (DHKE X@N-term):5.55;K1:Carbamidomethylation (DHKE X@N-term):5.55;C9:Carbamidomethylation:1000.00;Q13:Deamidation (NQ):6.63
3	3	Q7TMC7|Q7TMC7_RAT	R.E(-18.01)GVC(+57.02)PEGSIDSAPVK.W	N	53.56	1525.7083	15	1.1	763.8622	2	40.62	8.02E4	F9:9201	14	333	347	Pyro-glu from E; Carbamidomethylation	E1:Pyro-glu from E:1000.00;C4:Carbamidomethylation:1000.00
3	3	Q7TMC7|Q7TMC7_RAT	R.EGYN(-17.03)GYTGAFQC(+57.02)LVEK.G	N	53.47	1817.7930	16	4.0	909.9074	2	58.45	9.29E4	F19:14246	4	517	532	Ammonia-loss (N); Carbamidomethylation	N4:Ammonia-loss (N):1000.00;C12:Carbamidomethylation:1000.00
3	3	Q7TMC7|Q7TMC7_RAT	K.KPVTE(+57.02)FATC(+57.02)H(+57.02)LAQAPNHVVVSR.K	N	53.28	2574.3125	22	5.6	644.5890	4	23.51	1.83E5	F16:4451	7	574	595	Carbamidomethylation (DHKE X@N-term); Carbamidomethylation	E5:Carbamidomethylation (DHKE X@N-term):16.22;C9:Carbamidomethylation:1000.00;H10:Carbamidomethylation (DHKE X@N-term):20.76
3	3	Q7TMC7|Q7TMC7_RAT	K.GTDFQLNQLQGK(+57.02).K	N	53.24	1404.6997	12	-0.6	703.3567	2	30.92	5.18E4	F21:6492	30	123	134	Carbamidomethylation (DHKE X@N-term)	K12:Carbamidomethylation (DHKE X@N-term):88.25
3	3	Q7TMC7|Q7TMC7_RAT	K.F(+57.02)DE(+57.02)FFSQGC(+57.02)APGYK.K	N	52.97	1765.7406	14	1.9	883.8792	2	54.70	1.5E5	F7:12864	8	483	496	Carbamidomethylation (DHKE X@N-term); Carbamidomethylation	F1:Carbamidomethylation (DHKE X@N-term):0.00;E3:Carbamidomethylation (DHKE X@N-term):17.01;C9:Carbamidomethylation:1000.00
3	3	Q7TMC7|Q7TMC7_RAT	K.D(+57.02)FQLFGSPLGK(+57.02).D	N	52.78	1321.6666	11	1.9	661.8419	2	74.95	6.69E4	F19:18751	15	286	296	Carbamidomethylation (DHKE X@N-term)	D1:Carbamidomethylation (DHKE X@N-term):1000.00;K11:Carbamidomethylation (DHKE X@N-term):1000.00
3	3	Q7TMC7|Q7TMC7_RAT	K.GD(+57.02)K(+57.02)DC(+57.02)TGNFC(+57.02)LFR.S	N	52.77	1702.7191	13	9.2	568.5855	3	31.64	7.16E4	F5:6571	6	616	628	Carbamidomethylation (DHKE X@N-term); Carbamidomethylation	D2:Carbamidomethylation (DHKE X@N-term):0.00;K3:Carbamidomethylation (DHKE X@N-term):0.00;C5:Carbamidomethylation:1000.00;C10:Carbamidomethylation:1000.00
3	3	Q7TMC7|Q7TMC7_RAT	K.H(+57.02)TTIFEVLPQK(+57.02).A	N	52.69	1425.7616	11	5.5	713.8920	2	45.97	6.51E5	F21:10657	28	212	222	Carbamidomethylation (DHKE X@N-term)	H1:Carbamidomethylation (DHKE X@N-term):38.32;K11:Carbamidomethylation (DHKE X@N-term):46.87
3	3	Q7TMC7|Q7TMC7_RAT	K.ASDSSIN(+.98)WNNLK.G	N	52.18	1348.6259	12	5.1	675.3237	2	38.26	8.19E4	F7:8490	6	441	452	Deamidation (NQ)	N7:Deamidation (NQ):26.31
3	3	Q7TMC7|Q7TMC7_RAT	K.K(+54.01)PVTEFATC(+57.02)HLAQAPNHVVVSR.K	N	52.10	2514.2800	22	2.4	629.5788	4	25.93		F2:5022	2	574	595	MDA adduct +54; Carbamidomethylation	K1:MDA adduct +54:75.93;C9:Carbamidomethylation:1000.00
3	3	Q7TMC7|Q7TMC7_RAT	K.A(+57.02)SDSSINWNNLK(+57.02)G.K	N	52.07	1518.7063	13	3.1	760.3628	2	32.36	1.34E5	F19:6966	37	441	453	Carbamidomethylation (DHKE X@N-term)	A1:Carbamidomethylation (DHKE X@N-term):7.32;K12:Carbamidomethylation (DHKE X@N-term):114.67
3	3	Q7TMC7|Q7TMC7_RAT	F.F(+57.02)GYVGAFK.C	N	51.98	944.4756	8	2.3	473.2462	2	38.25	1.79E5	F7:8487	53	191	198	Carbamidomethylation (DHKE X@N-term)	F1:Carbamidomethylation (DHKE X@N-term):68.80
3	3	Q7TMC7|Q7TMC7_RAT	K.K(+57.02)(+57.02)GTDFQLNQLQGK.K	N	51.98	1589.8162	13	5.6	530.9490	3	24.28	6.91E4	F5:4567	7	122	134	Carbamidomethylation (DHKE X@N-term)	K1:Carbamidomethylation (DHKE X@N-term):12.16;K1:Carbamidomethylation (DHKE X@N-term):12.16
3	3	Q7TMC7|Q7TMC7_RAT	K.SKDFQLFGSPLGK(+57.02).D	N	51.91	1479.7721	13	1.3	740.8943	2	43.24	6.35E4	F7:9814	16	284	296	Carbamidomethylation (DHKE X@N-term)	K13:Carbamidomethylation (DHKE X@N-term):47.83
3	3	Q7TMC7|Q7TMC7_RAT	K.K(+57.02)GTD(+57.02)FQLNQLQGK.K	N	51.81	1589.8162	13	4.6	530.9484	3	24.42	4.16E4	F12:4566	2	122	134	Carbamidomethylation (DHKE X@N-term)	K1:Carbamidomethylation (DHKE X@N-term):81.55;D4:Carbamidomethylation (DHKE X@N-term):95.63
3	3	Q7TMC7|Q7TMC7_RAT	K.D(+57.02)(+57.02)LKQEDFQLLC(+57.02)PDGTK.K	N	51.79	2019.9572	16	4.8	674.3296	3	49.90	2.4E5	F19:11883	26	558	573	Carbamidomethylation (DHKE X@N-term); Carbamidomethylation	D1:Carbamidomethylation (DHKE X@N-term):0.00;D1:Carbamidomethylation (DHKE X@N-term):0.00;C11:Carbamidomethylation:1000.00
3	3	Q7TMC7|Q7TMC7_RAT	R.N(+57.02)(+.98)GDGKEDLIWEILK.V	N	51.76	1686.8464	14	3.3	563.2913	3	83.61	1.57E5	F1:20727	21	260	273	Carbamidomethylation (DHKE X@N-term); Deamidation (NQ)	N1:Carbamidomethylation (DHKE X@N-term):24.78;N1:Deamidation (NQ):1000.00
3	3	Q7TMC7|Q7TMC7_RAT	R.KPVDQYED(+57.02)C(+57.02)YLAR.I	N	51.58	1712.7827	13	8.5	571.9397	3	22.20	4.11E4	F5:4031	5	238	250	Carbamidomethylation (DHKE X@N-term); Carbamidomethylation	D8:Carbamidomethylation (DHKE X@N-term):17.01;C9:Carbamidomethylation:1000.00
3	3	Q7TMC7|Q7TMC7_RAT	K.H(+57.02)(+57.02)TTIFEVLPQK.A	N	51.15	1425.7616	11	5.8	713.8922	2	47.74	2.52E5	F13:10749	80	212	222	Carbamidomethylation (DHKE X@N-term)	H1:Carbamidomethylation (DHKE X@N-term):61.30;H1:Carbamidomethylation (DHKE X@N-term):61.30
3	3	Q7TMC7|Q7TMC7_RAT	K.DFQLFGSPLGK(+114.04).D	N	50.98	1321.6666	11	5.8	661.8444	2	73.13	6.42E4	F17:17267	29	286	296	Ubiquitin	K11:Ubiquitin:28.70
3	3	Q7TMC7|Q7TMC7_RAT	F.FGYVGAFK.C	N	50.54	887.4541	8	6.2	444.7371	2	29.73	7.52E4	F13:5984	12	191	198
3	3	Q7TMC7|Q7TMC7_RAT	K.A(+57.02)D(+57.02)RDQYELLC(+57.02)LDNTR.K	N	50.40	1994.9116	15	8.6	665.9835	3	50.99	9.49E4	F19:12182	10	223	237	Carbamidomethylation (DHKE X@N-term); Carbamidomethylation	A1:Carbamidomethylation (DHKE X@N-term):0.00;D2:Carbamidomethylation (DHKE X@N-term):0.00;C10:Carbamidomethylation:1000.00
3	3	Q7TMC7|Q7TMC7_RAT	K.Q(-17.03)EDFQ(+.98)LLC(+57.02)PDGTK.K	N	50.39	1533.6656	13	13.0	767.8501	2	66.59		F20:16270	1	561	573	Pyro-glu from Q; Deamidation (NQ); Carbamidomethylation	Q1:Pyro-glu from Q:1000.00;Q5:Deamidation (NQ):1000.00;C8:Carbamidomethylation:1000.00
3	3	Q7TMC7|Q7TMC7_RAT	K.ASDSSINWNNLK(+114.04).G	N	50.29	1461.6848	12	-0.4	731.8494	2	31.73	2.96E5	F16:6745	33	441	452	Ubiquitin	K12:Ubiquitin:83.18
3	3	Q7TMC7|Q7TMC7_RAT	R.K(+57.02)PVDQYED(+57.02)C(+57.02)YLAR.I	N	50.27	1769.8042	13	8.9	590.9473	3	22.26	8.5E4	F6:4066	5	238	250	Carbamidomethylation (DHKE X@N-term); Carbamidomethylation	K1:Carbamidomethylation (DHKE X@N-term):5.08;D8:Carbamidomethylation (DHKE X@N-term):17.01;C9:Carbamidomethylation:1000.00
3	3	Q7TMC7|Q7TMC7_RAT	R.EGYN(+.98)GYTGAFQC(+57.02)LVE(+57.02)K(+57.02).G	N	49.90	1949.8466	16	4.1	975.9346	2	62.19	1.41E5	F17:14392	13	517	532	Deamidation (NQ); Carbamidomethylation; Carbamidomethylation (DHKE X@N-term)	N4:Deamidation (NQ):52.22;C12:Carbamidomethylation:1000.00;E15:Carbamidomethylation (DHKE X@N-term):88.07;K16:Carbamidomethylation (DHKE X@N-term):93.17
3	3	Q7TMC7|Q7TMC7_RAT	K.DLKQE(+57.02)DFQLLC(+57.02)PDGTK.K	N	49.78	1962.9357	16	1.3	655.3200	3	48.35	2.74E5	F7:11196	5	558	573	Carbamidomethylation (DHKE X@N-term); Carbamidomethylation	E5:Carbamidomethylation (DHKE X@N-term):5.47;C11:Carbamidomethylation:1000.00
3	3	Q7TMC7|Q7TMC7_RAT	K.FDEFFSK(sub Q)GC(+57.02)APGYK.K	N	49.62	1651.7340	14	-5.8	826.8695	2	46.03	1.34E6	F4:10652	1	483	496	Carbamidomethylation; Mutation	C9:Carbamidomethylation:1000.00
3	3	Q7TMC7|Q7TMC7_RAT	K.A(+57.02)SDSSINWNNLK(+57.02).G	N	49.10	1461.6848	12	-1.8	731.8484	2	29.32	7.72E4	F16:6064	23	441	452	Carbamidomethylation (DHKE X@N-term)	A1:Carbamidomethylation (DHKE X@N-term):7.32;K12:Carbamidomethylation (DHKE X@N-term):85.31
3	3	Q7TMC7|Q7TMC7_RAT	K.SK(+43.99)D(+14.02)FQLFGSPLGK.D	N	49.02	1480.7561	13	4.0	494.5946	3	56.92	2.26E4	F17:13021	2	284	296	Carboxylation (DKW); Methyl ester	K2:Carboxylation (DKW):56.41;D3:Methyl ester:58.64
3	3	Q7TMC7|Q7TMC7_RAT	N.STLC(+57.02)DLC(+57.02)IGPAK.C	N	48.99	1333.6370	12	6.7	667.8302	2	36.97	5.05E4	F5:8013	10	499	510	Carbamidomethylation	C4:Carbamidomethylation:1000.00;C7:Carbamidomethylation:1000.00
3	3	Q7TMC7|Q7TMC7_RAT	R.E(+27.99)GYNGYTGAFQC(+57.02)LVEK.G	N	48.70	1862.8145	16	-4.0	932.4108	2	76.85		F8:19078	1	517	532	Formylation; Carbamidomethylation	E1:Formylation:69.91;C12:Carbamidomethylation:1000.00
3	3	Q7TMC7|Q7TMC7_RAT	K.DLLFK(+114.04)DSAFGLLR.V	N	48.62	1607.8671	13	1.2	536.9636	3	80.95	5.54E4	F1:20029	11	297	309	Ubiquitin	K5:Ubiquitin:32.28
3	3	Q7TMC7|Q7TMC7_RAT	K.DLKQEDFQLLC(+57.02)PDGTK(+114.04).K	N	48.35	2019.9572	16	7.0	674.3311	3	49.35	2.3E4	F12:11118	11	558	573	Carbamidomethylation; Ubiquitin	C11:Carbamidomethylation:1000.00;K16:Ubiquitin:9.34
3	3	Q7TMC7|Q7TMC7_RAT	K.S(+57.02)KDFQ(+.98)LFGSPLGK.D	N	48.24	1480.7561	13	7.8	494.5965	3	57.17	1.32E4	F7:13511	8	284	296	Carbamidomethylation (DHKE X@N-term); Deamidation (NQ)	S1:Carbamidomethylation (DHKE X@N-term):0.00;Q5:Deamidation (NQ):1000.00
3	3	Q7TMC7|Q7TMC7_RAT	N.NLKPVAAEFYGSLEHPQTHYLAVAVVK.K	N	47.94	2980.5811	27	0.6	746.1530	4	57.92	3.02E5	F19:14102	3	95	121
3	3	Q7TMC7|Q7TMC7_RAT	K.LPE(+57.02)GTTYEEYLGAEY(+15.99)LQAVGNIR.K	N	47.75	2658.2812	23	14.7	887.1141	3	86.76		F20:21547	1	646	668	Carbamidomethylation (DHKE X@N-term); Hydroxylation	E3:Carbamidomethylation (DHKE X@N-term):0.00;Y15:Hydroxylation:23.70
3	3	Q7TMC7|Q7TMC7_RAT	K.QEDFQLLC(+57.02)PD(+57.02)GTK.K	N	47.75	1606.7297	13	5.5	804.3766	2	41.27	4.21E4	F11:9425	2	561	573	Carbamidomethylation; Carbamidomethylation (DHKE X@N-term)	C8:Carbamidomethylation:1000.00;D10:Carbamidomethylation (DHKE X@N-term):0.00
3	3	Q7TMC7|Q7TMC7_RAT	K.LPEGTTYEEYLGW(sub A)EYLQAVGNIR.K	N	47.48	2700.3071	23	-10.1	901.1006	3	86.57		F11:21775	1	646	668	Mutation
3	3	Q7TMC7|Q7TMC7_RAT	K.SKD(+57.02)FQLFGSPLGK.D	N	47.40	1479.7721	13	2.2	494.2657	3	43.27	4.53E4	F7:9821	8	284	296	Carbamidomethylation (DHKE X@N-term)	D3:Carbamidomethylation (DHKE X@N-term):4.64
3	3	Q7TMC7|Q7TMC7_RAT	L.AQAPNHVVVS(+79.96)R.K	N	47.34	1256.5931	11	6.5	629.3079	2	25.91		F2:5016	4	585	595	Sulfation	S10:Sulfation:1000.00
3	3	Q7TMC7|Q7TMC7_RAT	R.E(+56.06)GVC(+57.02)PEGSIDSAPVK.W	N	46.67	1599.7814	15	1.1	800.8988	2	38.92	1.11E4	F6:8578	1	333	347	Diethylation; Carbamidomethylation	E1:Diethylation:81.78;C4:Carbamidomethylation:1000.00
3	3	Q7TMC7|Q7TMC7_RAT	K.K(+57.02)PVTEFATC(+57.02)HLAQ(+.98)APN(+.98)HVVVSR.K	N	46.49	2519.2590	22	12.9	630.8301	4	28.93		F7:5920	1	574	595	Carbamidomethylation (DHKE X@N-term); Carbamidomethylation; Deamidation (NQ)	K1:Carbamidomethylation (DHKE X@N-term):0.00;C9:Carbamidomethylation:1000.00;Q13:Deamidation (NQ):1000.00;N16:Deamidation (NQ):1000.00
3	3	Q7TMC7|Q7TMC7_RAT	K.GYYAVAVVK(+114.04).A	N	46.02	1082.5760	9	-1.4	542.2946	2	27.82	3.95E4	F12:5454	28	432	440	Ubiquitin	K9:Ubiquitin:1000.00
3	3	Q7TMC7|Q7TMC7_RAT	L.P(+226.08)EGTTYEEYLGAEYLQAVGNIR.K	N	45.94	2698.2583	22	-13.2	900.4149	3	86.90		F18:21714	1	647	668	Biotinylation	P1:Biotinylation:1000.00
3	3	Q7TMC7|Q7TMC7_RAT	K.GKSN(sub K)DFQLFGSPLGK.D	N	45.78	1593.8151	15	-0.3	532.2788	3	50.19	1.13E5	F19:11961	14	282	296	Mutation
3	3	Q7TMC7|Q7TMC7_RAT	K.ASDSSINWNNLK(+57.02).G	N	45.62	1404.6633	12	11.0	703.3467	2	28.44		F21:5802	11	441	452	Carbamidomethylation (DHKE X@N-term)	K12:Carbamidomethylation (DHKE X@N-term):55.94
3	3	Q7TMC7|Q7TMC7_RAT	K.K(+111.03)PVTEFATC(+57.02)HLAQAPNHVVVSR.K	N	45.59	2571.3015	22	-0.1	643.8326	4	30.23		F10:6213	2	574	595	Nmethylmaleimide; Carbamidomethylation	K1:Nmethylmaleimide:1000.00;C9:Carbamidomethylation:1000.00
3	3	Q7TMC7|Q7TMC7_RAT	K.GD(+57.02)K(+57.02)D(+57.02)C(+57.02)TGNFC(+57.02)LFR.S	N	45.56	1759.7406	13	-2.0	587.5863	3	33.32	3.82E4	F20:7171	6	616	628	Carbamidomethylation (DHKE X@N-term); Carbamidomethylation	D2:Carbamidomethylation (DHKE X@N-term):0.00;K3:Carbamidomethylation (DHKE X@N-term):5.03;D4:Carbamidomethylation (DHKE X@N-term):0.00;C5:Carbamidomethylation:1000.00;C10:Carbamidomethylation:1000.00
3	3	Q7TMC7|Q7TMC7_RAT	K.G(+57.02)DK(+57.02)DC(+57.02)TGNFC(+57.02)LFR.S	N	45.54	1702.7191	13	-2.6	568.5789	3	30.99	4.54E4	F21:6512	1	616	628	Carbamidomethylation (DHKE X@N-term); Carbamidomethylation	G1:Carbamidomethylation (DHKE X@N-term):0.00;K3:Carbamidomethylation (DHKE X@N-term):0.00;C5:Carbamidomethylation:1000.00;C10:Carbamidomethylation:1000.00
3	3	Q7TMC7|Q7TMC7_RAT	K.D(+57.02)LKQEDFQLLC(+57.02)PDGTK(+57.02).K	N	45.43	2019.9572	16	-4.1	674.3235	3	50.69		F21:11912	9	558	573	Carbamidomethylation (DHKE X@N-term); Carbamidomethylation	D1:Carbamidomethylation (DHKE X@N-term):9.40;C11:Carbamidomethylation:1000.00;K16:Carbamidomethylation (DHKE X@N-term):12.42
3	3	Q7TMC7|Q7TMC7_RAT	R.EGVC(+57.02)PEGSID(+57.02)SAPVK.W	N	45.14	1600.7402	15	11.2	801.3864	2	25.45	4.08E5	F5:4883	2	333	347	Carbamidomethylation; Carbamidomethylation (DHKE X@N-term)	C4:Carbamidomethylation:1000.00;D10:Carbamidomethylation (DHKE X@N-term):0.00
3	3	Q7TMC7|Q7TMC7_RAT	R.N(+57.02)GDGKEDLIWEILK.V	N	45.14	1685.8624	14	3.7	562.9635	3	75.19	8.54E4	F17:17803	38	260	273	Carbamidomethylation (DHKE X@N-term)	N1:Carbamidomethylation (DHKE X@N-term):33.91
3	3	Q7TMC7|Q7TMC7_RAT	K.K(+57.02)(+57.02)PVTEFATC(+57.02)H(+57.02)LAQAPNHVVVSR.K	N	45.00	2631.3340	22	2.3	658.8423	4	28.84	2.17E5	F19:5968	2	574	595	Carbamidomethylation (DHKE X@N-term); Carbamidomethylation	K1:Carbamidomethylation (DHKE X@N-term):11.01;K1:Carbamidomethylation (DHKE X@N-term):11.01;C9:Carbamidomethylation:1000.00;H10:Carbamidomethylation (DHKE X@N-term):5.94
3	3	Q7TMC7|Q7TMC7_RAT	K.EDLIWEILK.V	N	44.62	1157.6332	9	3.9	579.8261	2	84.50	6.27E3	F14:19686	22	265	273
3	3	Q7TMC7|Q7TMC7_RAT	K.DLLFK(+57.02)D(+57.02)SAFGLLR.V	N	44.32	1607.8671	13	0.3	536.9631	3	81.24	4.55E4	F8:20222	18	297	309	Carbamidomethylation (DHKE X@N-term)	K5:Carbamidomethylation (DHKE X@N-term):28.70;D6:Carbamidomethylation (DHKE X@N-term):25.58
3	3	Q7TMC7|Q7TMC7_RAT	K.AS(+114.04)DSSINWNNLK.G	N	44.30	1461.6848	12	3.1	731.8519	2	48.48	8.24E4	F9:11369	12	441	452	Ubiquitin	S2:Ubiquitin:11.10
3	3	Q7TMC7|Q7TMC7_RAT	R.K(+57.02)(+57.02)PVD(+57.02)QYEDC(+57.02)YLAR.I	N	44.12	1826.8257	13	7.6	609.9538	3	23.69	5.94E4	F17:4294	36	238	250	Carbamidomethylation (DHKE X@N-term); Carbamidomethylation	K1:Carbamidomethylation (DHKE X@N-term):49.80;K1:Carbamidomethylation (DHKE X@N-term):49.80;D4:Carbamidomethylation (DHKE X@N-term):67.82;C9:Carbamidomethylation:1000.00
3	3	Q7TMC7|Q7TMC7_RAT	K.DLKK(sub Q)EDFQLLC(+57.02)PDGTK.K	N	43.83	1905.9506	16	-3.0	636.3222	3	47.85	1.1E6	F5:10884	1	558	573	Carbamidomethylation; Mutation	C11:Carbamidomethylation:1000.00
3	3	Q7TMC7|Q7TMC7_RAT	K.H(+57.02)TTIFE(+57.02)VLPQK.A	N	43.79	1425.7616	11	4.1	713.8910	2	46.36	8.2E5	F19:10901	12	212	222	Carbamidomethylation (DHKE X@N-term)	H1:Carbamidomethylation (DHKE X@N-term):58.71;E6:Carbamidomethylation (DHKE X@N-term):22.53
3	3	Q7TMC7|Q7TMC7_RAT	K.K(+57.02)(+57.02)GTD(+57.02)FQLNQLQGK.K	N	43.75	1646.8376	13	-2.3	549.9519	3	25.29	2.95E4	F19:4971	22	122	134	Carbamidomethylation (DHKE X@N-term)	K1:Carbamidomethylation (DHKE X@N-term):78.56;K1:Carbamidomethylation (DHKE X@N-term):78.56;D4:Carbamidomethylation (DHKE X@N-term):87.58
3	3	Q7TMC7|Q7TMC7_RAT	G.V(+225.09)C(+57.02)PEGSIDSAPVK.W	N	43.73	1582.7483	13	-8.5	792.3747	2	39.30	8.23E5	F13:8533	50	335	347	Iminobiotinylation; Carbamidomethylation	V1:Iminobiotinylation:138.85;C2:Carbamidomethylation:1000.00
3	3	Q7TMC7|Q7TMC7_RAT	R.K(+57.02)PVD(+57.02)QYEDC(+57.02)YLAR.I	N	43.67	1769.8042	13	-11.6	590.9352	3	30.52		F6:6312	3	238	250	Carbamidomethylation (DHKE X@N-term); Carbamidomethylation	K1:Carbamidomethylation (DHKE X@N-term):13.13;D4:Carbamidomethylation (DHKE X@N-term):19.05;C9:Carbamidomethylation:1000.00
3	3	Q7TMC7|Q7TMC7_RAT	K.S(+57.02)KD(+57.02)FQLFGSPLGK.D	N	43.19	1536.7936	13	-7.8	513.2678	3	46.39	4.22E4	F15:10653	1	284	296	Carbamidomethylation (DHKE X@N-term)	S1:Carbamidomethylation (DHKE X@N-term):0.00;D3:Carbamidomethylation (DHKE X@N-term):0.00
3	3	Q7TMC7|Q7TMC7_RAT	K.KPVTEFAP(sub T)C(+57.02)HLAQAPNHVVVSR.K	N	43.15	2456.2747	22	5.3	615.0792	4	26.81		F8:5371	4	574	595	Carbamidomethylation; Mutation	C9:Carbamidomethylation:1000.00
3	3	Q7TMC7|Q7TMC7_RAT	K.LPEGTTYE(+57.02)EYLGAE(+57.02)YLQAVGNIR.K	N	42.85	2699.3079	23	8.1	900.7839	3	86.55	9.59E4	F19:21907	1	646	668	Carbamidomethylation (DHKE X@N-term)	E8:Carbamidomethylation (DHKE X@N-term):0.00;E14:Carbamidomethylation (DHKE X@N-term):0.00
3	3	Q7TMC7|Q7TMC7_RAT	K.ASD(+57.02)SSIN(+.98)WNNLK.G	N	42.37	1405.6473	12	3.5	703.8334	2	38.23	2.14E4	F16:8557	2	441	452	Carbamidomethylation (DHKE X@N-term); Deamidation (NQ)	D3:Carbamidomethylation (DHKE X@N-term):11.10;N7:Deamidation (NQ):16.66
3	3	Q7TMC7|Q7TMC7_RAT	K.FDE(+57.02)FFSQGC(+57.02)APGYK(+57.02).K	N	42.32	1765.7406	14	4.2	589.5900	3	55.26	6.66E3	F7:13010	1	483	496	Carbamidomethylation (DHKE X@N-term); Carbamidomethylation	E3:Carbamidomethylation (DHKE X@N-term):0.00;C9:Carbamidomethylation:1000.00;K14:Carbamidomethylation (DHKE X@N-term):21.46
3	3	Q7TMC7|Q7TMC7_RAT	K.S(+57.02)K(+57.02)D(+57.02)FQLFGSPLGK.D	N	42.14	1593.8151	13	2.4	532.2802	3	50.43	1.13E5	F19:12027	33	284	296	Carbamidomethylation (DHKE X@N-term)	S1:Carbamidomethylation (DHKE X@N-term):75.32;K2:Carbamidomethylation (DHKE X@N-term):73.41;D3:Carbamidomethylation (DHKE X@N-term):85.68
3	3	Q7TMC7|Q7TMC7_RAT	K.F(+57.02)D(+57.02)EFFSQGC(+57.02)APGYK.K	N	42.11	1765.7406	14	5.1	883.8821	2	73.45	3.01E4	F17:17350	3	483	496	Carbamidomethylation (DHKE X@N-term); Carbamidomethylation	F1:Carbamidomethylation (DHKE X@N-term):14.04;D2:Carbamidomethylation (DHKE X@N-term):17.01;C9:Carbamidomethylation:1000.00
3	3	Q7TMC7|Q7TMC7_RAT	K.LPEH(sub G)TTYEEYLGAEYLQAVGNIR.K	N	41.92	2665.3022	23	-10.0	889.4325	3	86.91		F18:21718	2	646	668	Mutation
3	3	Q7TMC7|Q7TMC7_RAT	K.FD(-18.01)EFFSQGC(+57.02)APGYK.K	N	41.60	1633.6870	14	-0.2	817.8506	2	51.54	5.24E4	F9:12195	2	483	496	Dehydration; Carbamidomethylation	D2:Dehydration:42.68;C9:Carbamidomethylation:1000.00
3	3	Q7TMC7|Q7TMC7_RAT	K.DLFWK(+57.02)GD(+57.02)KDC(+57.02)TGNFC(+57.02)LFR.S	N	41.46	2392.0728	18	4.2	599.0280	4	67.65	4.11E4	F9:16501	3	611	628	Carbamidomethylation (DHKE X@N-term); Carbamidomethylation	K5:Carbamidomethylation (DHKE X@N-term):0.00;D7:Carbamidomethylation (DHKE X@N-term):0.00;C10:Carbamidomethylation:1000.00;C15:Carbamidomethylation:1000.00
3	3	Q7TMC7|Q7TMC7_RAT	R.VSTVLTAQK(+114.04)DLFWK.G	N	41.40	1748.9460	14	4.8	583.9921	3	53.37	3.83E4	F17:12075	1	602	615	Ubiquitin	K9:Ubiquitin:22.45
3	3	Q7TMC7|Q7TMC7_RAT	K.ASDSSINWNNLKG.K	N	41.30	1404.6633	13	3.3	703.3412	2	29.58		F2:6031	20	441	453
3	3	Q7TMC7|Q7TMC7_RAT	R.LYLGHSY(+15.99)VTAIR.N	N	41.29	1407.7510	12	-0.1	470.2576	3	29.96	6.62E3	F16:6247	3	318	329	Hydroxylation	Y7:Hydroxylation:0.00
3	3	Q7TMC7|Q7TMC7_RAT	K.LPEGTTR(sub Y)EEYLGAEYLQAVGNIR.K	N	41.27	2578.3027	23	-1.3	860.4404	3	86.03		F15:20991	1	646	668	Mutation
3	3	Q7TMC7|Q7TMC7_RAT	L.LFC(+57.02)NLPEPR.K	N	41.26	1144.5698	9	4.1	573.2946	2	33.28	2.05E4	F21:7160	8	154	162	Carbamidomethylation	C3:Carbamidomethylation:1000.00
3	3	Q7TMC7|Q7TMC7_RAT	A.T(+146.06)C(+57.02)HLAQAPNHVVVSR.K	N	41.23	1833.9155	15	0.3	612.3126	3	25.41		F8:4978	3	581	595	Fucose; Carbamidomethylation	T1:Fucose:66.43;C2:Carbamidomethylation:1000.00
3	3	Q7TMC7|Q7TMC7_RAT	R.N(+.98)GD(+57.02)GKEDLIWEILK.V	N	41.16	1686.8464	14	-0.1	844.4304	2	83.57	2.41E5	F19:21088	5	260	273	Deamidation (NQ); Carbamidomethylation (DHKE X@N-term)	N1:Deamidation (NQ):1000.00;D3:Carbamidomethylation (DHKE X@N-term):14.04
3	3	Q7TMC7|Q7TMC7_RAT	K.AD(+57.02)RDQYE(+57.02)LLC(+57.02)LDNTR.K	N	41.04	1994.9116	15	9.5	665.9841	3	38.40		F19:8667	1	223	237	Carbamidomethylation (DHKE X@N-term); Carbamidomethylation	D2:Carbamidomethylation (DHKE X@N-term):0.00;E7:Carbamidomethylation (DHKE X@N-term):12.33;C10:Carbamidomethylation:1000.00
3	3	Q7TMC7|Q7TMC7_RAT	K.A(+57.02)SDSSIN(+.98)WNNLK.G	N	40.98	1405.6473	12	3.8	703.8336	2	38.45	1.66E4	F13:8314	8	441	452	Carbamidomethylation (DHKE X@N-term); Deamidation (NQ)	A1:Carbamidomethylation (DHKE X@N-term):14.04;N7:Deamidation (NQ):9.40
3	3	Q7TMC7|Q7TMC7_RAT	R.VSTVLTAQK(+57.02)D(+57.02)LFWK.G	N	40.58	1748.9460	14	3.9	583.9916	3	52.53	8.99E4	F16:12508	7	602	615	Carbamidomethylation (DHKE X@N-term)	K9:Carbamidomethylation (DHKE X@N-term):14.62;D10:Carbamidomethylation (DHKE X@N-term):16.51
3	3	Q7TMC7|Q7TMC7_RAT	H.TTIFEVLPQK.A	N	40.50	1174.6598	10	0.4	588.3374	2	50.53		F8:11975	3	213	222
3	3	Q7TMC7|Q7TMC7_RAT	R.EGVC(+57.02)PE(+57.02)GSIDSAPVK.W	N	40.45	1600.7402	15	1.3	801.3784	2	25.67	4.04E5	F7:5024	16	333	347	Carbamidomethylation; Carbamidomethylation (DHKE X@N-term)	C4:Carbamidomethylation:1000.00;E6:Carbamidomethylation (DHKE X@N-term):0.00
3	3	Q7TMC7|Q7TMC7_RAT	F.AT(+75.98)C(+57.02)HLAQAPNHVVVSR.K	N	40.44	1834.8752	16	3.9	612.6348	3	25.29	1.94E5	F18:4900	2	580	595	EDT; Carbamidomethylation	T2:EDT:62.48;C3:Carbamidomethylation:1000.00
3	3	Q7TMC7|Q7TMC7_RAT	K.GTDFQLNQLQGQ(sub K).K	N	40.39	1347.6418	12	9.5	674.8346	2	30.94	4.4E5	F20:6504	1	123	134	Mutation
3	3	Q7TMC7|Q7TMC7_RAT	K.DLKQEDFK(sub Q)LLC(+57.02)PDGTK.K	N	40.38	1905.9506	16	-4.0	636.3216	3	47.45	1.1E6	F19:11208	4	558	573	Carbamidomethylation; Mutation	C11:Carbamidomethylation:1000.00
3	3	Q7TMC7|Q7TMC7_RAT	K.SK(+57.02)DFQ(+.98)LFGSPLGK.D	N	40.14	1480.7561	13	3.7	494.5945	3	57.60		F10:13485	2	284	296	Carbamidomethylation (DHKE X@N-term); Deamidation (NQ)	K2:Carbamidomethylation (DHKE X@N-term):0.00;Q5:Deamidation (NQ):1000.00
3	3	Q7TMC7|Q7TMC7_RAT	K.D(+57.02)LKQED(+57.02)FQLLC(+57.02)PDGTK.K	N	39.84	2019.9572	16	4.6	674.3294	3	51.46	4.58E4	F12:11636	1	558	573	Carbamidomethylation (DHKE X@N-term); Carbamidomethylation	D1:Carbamidomethylation (DHKE X@N-term):9.40;D6:Carbamidomethylation (DHKE X@N-term):4.05;C11:Carbamidomethylation:1000.00
3	3	Q7TMC7|Q7TMC7_RAT	R.N(+.98)GDGKED(+57.02)LIWEILK.V	N	39.83	1686.8464	14	13.6	563.2971	3	83.20	1.55E5	F5:20115	3	260	273	Deamidation (NQ); Carbamidomethylation (DHKE X@N-term)	N1:Deamidation (NQ):1000.00;D7:Carbamidomethylation (DHKE X@N-term):6.65
3	3	Q7TMC7|Q7TMC7_RAT	K.D(+57.02)(+57.02)LK(+57.02)QEDFQLLC(+57.02)PDGTK.K	N	39.81	2076.9785	16	8.4	693.3392	3	52.84	2.2E5	F21:12492	14	558	573	Carbamidomethylation (DHKE X@N-term); Carbamidomethylation	D1:Carbamidomethylation (DHKE X@N-term):19.86;D1:Carbamidomethylation (DHKE X@N-term):19.86;K3:Carbamidomethylation (DHKE X@N-term):26.31;C11:Carbamidomethylation:1000.00
3	3	Q7TMC7|Q7TMC7_RAT	K.A(+57.02)DRD(+57.02)QYELLC(+57.02)LDNTR.K	N	39.65	1994.9116	15	7.1	665.9825	3	40.25	1.44E4	F19:9182	2	223	237	Carbamidomethylation (DHKE X@N-term); Carbamidomethylation	A1:Carbamidomethylation (DHKE X@N-term):0.00;D4:Carbamidomethylation (DHKE X@N-term):9.40;C10:Carbamidomethylation:1000.00
3	3	Q7TMC7|Q7TMC7_RAT	K.LPQ(sub E)H(sub G)TTYEEYLGAEYLQAVGNIR.K	N	39.46	2664.3184	23	-2.7	889.1110	3	86.85		F1:21604	2	646	668	Mutation
3	3	Q7TMC7|Q7TMC7_RAT	K.QEDFK(sub Q)LLC(+57.02)PDGTK.K	N	39.24	1549.7446	13	-6.0	775.8749	2	41.74		F5:9265	2	561	573	Carbamidomethylation; Mutation	C8:Carbamidomethylation:1000.00
3	3	Q7TMC7|Q7TMC7_RAT	R.KPVD(+57.02)QYEDC(+57.02)YLAR.I	N	39.22	1712.7827	13	7.7	571.9393	3	22.19	3.85E4	F13:4012	1	238	250	Carbamidomethylation (DHKE X@N-term); Carbamidomethylation	D4:Carbamidomethylation (DHKE X@N-term):0.00;C9:Carbamidomethylation:1000.00
3	3	Q7TMC7|Q7TMC7_RAT	R.DQYELLC(+57.02)LDN(+.98)TR.K	N	38.79	1539.6875	12	3.9	770.8540	2	57.62	9E3	F7:13628	1	226	237	Carbamidomethylation; Deamidation (NQ)	C7:Carbamidomethylation:1000.00;N10:Deamidation (NQ):32.94
3	3	Q7TMC7|Q7TMC7_RAT	K.AD(+57.02)RD(+57.02)QYELLC(+57.02)LDNTR.K	N	38.72	1994.9116	15	-4.4	665.9749	3	51.23	9.49E4	F19:12249	2	223	237	Carbamidomethylation (DHKE X@N-term); Carbamidomethylation	D2:Carbamidomethylation (DHKE X@N-term):0.00;D4:Carbamidomethylation (DHKE X@N-term):0.00;C10:Carbamidomethylation:1000.00
3	3	Q7TMC7|Q7TMC7_RAT	K.D(+57.02)(+57.02)LKQEDFQ(+.98)LLC(+57.02)PDGTK.K	N	38.61	2020.9412	16	14.6	674.6642	3	49.64		F20:11698	2	558	573	Carbamidomethylation (DHKE X@N-term); Deamidation (NQ); Carbamidomethylation	D1:Carbamidomethylation (DHKE X@N-term):5.03;D1:Carbamidomethylation (DHKE X@N-term):5.03;Q8:Deamidation (NQ):11.12;C11:Carbamidomethylation:1000.00
3	3	Q7TMC7|Q7TMC7_RAT	K.GD(+57.02)KDC(+57.02)TGN(+.98)FC(+57.02)LFR.S	N	38.22	1646.6818	13	4.3	549.9036	3	39.06	2.24E4	F13:8470	1	616	628	Carbamidomethylation (DHKE X@N-term); Carbamidomethylation; Deamidation (NQ)	D2:Carbamidomethylation (DHKE X@N-term):0.00;C5:Carbamidomethylation:1000.00;N8:Deamidation (NQ):1000.00;C10:Carbamidomethylation:1000.00
3	3	Q7TMC7|Q7TMC7_RAT	K.DLK(+57.02)QE(+57.02)DFQLLC(+57.02)PDGTK.K	N	38.01	2019.9572	16	2.6	674.3281	3	49.57	1.76E5	F5:11337	5	558	573	Carbamidomethylation (DHKE X@N-term); Carbamidomethylation	K3:Carbamidomethylation (DHKE X@N-term):0.00;E5:Carbamidomethylation (DHKE X@N-term):0.00;C11:Carbamidomethylation:1000.00
3	3	Q7TMC7|Q7TMC7_RAT	R.K(+31.99)PVDQY(+79.97)EDC(+57.02)YLAR.I	N	37.90	1767.7175	13	11.3	590.2531	3	23.63		F10:4410	1	238	250	Dihydroxy; Phosphorylation (STY); Carbamidomethylation	K1:Dihydroxy:0.00;Y6:Phosphorylation (STY):61.69;C9:Carbamidomethylation:1000.00
3	3	Q7TMC7|Q7TMC7_RAT	R.E(+57.02)(+57.02)GVC(+57.02)PEGSIDSAPVK.W	N	37.88	1657.7617	15	1.3	829.8892	2	39.63	8.91E4	F7:8850	7	333	347	Carbamidomethylation (DHKE X@N-term); Carbamidomethylation	E1:Carbamidomethylation (DHKE X@N-term):76.17;E1:Carbamidomethylation (DHKE X@N-term):76.17;C4:Carbamidomethylation:1000.00
3	3	Q7TMC7|Q7TMC7_RAT	K.M(sub L)PEGTTYEEYF(sub L)GAEYLQAVGNIR.K	N	37.70	2637.2056	23	-11.3	880.0659	3	86.27		F18:21544	1	646	668	Mutation
3	3	Q7TMC7|Q7TMC7_RAT	R.EGYN(+.98)GYTGAFQC(+57.02)LVEK(+57.02).G	N	37.67	1892.8251	16	5.3	947.4248	2	59.46	7.74E4	F6:13973	8	517	532	Deamidation (NQ); Carbamidomethylation; Carbamidomethylation (DHKE X@N-term)	N4:Deamidation (NQ):15.08;C12:Carbamidomethylation:1000.00;K16:Carbamidomethylation (DHKE X@N-term):17.01
3	3	Q7TMC7|Q7TMC7_RAT	R.TAGWNIPMGLLFSR.I	N	37.66	1561.8075	14	3.7	781.9139	2	88.01	7.7E4	F9:21792	17	464	477
3	3	Q7TMC7|Q7TMC7_RAT	R.N(+.98)GDGKEDLIWEILK(+57.02).V	N	37.62	1686.8464	14	4.0	563.2917	3	82.98	1.8E5	F19:20925	6	260	273	Deamidation (NQ); Carbamidomethylation (DHKE X@N-term)	N1:Deamidation (NQ):1000.00;K14:Carbamidomethylation (DHKE X@N-term):38.16
3	3	Q7TMC7|Q7TMC7_RAT	K.A(+57.02)SDSSINWNN(+.98)LK.G	N	37.44	1405.6473	12	10.8	703.8386	2	33.45	6.6E4	F2:7108	2	441	452	Carbamidomethylation (DHKE X@N-term); Deamidation (NQ)	A1:Carbamidomethylation (DHKE X@N-term):14.04;N10:Deamidation (NQ):0.00
3	3	Q7TMC7|Q7TMC7_RAT	R.T(+57.02)AGWN(+.98)IPMGLLFSR.I	N	37.42	1619.8130	14	1.2	810.9147	2	89.73		F20:22317	5	464	477	Carbamidomethylation (DHKE X@N-term); Deamidation (NQ)	T1:Carbamidomethylation (DHKE X@N-term):1000.00;N5:Deamidation (NQ):1000.00
3	3	Q7TMC7|Q7TMC7_RAT	R.EGYN(+.98)GYTGAFQC(+57.02)LVE(+57.02)K.G	N	37.23	1892.8251	16	3.9	947.4235	2	60.37	1.08E5	F10:14203	1	517	532	Deamidation (NQ); Carbamidomethylation; Carbamidomethylation (DHKE X@N-term)	N4:Deamidation (NQ):6.08;C12:Carbamidomethylation:1000.00;E15:Carbamidomethylation (DHKE X@N-term):0.00
3	3	Q7TMC7|Q7TMC7_RAT	K.SK(+57.02)D(+57.02)FQLFGSPLGK.D	N	37.21	1536.7936	13	0.0	769.4041	2	46.23	2.84E5	F19:10864	1	284	296	Carbamidomethylation (DHKE X@N-term)	K2:Carbamidomethylation (DHKE X@N-term):0.00;D3:Carbamidomethylation (DHKE X@N-term):0.00
3	3	Q7TMC7|Q7TMC7_RAT	K.ADRDQYELLC(+57.02)LDN(+.98)TR.K	N	36.90	1881.8527	15	12.4	628.2993	3	41.40	4.77E4	F5:9180	2	223	237	Carbamidomethylation; Deamidation (NQ)	C10:Carbamidomethylation:1000.00;N13:Deamidation (NQ):58.06
3	3	Q7TMC7|Q7TMC7_RAT	R.E(+37.03)GYNGYTGAFQC(+57.02)LVEK.G	N	36.85	1871.8512	16	5.2	936.9377	2	76.98		F18:19074	2	517	532	Propargylamine; Carbamidomethylation	E1:Propargylamine:64.77;C12:Carbamidomethylation:1000.00
3	3	Q7TMC7|Q7TMC7_RAT	R.LYLGHS(+114.04)YVTAIR.N	N	36.66	1505.7991	12	4.0	502.9423	3	28.81	1.39E5	F16:5922	25	318	329	Ubiquitin	S6:Ubiquitin:9.42
3	3	Q7TMC7|Q7TMC7_RAT	K.G(+57.02)TD(+57.02)FQLNQLQGK(+57.02).K	N	36.56	1518.7427	12	0.4	760.3789	2	48.79	3.48E4	F17:10869	2	123	134	Carbamidomethylation (DHKE X@N-term)	G1:Carbamidomethylation (DHKE X@N-term):1000.00;D3:Carbamidomethylation (DHKE X@N-term):1000.00;K12:Carbamidomethylation (DHKE X@N-term):1000.00
3	3	Q7TMC7|Q7TMC7_RAT	K.FDE(+57.02)FFSQGC(+57.02)APGYK.K	N	36.51	1708.7191	14	3.1	855.3695	2	43.46	4.02E4	F20:9988	2	483	496	Carbamidomethylation (DHKE X@N-term); Carbamidomethylation	E3:Carbamidomethylation (DHKE X@N-term):6.59;C9:Carbamidomethylation:1000.00
3	3	Q7TMC7|Q7TMC7_RAT	K.SKDFQLFGSPLGK(+114.04).D	N	36.37	1536.7936	13	10.1	513.2770	3	45.33	3.81E4	F5:10213	3	284	296	Ubiquitin	K13:Ubiquitin:32.48
3	3	Q7TMC7|Q7TMC7_RAT	G.K(+43.01)SKDFQLFGSPLGK.D	N	36.36	1593.8514	14	-0.1	797.9329	2	50.26	1.87E5	F19:11982	1	283	296	Carbamylation	K1:Carbamylation:0.00
3	3	Q7TMC7|Q7TMC7_RAT	K.HTTIFE(+57.02)VLPQK.A	N	36.20	1368.7401	11	8.8	685.3834	2	33.43	4.35E4	F17:6840	8	212	222	Carbamidomethylation (DHKE X@N-term)	E6:Carbamidomethylation (DHKE X@N-term):23.26
3	3	Q7TMC7|Q7TMC7_RAT	K.KPVTE(+14.02)FAT(-18.01)C(+57.02)HLAQAPNHVVVSR.K	N	36.19	2456.2747	22	5.8	615.0795	4	27.00		F5:5309	2	574	595	Methyl ester; Dehydration; Carbamidomethylation	E5:Methyl ester:15.86;T8:Dehydration:0.00;C9:Carbamidomethylation:1000.00
3	3	Q7TMC7|Q7TMC7_RAT	R.E(+41.03)GYNGYTGAFQC(+57.02)LVEK.G	N	36.13	1875.8461	16	-9.5	938.9214	2	76.90		F18:19053	1	517	532	Amidination of lysines or N-terminal amines with methyl acetimidate; Carbamidomethylation	E1:Amidination of lysines or N-terminal amines with methyl acetimidate:74.72;C12:Carbamidomethylation:1000.00
3	3	Q7TMC7|Q7TMC7_RAT	K.L(+42.01)PE(+14.02)GTTYEEYLGAEYLQAVGNIR.K	N	36.04	2641.2910	23	-0.4	881.4373	3	86.41		F11:21730	1	646	668	Acetylation (N-term); Methyl ester	L1:Acetylation (N-term):1000.00;E3:Methyl ester:0.00
3	3	Q7TMC7|Q7TMC7_RAT	K.F(+27.99)DEFFS(+79.97)QGC(+57.02)APGYK.K	N	36.02	1759.6589	14	4.7	587.5630	3	55.87	5.8E3	F17:12740	2	483	496	Formylation; Phosphorylation (STY); Carbamidomethylation	F1:Formylation:52.58;S6:Phosphorylation (STY):67.12;C9:Carbamidomethylation:1000.00
3	3	Q7TMC7|Q7TMC7_RAT	K.DLFWKGDKDC(+57.02)TGNFC(+57.02)LFR.S	N	35.81	2278.0298	18	9.3	570.5200	4	65.40	6.85E3	F7:15659	1	611	628	Carbamidomethylation	C10:Carbamidomethylation:1000.00;C15:Carbamidomethylation:1000.00
3	3	Q7TMC7|Q7TMC7_RAT	K.SQ(sub K)DFQLFGSPLGK.D	N	35.19	1422.7142	13	8.3	712.3703	2	42.05	3.64E5	F20:9591	1	284	296	Mutation
3	3	Q7TMC7|Q7TMC7_RAT	K.HTTIFEVLPQQ(sub K).A	N	35.14	1311.6823	11	12.3	656.8564	2	33.77	7.9E5	F21:7296	1	212	222	Mutation
3	3	Q7TMC7|Q7TMC7_RAT	R.E(+14.02)GY(+15.99)NGYTGAFQC(+57.02)LVEK.G	N	34.96	1864.8301	16	10.7	933.4323	2	76.11		F11:18940	2	517	532	Methyl ester; Hydroxylation; Carbamidomethylation	E1:Methyl ester:50.91;Y3:Hydroxylation:0.00;C12:Carbamidomethylation:1000.00
3	3	Q7TMC7|Q7TMC7_RAT	K.G(+57.02)TDFQ(+.98)LNQLQGK.K	N	34.96	1405.6837	12	-12.7	703.8402	2	33.27		F14:6944	2	123	134	Carbamidomethylation (DHKE X@N-term); Deamidation (NQ)	G1:Carbamidomethylation (DHKE X@N-term):11.10;Q5:Deamidation (NQ):0.00
3	3	Q7TMC7|Q7TMC7_RAT	K.D(+57.02)LLFK(+57.02)D(+57.02)SAFGLLR.V	N	34.62	1664.8885	13	1.3	555.9708	3	85.42	2.21E4	F9:21128	1	297	309	Carbamidomethylation (DHKE X@N-term)	D1:Carbamidomethylation (DHKE X@N-term):1000.00;K5:Carbamidomethylation (DHKE X@N-term):1000.00;D6:Carbamidomethylation (DHKE X@N-term):1000.00
3	3	Q7TMC7|Q7TMC7_RAT	K.HTTIFEVLPQK(+114.04).A	N	34.43	1425.7616	11	0.4	713.8884	2	37.28	1.55E5	F20:8279	26	212	222	Ubiquitin	K11:Ubiquitin:99.62
3	3	Q7TMC7|Q7TMC7_RAT	K.G(+57.02)YYAVAVVK(+57.02).A	N	34.40	1082.5760	9	3.6	542.2972	2	25.67	9.83E3	F6:4988	1	432	440	Carbamidomethylation (DHKE X@N-term)	G1:Carbamidomethylation (DHKE X@N-term):1000.00;K9:Carbamidomethylation (DHKE X@N-term):1000.00
3	3	Q7TMC7|Q7TMC7_RAT	F.F(+57.02)GYVGAFK(+57.02).C	N	34.23	1001.4970	8	4.5	501.7581	2	37.95	2.81E4	F7:8411	2	191	198	Carbamidomethylation (DHKE X@N-term)	F1:Carbamidomethylation (DHKE X@N-term):1000.00;K8:Carbamidomethylation (DHKE X@N-term):1000.00
3	3	Q7TMC7|Q7TMC7_RAT	K.ADRDQYE(+57.02)LLC(+57.02)LDNTR.K	N	34.14	1937.8901	15	11.0	646.9778	3	40.12	6.03E5	F18:9039	2	223	237	Carbamidomethylation (DHKE X@N-term); Carbamidomethylation	E7:Carbamidomethylation (DHKE X@N-term):6.67;C10:Carbamidomethylation:1000.00
3	3	Q7TMC7|Q7TMC7_RAT	K.QEDFQLLC(+57.02)PDGTK(+114.04).K	N	34.00	1663.7511	13	3.0	832.8853	2	43.04	2.86E4	F11:9921	1	561	573	Carbamidomethylation; Ubiquitin	C8:Carbamidomethylation:1000.00;K13:Ubiquitin:17.01
3	3	Q7TMC7|Q7TMC7_RAT	K.K(+57.02)PVTE(+57.02)FATC(+57.02)HLAQAPN(+.98)HVVVSR.K	N	33.99	2575.2964	22	3.4	644.8336	4	27.95	1.79E5	F19:5717	3	574	595	Carbamidomethylation (DHKE X@N-term); Carbamidomethylation; Deamidation (NQ)	K1:Carbamidomethylation (DHKE X@N-term):18.04;E5:Carbamidomethylation (DHKE X@N-term):0.00;C9:Carbamidomethylation:1000.00;N16:Deamidation (NQ):4.52
3	3	Q7TMC7|Q7TMC7_RAT	R.EGYN(+.98)GY(+31.99)TGAFQC(+57.02)LVEK.G	N	33.93	1867.7935	16	-3.2	934.9011	2	60.83	9.37E3	F17:14058	1	517	532	Deamidation (NQ); Dihydroxy; Carbamidomethylation	N4:Deamidation (NQ):8.82;Y6:Dihydroxy:0.00;C12:Carbamidomethylation:1000.00
3	3	Q7TMC7|Q7TMC7_RAT	K.G(+57.02)TDFQLN(+.98)QLQGK.K	N	33.90	1405.6837	12	-10.1	703.8420	2	33.18	9.09E4	F7:7101	1	123	134	Carbamidomethylation (DHKE X@N-term); Deamidation (NQ)	G1:Carbamidomethylation (DHKE X@N-term):11.10;N7:Deamidation (NQ):0.00
3	3	Q7TMC7|Q7TMC7_RAT	K.G(+42.01)TD(+14.02)FQ(+.98)LNQLQGK.K	N	33.60	1404.6885	12	-13.7	703.3419	2	32.07	4.8E5	F6:6734	1	123	134	Acetylation (N-term); Methyl ester; Deamidation (NQ)	G1:Acetylation (N-term):1000.00;D3:Methyl ester:54.49;Q5:Deamidation (NQ):36.05
3	3	Q7TMC7|Q7TMC7_RAT	K.H(+57.02)(+57.02)TTIFEVLPQK(+57.02).A	N	33.59	1482.7831	11	-4.0	742.3959	2	46.40	9.24E4	F19:10914	4	212	222	Carbamidomethylation (DHKE X@N-term)	H1:Carbamidomethylation (DHKE X@N-term):29.88;H1:Carbamidomethylation (DHKE X@N-term):29.88;K11:Carbamidomethylation (DHKE X@N-term):29.88
3	3	Q7TMC7|Q7TMC7_RAT	K.DLLFK(+57.02)DSAFGLLR.V	N	33.56	1550.8456	13	8.3	517.9601	3	76.28	1.59E4	F16:18885	1	297	309	Carbamidomethylation (DHKE X@N-term)	K5:Carbamidomethylation (DHKE X@N-term):0.00
3	3	Q7TMC7|Q7TMC7_RAT	K.L(+42.01)PEGTTW(sub Y)EEYLGAEYLQAVGNIR.K	N	33.41	2650.2915	23	15.5	884.4515	3	86.92		F19:22007	1	646	668	Acetylation (Protein N-term); Mutation	L1:Acetylation (Protein N-term):1000.00
3	3	Q7TMC7|Q7TMC7_RAT	K.LPE(+53.92)GTTYEEYLGAEYLQAVGNIR.K	N	33.37	2639.1841	23	-0.2	880.7351	3	86.18		F19:21803	1	646	668	Replacement of 2 protons by iron	E3:Replacement of 2 protons by iron:0.00
3	3	Q7TMC7|Q7TMC7_RAT	K.D(+57.02)LKQEDFQLLC(+57.02)PD(+57.02)GTK.K	N	33.34	2019.9572	16	10.6	674.3335	3	51.04	2.3E5	F4:12010	2	558	573	Carbamidomethylation (DHKE X@N-term); Carbamidomethylation	D1:Carbamidomethylation (DHKE X@N-term):11.10;C11:Carbamidomethylation:1000.00;D13:Carbamidomethylation (DHKE X@N-term):0.00
3	3	Q7TMC7|Q7TMC7_RAT	K.D(+57.02)LK(+57.02)QE(+57.02)DFQLLC(+57.02)PDGTK.K	N	33.31	2076.9785	16	3.8	693.3361	3	53.22	9.12E4	F8:12715	1	558	573	Carbamidomethylation (DHKE X@N-term); Carbamidomethylation	D1:Carbamidomethylation (DHKE X@N-term):10.65;K3:Carbamidomethylation (DHKE X@N-term):5.77;E5:Carbamidomethylation (DHKE X@N-term):10.11;C11:Carbamidomethylation:1000.00
3	3	Q7TMC7|Q7TMC7_RAT	K.DLKQ(+.98)ED(+14.02)FQLLC(+57.02)PDGTK.K	N	33.29	1920.9138	16	5.4	641.3154	3	48.34	4.65E5	F7:11193	1	558	573	Deamidation (NQ); Methyl ester; Carbamidomethylation	Q4:Deamidation (NQ):0.00;D6:Methyl ester:0.00;C11:Carbamidomethylation:1000.00
3	3	Q7TMC7|Q7TMC7_RAT	K.DLKQEN(sub D)FQLLC(+57.02)PDGTK.K	N	33.23	1904.9302	16	12.3	635.9918	3	47.82		F17:10618	2	558	573	Carbamidomethylation; Mutation	C11:Carbamidomethylation:1000.00
3	3	Q7TMC7|Q7TMC7_RAT	K.G(+42.01)D(+14.02)KDC(+57.02)TGNFC(+57.02)LFR.S	N	33.16	1644.7024	13	-2.8	549.2399	3	30.96		F20:6508	1	616	628	Acetylation (N-term); Methyl ester; Carbamidomethylation	G1:Acetylation (N-term):1000.00;D2:Methyl ester:6.59;C5:Carbamidomethylation:1000.00;C10:Carbamidomethylation:1000.00
3	3	Q7TMC7|Q7TMC7_RAT	L.GAEY(+31.99)LQAVGNIR.K	N	33.12	1321.6626	12	-13.4	1322.6521	1	86.95		F1:21631	2	657	668	Dihydroxy	Y4:Dihydroxy:64.00
3	3	Q7TMC7|Q7TMC7_RAT	K.KPVTEFATC(+57.02)HLAQAPN.H	N	32.85	1782.8723	16	-9.9	595.2922	3	24.53	6.07E4	F21:4715	6	574	589	Carbamidomethylation	C9:Carbamidomethylation:1000.00
3	3	Q7TMC7|Q7TMC7_RAT	K.E(+57.02)D(-18.01)LIWEILK.V	N	32.80	1196.6440	9	3.5	599.3314	2	94.41	7.54E3	F17:22723	8	265	273	Carbamidomethylation (DHKE X@N-term); Dehydration	E1:Carbamidomethylation (DHKE X@N-term):76.17;D2:Dehydration:1000.00
3	3	Q7TMC7|Q7TMC7_RAT	R.ND(sub G)DGKEDLIWEILK.V	N	32.72	1686.8464	14	0.4	563.2897	3	83.71	1.86E5	F20:20726	2	260	273	Mutation
3	3	Q7TMC7|Q7TMC7_RAT	P.N(sub K)GYYAVAVVK.A	N	32.61	1082.5760	10	4.5	542.2977	2	46.53	4.91E5	F14:10432	53	431	440	Mutation
3	3	Q7TMC7|Q7TMC7_RAT	K.DLKQEDFQLLC(+57.02)PD(+57.02)GTK.K	N	32.58	1962.9357	16	-0.5	655.3188	3	47.42	3.16E5	F4:11041	4	558	573	Carbamidomethylation; Carbamidomethylation (DHKE X@N-term)	C11:Carbamidomethylation:1000.00;D13:Carbamidomethylation (DHKE X@N-term):0.00
3	3	Q7TMC7|Q7TMC7_RAT	F.Q(+.98)LFGSPLGK.D	N	32.42	946.5123	9	14.4	474.2703	2	42.32		F1:9634	1	288	296	Deamidation (NQ)	Q1:Deamidation (NQ):1000.00
3	3	Q7TMC7|Q7TMC7_RAT	K.K(+57.02)PVTEFATC(+57.02)HLAQAPN.H	N	32.36	1839.8938	16	-2.0	614.3040	3	25.88	5.92E4	F19:5137	6	574	589	Carbamidomethylation (DHKE X@N-term); Carbamidomethylation	K1:Carbamidomethylation (DHKE X@N-term):8.26;C9:Carbamidomethylation:1000.00
3	3	Q7TMC7|Q7TMC7_RAT	T.C(-18.01)HLAQAPNHVVVSR.K	N	32.34	1511.7780	14	6.9	504.9367	3	26.00	4.03E4	F19:5169	2	582	595	Dehydration (C@N-term)	C1:Dehydration (C@N-term):1000.00
3	3	Q7TMC7|Q7TMC7_RAT	R.INHC(+57.02)K(+159.04)FDEFFSQGC(+57.02)APGYK.K	N	32.33	2463.0444	19	11.2	822.0313	3	45.13	4.68E4	F16:10468	1	478	496	Carbamidomethylation; Membrane protein extraction	C4:Carbamidomethylation:1000.00;K5:Membrane protein extraction:92.48;C14:Carbamidomethylation:1000.00
3	3	Q7TMC7|Q7TMC7_RAT	R.TAGWNIPMGR(sub L)LFSR.I	N	32.32	1604.8246	14	-1.3	803.4185	2	80.46	2.81E5	F19:20237	13	464	477	Mutation
3	3	Q7TMC7|Q7TMC7_RAT	K.PVTEFATC(+57.02)H(+183.04)LAQAPNHVVVSR.K	N	32.26	2515.2100	21	14.7	629.8190	4	28.41		F5:5690	1	575	595	Carbamidomethylation; Aminoethylbenzenesulfonylation	C8:Carbamidomethylation:1000.00;H9:Aminoethylbenzenesulfonylation:8.82
3	3	Q7TMC7|Q7TMC7_RAT	K.DLK(+57.02)QED(+57.02)FQLLC(+57.02)PDGTK.K	N	32.08	2019.9572	16	4.1	674.3291	3	50.23	1.83E5	F8:11893	2	558	573	Carbamidomethylation (DHKE X@N-term); Carbamidomethylation	K3:Carbamidomethylation (DHKE X@N-term):0.00;D6:Carbamidomethylation (DHKE X@N-term):0.00;C11:Carbamidomethylation:1000.00
3	3	Q7TMC7|Q7TMC7_RAT	K.KPVP(sub T)EFATC(+57.02)HLAQAPNHVVVSR.K	N	31.79	2456.2747	22	5.5	615.0793	4	27.00		F17:5140	1	574	595	Carbamidomethylation; Mutation	C9:Carbamidomethylation:1000.00
3	3	Q7TMC7|Q7TMC7_RAT	P.K(+43.01)GYYAVAVVK.A	N	31.72	1139.6338	10	-13.0	570.8168	2	46.62		F8:10900	6	431	440	Carbamylation	K1:Carbamylation:60.15
3	3	Q7TMC7|Q7TMC7_RAT	K.FDEFFSQGC(+57.02)APGYKK(+114.04).N	N	31.66	1893.8356	15	9.6	632.2919	3	33.85	5.71E4	F19:7389	3	483	497	Carbamidomethylation; Ubiquitin	C9:Carbamidomethylation:1000.00;K15:Ubiquitin:7.65
3	3	Q7TMC7|Q7TMC7_RAT	K.DLFWK(+57.02)GDKDC(+57.02)TGNFC(+57.02)LFR.S	N	31.54	2335.0513	18	0.6	584.7704	4	65.07	1.79E4	F9:15828	1	611	628	Carbamidomethylation (DHKE X@N-term); Carbamidomethylation	K5:Carbamidomethylation (DHKE X@N-term):0.00;C10:Carbamidomethylation:1000.00;C15:Carbamidomethylation:1000.00
3	3	Q7TMC7|Q7TMC7_RAT	R.V(+57.02)STVLTAQK(+57.02)D(+57.02)LFWK.G	N	31.41	1805.9675	14	0.0	602.9965	3	58.29	6.14E4	F11:14102	4	602	615	Carbamidomethylation (DHKE X@N-term)	V1:Carbamidomethylation (DHKE X@N-term):82.05;K9:Carbamidomethylation (DHKE X@N-term):39.44;D10:Carbamidomethylation (DHKE X@N-term):42.68
3	3	Q7TMC7|Q7TMC7_RAT	K.QE(+14.02)D(-18.01)FQLLC(+57.02)PDGTK.K	N	31.38	1545.7133	13	2.7	773.8660	2	42.35	2.38E4	F8:9700	1	561	573	Methyl ester; Dehydration; Carbamidomethylation	E2:Methyl ester:55.71;D3:Dehydration:67.12;C8:Carbamidomethylation:1000.00
3	3	Q7TMC7|Q7TMC7_RAT	R.N(+.98)GDGKEDLIWE(+57.02)ILK.V	N	31.33	1686.8464	14	2.7	563.2910	3	81.62	1.53E4	F17:19486	1	260	273	Deamidation (NQ); Carbamidomethylation (DHKE X@N-term)	N1:Deamidation (NQ):1000.00;E11:Carbamidomethylation (DHKE X@N-term):18.75
3	3	Q7TMC7|Q7TMC7_RAT	E.EYLGAEY(+34.97)LQAVGNIR.K	N	31.27	1729.8315	15	-11.4	865.9132	2	86.40	1.18E4	F9:21380	1	654	668	Chlorination of tyrosine residues	Y7:Chlorination of tyrosine residues:5.32
3	3	Q7TMC7|Q7TMC7_RAT	K.GD(+14.02)K(+42.01)DC(+57.02)TGN(+.98)FC(+57.02)LFR.S	N	31.17	1645.6864	13	-3.6	549.5674	3	31.45		F6:6565	1	616	628	Methyl ester; Acetylation (K); Carbamidomethylation; Deamidation (NQ)	D2:Methyl ester:11.10;K3:Acetylation (K):1000.00;C5:Carbamidomethylation:1000.00;N8:Deamidation (NQ):1000.00;C10:Carbamidomethylation:1000.00
3	3	Q7TMC7|Q7TMC7_RAT	K.GTDFQ(+.98)LNQLQGK.K	N	31.17	1348.6622	12	-8.7	675.3325	2	32.09		F19:6890	2	123	134	Deamidation (NQ)	Q5:Deamidation (NQ):12.81
3	3	Q7TMC7|Q7TMC7_RAT	K.KPVTEFATC(+57.02)HLAQAPNH(+158.13)VVVS.R	N	31.12	2462.2991	21	-4.9	616.5790	4	24.88		F21:4809	1	574	594	Carbamidomethylation; Reduced 4-Hydroxynonenal	C9:Carbamidomethylation:1000.00;H17:Reduced 4-Hydroxynonenal:71.72
3	3	Q7TMC7|Q7TMC7_RAT	K.D(+57.02)LFWK.G	N	31.10	764.3857	5	2.6	765.3950	1	45.05		F8:10452	2	611	615	Carbamidomethylation (DHKE X@N-term)	D1:Carbamidomethylation (DHKE X@N-term):87.62
3	3	Q7TMC7|Q7TMC7_RAT	K.HTTIFEVL(+53.97)PQK.A	N	31.01	1365.6904	11	-3.4	683.8502	2	33.69	7.59E3	F5:7134	1	212	222	Trifluoroleucine	L8:Trifluoroleucine:1000.00
3	3	Q7TMC7|Q7TMC7_RAT	R.N(+.98)GDGK(+57.02)EDLIWEILK.V	N	30.85	1686.8464	14	6.0	563.2928	3	82.84	6.78E4	F17:19799	3	260	273	Deamidation (NQ); Carbamidomethylation (DHKE X@N-term)	N1:Deamidation (NQ):1000.00;K5:Carbamidomethylation (DHKE X@N-term):0.00
3	3	Q7TMC7|Q7TMC7_RAT	K.FDEFFSQGC(+57.02)APGYK(+57.02)K(+57.02).N	N	30.83	1893.8356	15	4.2	632.2885	3	34.32	4.78E4	F13:7222	5	483	497	Carbamidomethylation; Carbamidomethylation (DHKE X@N-term)	C9:Carbamidomethylation:1000.00;K14:Carbamidomethylation (DHKE X@N-term):30.57;K15:Carbamidomethylation (DHKE X@N-term):29.09
3	3	Q7TMC7|Q7TMC7_RAT	R.D(+57.02)Q(+.98)YELLC(+57.02)LDNTR.K	N	30.18	1596.7090	12	11.5	799.3710	2	58.08		F11:14044	1	226	237	Carbamidomethylation (DHKE X@N-term); Deamidation (NQ); Carbamidomethylation	D1:Carbamidomethylation (DHKE X@N-term):22.45;Q2:Deamidation (NQ):25.61;C7:Carbamidomethylation:1000.00
3	3	Q7TMC7|Q7TMC7_RAT	R.E(+57.02)GYNGYTGAFQ(+.98)C(+57.02)LVEK.G	N	30.17	1892.8251	16	1.8	947.4215	2	62.93	1.33E5	F7:15020	1	517	532	Carbamidomethylation (DHKE X@N-term); Deamidation (NQ); Carbamidomethylation	E1:Carbamidomethylation (DHKE X@N-term):25.66;Q11:Deamidation (NQ):0.00;C12:Carbamidomethylation:1000.00
3	3	Q7TMC7|Q7TMC7_RAT	R.EGYN(+.98)GYTGAFQC(+57.02)LVEK(+57.02)G.D	N	30.10	1949.8466	17	3.2	975.9337	2	61.74	1.82E5	F4:14861	1	517	533	Deamidation (NQ); Carbamidomethylation; Carbamidomethylation (DHKE X@N-term)	N4:Deamidation (NQ):15.08;C12:Carbamidomethylation:1000.00;K16:Carbamidomethylation (DHKE X@N-term):17.01
3	3	Q7TMC7|Q7TMC7_RAT	K.A(+42.01)DRDQ(+.98)YE(+14.02)LLC(+57.02)LDNTR.K	N	30.01	1937.8789	15	-12.1	646.9591	3	39.93	8.99E5	F19:9093	1	223	237	Acetylation (N-term); Deamidation (NQ); Methyl ester; Carbamidomethylation	A1:Acetylation (N-term):1000.00;Q5:Deamidation (NQ):81.34;E7:Methyl ester:0.00;C10:Carbamidomethylation:1000.00
3	3	Q7TMC7|Q7TMC7_RAT	V.FPKGY(+17.99)YAVAVVKASDSSINWNNLK.G	N	29.75	2688.3711	24	-7.4	673.0951	4	29.03		F16:5983	1	429	452	Fluorination	Y5:Fluorination:0.00
3	3	Q7TMC7|Q7TMC7_RAT	R.DQYE(+6.01)LLC(+57.02)LDNTR.K	N	29.72	1544.7117	12	5.8	773.3676	2	53.80		F11:12872	1	226	237	Replacement of proton by lithium; Carbamidomethylation	E4:Replacement of proton by lithium:28.36;C7:Carbamidomethylation:1000.00
3	3	Q7TMC7|Q7TMC7_RAT	R.VS(+114.04)TVLTAQK.D	N	29.70	1059.5924	9	11.4	530.8095	2	33.06	5.34E4	F7:7067	2	602	610	Ubiquitin	S2:Ubiquitin:17.01
3	3	Q7TMC7|Q7TMC7_RAT	K.DLKQEDFQLLC(+57.02)PDGT(-18.01)K.K	N	29.60	1887.9036	16	4.8	630.3115	3	49.75	3.57E4	F9:11711	1	558	573	Carbamidomethylation; Dehydration	C11:Carbamidomethylation:1000.00;T15:Dehydration:0.00
3	3	Q7TMC7|Q7TMC7_RAT	K.ASDSSINWNN(+.98)LK.G	N	29.57	1348.6259	12	5.8	675.3241	2	31.27		F10:6499	1	441	452	Deamidation (NQ)	N10:Deamidation (NQ):0.00
3	3	Q7TMC7|Q7TMC7_RAT	R.VSTVLTAQKDLFWKGDKDC(+57.02)TGNFC(+57.02)LFR.S	N	29.57	3205.5688	27	7.5	642.1259	5	63.10	4.18E4	F5:14879	1	602	628	Carbamidomethylation	C19:Carbamidomethylation:1000.00;C24:Carbamidomethylation:1000.00
3	3	Q7TMC7|Q7TMC7_RAT	K.DC(+57.02)TGN(+.98)FC(+57.02)LFR.S	N	29.40	1289.5168	10	7.3	645.7704	2	58.40	1.74E4	F17:13413	3	619	628	Carbamidomethylation; Deamidation (NQ)	C2:Carbamidomethylation:1000.00;N5:Deamidation (NQ):1000.00;C7:Carbamidomethylation:1000.00
3	3	Q7TMC7|Q7TMC7_RAT	K.GD(+14.02)K(+42.01)D(+57.02)C(+57.02)TGNFC(+57.02)LFR.S	N	29.27	1701.7239	13	4.7	568.2512	3	32.14		F13:6628	1	616	628	Methyl ester; Acetylation (K); Carbamidomethylation (DHKE X@N-term); Carbamidomethylation	D2:Methyl ester:11.10;K3:Acetylation (K):1000.00;D4:Carbamidomethylation (DHKE X@N-term):9.42;C5:Carbamidomethylation:1000.00;C10:Carbamidomethylation:1000.00
3	3	Q7TMC7|Q7TMC7_RAT	K.FDEFFSQ(+.98)GC(+57.02)APGYK.K	N	29.22	1652.6816	14	5.7	827.3528	2	49.98		F10:11498	2	483	496	Deamidation (NQ); Carbamidomethylation	Q7:Deamidation (NQ):1000.00;C9:Carbamidomethylation:1000.00
3	3	Q7TMC7|Q7TMC7_RAT	K.A(+42.01)D(+14.02)RDQYELLC(+57.02)LDNTR.K	N	29.12	1936.8949	15	8.9	646.6447	3	39.25		F20:8822	1	223	237	Acetylation (N-term); Methyl ester; Carbamidomethylation	A1:Acetylation (N-term):1000.00;D2:Methyl ester:5.03;C10:Carbamidomethylation:1000.00
3	3	Q7TMC7|Q7TMC7_RAT	K.K(+57.02)PVTEFATC(+57.02)HLAQAPN(+.98)H(+57.02)VVVSR.K	N	28.86	2575.2964	22	5.8	644.8351	4	27.97	1.3E5	F8:5695	2	574	595	Carbamidomethylation (DHKE X@N-term); Carbamidomethylation; Deamidation (NQ)	K1:Carbamidomethylation (DHKE X@N-term):25.70;C9:Carbamidomethylation:1000.00;N16:Deamidation (NQ):0.00;H17:Carbamidomethylation (DHKE X@N-term):0.00
3	3	Q7TMC7|Q7TMC7_RAT	K.D(+57.02)(+57.02)SAFGLLR.V	N	28.66	991.5087	8	4.9	496.7640	2	59.94	2.01E4	F17:13824	4	302	309	Carbamidomethylation (DHKE X@N-term)	D1:Carbamidomethylation (DHKE X@N-term):1000.00;D1:Carbamidomethylation (DHKE X@N-term):1000.00
3	3	Q7TMC7|Q7TMC7_RAT	R.K(+57.02)(+42.01)PVD(+14.02)QYEDC(+57.02)YLAR.I	N	28.49	1768.8090	13	1.2	590.6110	3	21.91		F6:3975	1	238	250	Carbamidomethylation (DHKE X@N-term); Acetylation (K); Methyl ester; Carbamidomethylation	K1:Carbamidomethylation (DHKE X@N-term):9.45;K1:Acetylation (K):1000.00;D4:Methyl ester:12.33;C9:Carbamidomethylation:1000.00
3	3	Q7TMC7|Q7TMC7_RAT	R.EGVC(+57.02)PEGSID(-18.01)SAPVK.W	N	28.41	1525.7083	15	5.7	763.8658	2	30.23	1.75E4	F16:6322	1	333	347	Carbamidomethylation; Dehydration	C4:Carbamidomethylation:1000.00;D10:Dehydration:0.00
3	3	Q7TMC7|Q7TMC7_RAT	K.G(+42.01)D(+14.02)K(+57.02)DC(+57.02)TGNFC(+57.02)LFR.S	N	27.61	1701.7239	13	-9.7	568.2430	3	31.64		F8:6727	1	616	628	Acetylation (N-term); Methyl ester; Carbamidomethylation (DHKE X@N-term); Carbamidomethylation	G1:Acetylation (N-term):1000.00;D2:Methyl ester:14.04;K3:Carbamidomethylation (DHKE X@N-term):0.00;C5:Carbamidomethylation:1000.00;C10:Carbamidomethylation:1000.00
3	3	Q7TMC7|Q7TMC7_RAT	K.FDEFFSQGC(+57.02)APGYK(+14.02).K	N	27.59	1665.7133	14	-8.2	833.8571	2	45.18		F5:10174	1	483	496	Carbamidomethylation; Methyl ester	C9:Carbamidomethylation:1000.00;K14:Methyl ester:10.26
3	3	Q7TMC7|Q7TMC7_RAT	K.T(+57.02)VLPADGPR.L	N	27.45	981.5243	9	3.1	491.7710	2	20.51	1.16E4	F7:3647	2	47	55	Carbamidomethylation (DHKE X@N-term)	T1:Carbamidomethylation (DHKE X@N-term):17.91
3	3	Q7TMC7|Q7TMC7_RAT	C.T(+119.04)GNFC(+57.02)LFR.S	N	27.42	1132.5123	8	7.6	567.2678	2	43.80	3.23E5	F4:10034	4	621	628	Pyridylacetyl; Carbamidomethylation	T1:Pyridylacetyl:1000.00;C5:Carbamidomethylation:1000.00
3	3	Q7TMC7|Q7TMC7_RAT	L.L(+57.02)FC(+57.02)NLPEPR.K	N	27.38	1201.5913	9	4.3	601.8055	2	40.25	2.23E4	F19:9181	2	154	162	Carbamidomethylation (DHKE X@N-term); Carbamidomethylation	L1:Carbamidomethylation (DHKE X@N-term):72.73;C3:Carbamidomethylation:1000.00
3	3	Q7TMC7|Q7TMC7_RAT	K.HTTIFE(+57.02)VLPQK(+57.02).A	N	27.29	1425.7616	11	3.8	713.8908	2	38.80	1.01E5	F10:8543	1	212	222	Carbamidomethylation (DHKE X@N-term)	E6:Carbamidomethylation (DHKE X@N-term):0.00;K11:Carbamidomethylation (DHKE X@N-term):32.90
3	3	Q7TMC7|Q7TMC7_RAT	K.K(+57.02)PVTE(+57.02)FATC(+57.02)H(+57.02)LAQAPNHVVVSR.K	N	27.29	2631.3340	22	3.4	658.8430	4	23.85	5.52E5	F11:4570	1	574	595	Carbamidomethylation (DHKE X@N-term); Carbamidomethylation	K1:Carbamidomethylation (DHKE X@N-term):35.41;E5:Carbamidomethylation (DHKE X@N-term):6.69;C9:Carbamidomethylation:1000.00;H10:Carbamidomethylation (DHKE X@N-term):8.82
3	3	Q7TMC7|Q7TMC7_RAT	K.DM(sub L)KQ(+.98)EDFQF(sub L)LC(+57.02)PDGTK.K	N	27.27	1958.8390	16	-2.3	490.7159	4	48.37	1.31E4	F12:10863	1	558	573	Deamidation (NQ); Carbamidomethylation; Mutation	Q4:Deamidation (NQ):0.00;C11:Carbamidomethylation:1000.00
3	3	Q7TMC7|Q7TMC7_RAT	R.TAGWNIPMGLR(sub L)FSR.I	N	27.25	1604.8246	14	-3.7	803.4166	2	80.55	2.07E5	F21:19749	1	464	477	Mutation
3	3	Q7TMC7|Q7TMC7_RAT	R.TE(sub A)GWNIPMGLLFSR.I	N	27.23	1619.8130	14	-4.1	810.9105	2	94.95	1.25E4	F18:23778	1	464	477	Mutation
3	3	Q7TMC7|Q7TMC7_RAT	K.DLKQE(+14.02)DFQ(+.98)LLC(+57.02)PDGTK.K	N	27.08	1920.9138	16	11.8	641.3195	3	48.57	4.65E4	F14:10970	1	558	573	Methyl ester; Deamidation (NQ); Carbamidomethylation	E5:Methyl ester:0.00;Q8:Deamidation (NQ):11.12;C11:Carbamidomethylation:1000.00
3	3	Q7TMC7|Q7TMC7_RAT	K.DLFWK.G	N	26.94	707.3643	5	-5.1	708.3679	1	38.77	3.86E5	F5:8489	3	611	615
3	3	Q7TMC7|Q7TMC7_RAT	W.KGD(-18.01)KDC(+57.02)TGNFC(+57.02)LFR.S	N	26.90	1698.7606	14	13.7	567.2686	3	43.38		F19:10059	1	615	628	Dehydration; Carbamidomethylation	D3:Dehydration:0.00;C6:Carbamidomethylation:1000.00;C11:Carbamidomethylation:1000.00
3	3	Q7TMC7|Q7TMC7_RAT	K.AD(+15.99)RDQYELLC(+57.02)LDNTR.K	N	26.75	1896.8635	15	4.7	633.2981	3	38.84	6.67E3	F13:8414	2	223	237	Hydroxylation; Carbamidomethylation	D2:Hydroxylation:0.00;C10:Carbamidomethylation:1000.00
3	3	Q7TMC7|Q7TMC7_RAT	R.E(+57.02)(+57.02)GYN(+.98)GYTGAFQC(+57.02)LVEK.G	N	26.64	1949.8466	16	9.9	975.9402	2	76.41	3.42E4	F19:19147	1	517	532	Carbamidomethylation (DHKE X@N-term); Deamidation (NQ); Carbamidomethylation	E1:Carbamidomethylation (DHKE X@N-term):26.30;E1:Carbamidomethylation (DHKE X@N-term):26.30;N4:Deamidation (NQ):0.00;C12:Carbamidomethylation:1000.00
3	3	Q7TMC7|Q7TMC7_RAT	K.KPVTEFAT(+114.04)C(+57.02)HLAQAPN.H	N	26.33	1896.9152	16	4.3	633.3151	3	25.42	1.98E4	F19:5008	2	574	589	Ubiquitin; Carbamidomethylation	T8:Ubiquitin:22.37;C9:Carbamidomethylation:1000.00
3	3	Q7TMC7|Q7TMC7_RAT	K.FDEFFSQGC(+57.02)AP(+15.99)GYK.K	N	26.28	1667.6925	14	0.9	834.8543	2	45.78		F17:10067	1	483	496	Carbamidomethylation; Hydroxylation	C9:Carbamidomethylation:1000.00;P11:Hydroxylation:0.00
3	3	Q7TMC7|Q7TMC7_RAT	A.WAKDLK(+316.20)QEDFQLLC(+57.02)PDGTK.K	N	26.06	2607.3293	19	3.8	652.8421	4	50.88		F5:11676	2	555	573	Levuglandinyl-lysine pyrrole adduct; Carbamidomethylation	K6:Levuglandinyl-lysine pyrrole adduct:7.77;C14:Carbamidomethylation:1000.00
3	3	Q7TMC7|Q7TMC7_RAT	K.KPVTEFATC(+57.02)HLAQ(-18.01).A	N	25.97	1482.7289	13	-2.9	495.2488	3	26.10		F2:5069	1	574	586	Carbamidomethylation; Dehydration	C9:Carbamidomethylation:1000.00;Q13:Dehydration:2.87
3	3	Q7TMC7|Q7TMC7_RAT	H.Y(+57.02)LAVAVVK.K	N	25.92	918.5538	8	-5.9	460.2815	2	35.41	4.74E4	F19:7829	1	114	121	Carbamidomethylation (DHKE X@N-term)	Y1:Carbamidomethylation (DHKE X@N-term):45.25
3	3	Q7TMC7|Q7TMC7_RAT	K.GY(+120.03)YAVAVVK.A	N	25.82	1088.5671	9	-12.2	545.2842	2	45.40	3.08E4	F5:10232	1	432	440	O-Isopropylmethylphosphonylation	Y2:O-Isopropylmethylphosphonylation:14.02
3	3	Q7TMC7|Q7TMC7_RAT	L.L(+14.02)C(+57.02)PDGTK.K	N	25.66	803.3847	7	-3.0	804.3896	1	44.01		F11:10191	1	567	573	Methylation; Carbamidomethylation	L1:Methylation:32.97;C2:Carbamidomethylation:1000.00
3	3	Q7TMC7|Q7TMC7_RAT	D.LFWKGDKD(+14.02)C(+57.02)TGNFC(+57.02)LFR.S	N	25.52	2177.0186	17	0.0	545.2619	4	32.50		F10:6836	1	612	628	Methyl ester; Carbamidomethylation	D8:Methyl ester:0.00;C9:Carbamidomethylation:1000.00;C14:Carbamidomethylation:1000.00
3	3	Q7TMC7|Q7TMC7_RAT	S.RINHC(+57.02)M(sub K)FDEFFSQGC(+57.02)APGYK.K	N	25.37	2463.0559	20	13.5	822.0370	3	45.86	2.62E4	F4:10604	1	477	496	Carbamidomethylation; Mutation	C5:Carbamidomethylation:1000.00;C15:Carbamidomethylation:1000.00
3	3	Q7TMC7|Q7TMC7_RAT	K.GDE(sub K)DC(+57.02)TGNFC(+57.02)LFR.S	N	25.11	1589.6239	13	-1.3	530.8812	3	39.02	5.8E4	F9:8766	3	616	628	Carbamidomethylation; Mutation	C5:Carbamidomethylation:1000.00;C10:Carbamidomethylation:1000.00
3	3	Q7TMC7|Q7TMC7_RAT	K.KPVTEFY(sub A)TCHM(sub L)AQQ(sub A)PNHVVVSR.K	N	25.04	2570.2522	22	0.9	643.5709	4	26.92	2.74E4	F6:5327	1	574	595	Mutation
3	3	Q7TMC7|Q7TMC7_RAT	K.D(+56.06)C(+57.02)TGNFC(+57.02)LFR.S	N	24.95	1344.5955	10	13.1	673.3138	2	52.78		F1:12486	1	619	628	Diethylation; Carbamidomethylation	D1:Diethylation:1000.00;C2:Carbamidomethylation:1000.00;C7:Carbamidomethylation:1000.00
3	3	Q7TMC7|Q7TMC7_RAT	K.AS(+58.03)DSSINWNNLK.G	N	24.86	1405.6711	12	0.1	703.8429	2	30.34		F6:6261	1	441	452	2 3-dihydro-2 2-dimethyl-7-benzofuranol N-methyl carbamate	S2:2 3-dihydro-2 2-dimethyl-7-benzofuranol N-methyl carbamate:32.28
3	3	Q7TMC7|Q7TMC7_RAT	K.H(+57.02)TTIFEVLPQK(+57.02)AD(+57.02)R.D	N	24.81	1824.9482	14	-1.4	609.3225	3	40.64		F19:9289	1	212	225	Carbamidomethylation (DHKE X@N-term)	H1:Carbamidomethylation (DHKE X@N-term):14.62;K11:Carbamidomethylation (DHKE X@N-term):38.32;D13:Carbamidomethylation (DHKE X@N-term):31.93
3	3	Q7TMC7|Q7TMC7_RAT	K.FDEFFSQGC(+57.02)APGYK(+14.02)(+42.01).K	N	24.78	1707.7239	14	-4.7	854.8652	2	45.40		F7:10395	1	483	496	Carbamidomethylation; Methyl ester; Acetylation (K)	C9:Carbamidomethylation:1000.00;K14:Methyl ester:11.49;K14:Acetylation (K):1000.00
3	3	Q7TMC7|Q7TMC7_RAT	R.N(+42.01)GDGKE(+14.02)DLIWEILK.V	N	24.78	1684.8672	14	3.4	562.6316	3	75.10		F4:18365	1	260	273	Acetylation (N-term); Methyl ester	N1:Acetylation (N-term):1000.00;E6:Methyl ester:0.00
3	3	Q7TMC7|Q7TMC7_RAT	R.LYLGHSYVT(+114.04)AIR.N	N	24.77	1505.7991	12	0.6	502.9406	3	31.95		F5:6657	1	318	329	Ubiquitin	T9:Ubiquitin:0.00
3	3	Q7TMC7|Q7TMC7_RAT	K.F(+57.02)DEFFSQ(+.98)GC(+57.02)APGYK(+14.02).K	N	24.65	1723.7188	14	12.0	862.8770	2	55.34		F4:13177	1	483	496	Carbamidomethylation (DHKE X@N-term); Deamidation (NQ); Carbamidomethylation; Methyl ester	F1:Carbamidomethylation (DHKE X@N-term):0.00;Q7:Deamidation (NQ):1000.00;C9:Carbamidomethylation:1000.00;K14:Methyl ester:9.91
3	3	Q7TMC7|Q7TMC7_RAT	K.D(+57.02)LLFR.D	N	24.61	719.3966	5	3.2	360.7067	2	38.19	3.63E4	F9:8538	13	633	637	Carbamidomethylation (DHKE X@N-term)	D1:Carbamidomethylation (DHKE X@N-term):1000.00
3	3	Q7TMC7|Q7TMC7_RAT	R.NGDGKEDLIWEILK(+114.04).V	N	24.43	1742.8839	14	13.1	581.9762	3	71.44	8.22E3	F17:16815	1	260	273	Ubiquitin	K14:Ubiquitin:61.14
3	3	Q7TMC7|Q7TMC7_RAT	R.R(+57.02)VGD(+57.02)GAGGAFQ(+.98)PYLDSLR.Q	Y	24.42	1992.9653	18	4.3	665.3319	3	74.22	1.42E5	F11:18427	1	718	735	Carbamidomethylation (DHKE X@N-term); Deamidation (NQ)	R1:Carbamidomethylation (DHKE X@N-term):37.72;D4:Carbamidomethylation (DHKE X@N-term):41.98;Q11:Deamidation (NQ):1000.00
3	3	Q7TMC7|Q7TMC7_RAT	K.D(+57.02)LLFK(+57.02)DSAFGLLR.V	N	24.40	1607.8671	13	5.1	536.9657	3	82.21	1.15E4	F18:20442	1	297	309	Carbamidomethylation (DHKE X@N-term)	D1:Carbamidomethylation (DHKE X@N-term):12.35;K5:Carbamidomethylation (DHKE X@N-term):0.00
3	3	Q7TMC7|Q7TMC7_RAT	R.EGYNGYTGAFQC(+57.02)LVEK(+57.02).G	N	24.26	1891.8411	16	0.6	946.9284	2	55.26	4.86E4	F19:13365	1	517	532	Carbamidomethylation; Carbamidomethylation (DHKE X@N-term)	C12:Carbamidomethylation:1000.00;K16:Carbamidomethylation (DHKE X@N-term):9.34
3	3	Q7TMC7|Q7TMC7_RAT	R.NN(sub G)DGKEDLIWEILK.V	Y	24.18	1685.8624	14	2.3	562.9627	3	74.56	1.28E5	F21:18181	1	260	273	Mutation
3	3	Q7TMC7|Q7TMC7_RAT	R.EGYNGYTGAFK(sub Q)C(+57.02)LVEK.G	N	24.09	1834.8560	16	-2.9	918.4326	2	55.90	1.99E5	F5:12995	1	517	532	Carbamidomethylation; Mutation	C12:Carbamidomethylation:1000.00
3	3	Q7TMC7|Q7TMC7_RAT	K.S(+58.03)KDFQLFGSPLGK.D	N	24.07	1480.7799	13	-0.4	494.6004	3	56.76	3.05E4	F8:13681	1	284	296	2 3-dihydro-2 2-dimethyl-7-benzofuranol N-methyl carbamate	S1:2 3-dihydro-2 2-dimethyl-7-benzofuranol N-methyl carbamate:19.61
3	3	Q7TMC7|Q7TMC7_RAT	K.G(+57.02)TD(+57.02)FQLNQLQGK.K	N	24.05	1461.7212	12	4.2	731.8709	2	48.95	3.55E5	F11:11541	1	123	134	Carbamidomethylation (DHKE X@N-term)	G1:Carbamidomethylation (DHKE X@N-term):31.66;D3:Carbamidomethylation (DHKE X@N-term):39.83
3	3	Q7TMC7|Q7TMC7_RAT	K.KPVTEFATC(+57.02)H(+57.02)LAQAPN.H	N	23.85	1839.8938	16	1.5	614.3062	3	24.67	3.72E4	F19:4798	1	574	589	Carbamidomethylation; Carbamidomethylation (DHKE X@N-term)	C9:Carbamidomethylation:1000.00;H10:Carbamidomethylation (DHKE X@N-term):5.16
3	3	Q7TMC7|Q7TMC7_RAT	R.EGYNGYTGAFQ(+.98)C(+57.02)LVEK.G	N	23.80	1835.8036	16	5.7	918.9143	2	63.38	2.49E4	F13:14722	1	517	532	Deamidation (NQ); Carbamidomethylation	Q11:Deamidation (NQ):0.00;C12:Carbamidomethylation:1000.00
3	3	Q7TMC7|Q7TMC7_RAT	L.C(+57.02)LD(+21.98)NTRKPVDQYEDC(+57.02)YLAR.I	N	23.76	2437.0767	19	11.3	610.2833	4	23.05		F11:4355	1	232	250	Carbamidomethylation; Sodium adduct	C1:Carbamidomethylation:1000.00;D3:Sodium adduct:0.00;C15:Carbamidomethylation:1000.00
3	3	Q7TMC7|Q7TMC7_RAT	K.D(+57.02)(+57.02)FQLFGSPLGK.D	N	23.50	1321.6666	11	6.1	661.8446	2	82.39	2.68E4	F7:20011	1	286	296	Carbamidomethylation (DHKE X@N-term)	D1:Carbamidomethylation (DHKE X@N-term):10.33;D1:Carbamidomethylation (DHKE X@N-term):10.33
3	3	Q7TMC7|Q7TMC7_RAT	W.KGDKDC(+57.02)T(-18.01)GNFC(+57.02)LFR.S	N	23.44	1698.7606	14	14.2	567.2689	3	43.95		F17:9582	1	615	628	Carbamidomethylation; Dehydration	C6:Carbamidomethylation:1000.00;T7:Dehydration:0.00;C11:Carbamidomethylation:1000.00
3	3	Q7TMC7|Q7TMC7_RAT	R.D(+42.01)QYE(+14.02)LLC(+57.02)LDNTR.K	N	23.41	1594.7297	12	-6.7	798.3668	2	54.20		F19:13072	1	226	237	Acetylation (N-term); Methyl ester; Carbamidomethylation	D1:Acetylation (N-term):1000.00;E4:Methyl ester:38.32;C7:Carbamidomethylation:1000.00
3	3	Q7TMC7|Q7TMC7_RAT	K.FDEFFS(+58.03)QGC(+57.02)APGYK.K	N	23.31	1709.7269	14	2.6	855.8730	2	55.61		F19:13462	1	483	496	2 3-dihydro-2 2-dimethyl-7-benzofuranol N-methyl carbamate; Carbamidomethylation	S6:2 3-dihydro-2 2-dimethyl-7-benzofuranol N-methyl carbamate:1000.00;C9:Carbamidomethylation:1000.00
3	3	Q7TMC7|Q7TMC7_RAT	K.QEDFQP(sub L)LC(+57.02)PDGTK.K	N	23.30	1533.6769	13	11.1	767.8542	2	66.01		F6:15630	1	561	573	Carbamidomethylation; Mutation	C8:Carbamidomethylation:1000.00
3	3	Q7TMC7|Q7TMC7_RAT	R.VSTVLTAQK(+57.02)DLFWK.G	N	23.23	1691.9247	14	1.7	564.9832	3	47.16	2.44E4	F19:11128	1	602	615	Carbamidomethylation (DHKE X@N-term)	K9:Carbamidomethylation (DHKE X@N-term):0.00
3	3	Q7TMC7|Q7TMC7_RAT	R.E(+57.02)GVC(+57.02)PEGSIDSAPVK(+57.02).W	N	23.19	1657.7617	15	2.3	829.8900	2	27.54	2.49E5	F6:5495	1	333	347	Carbamidomethylation (DHKE X@N-term); Carbamidomethylation	E1:Carbamidomethylation (DHKE X@N-term):23.70;C4:Carbamidomethylation:1000.00;K15:Carbamidomethylation (DHKE X@N-term):7.94
3	3	Q7TMC7|Q7TMC7_RAT	K.K(+57.02)(+42.01)GTD(+14.02)FQLNQLQGK.K	N	23.17	1588.8209	13	-5.3	530.6115	3	24.35		F4:4643	1	122	134	Carbamidomethylation (DHKE X@N-term); Acetylation (K); Methyl ester	K1:Carbamidomethylation (DHKE X@N-term):29.08;K1:Acetylation (K):31.93;D4:Methyl ester:38.24
3	3	Q7TMC7|Q7TMC7_RAT	K.D(+57.02)LFWK(+57.02).G	N	23.06	821.4072	5	3.2	411.7122	2	44.54	1.51E4	F13:9906	3	611	615	Carbamidomethylation (DHKE X@N-term)	D1:Carbamidomethylation (DHKE X@N-term):1000.00;K5:Carbamidomethylation (DHKE X@N-term):1000.00
3	3	Q7TMC7|Q7TMC7_RAT	K.D(+57.02)(+57.02)LFWKGDKDC(+57.02)TGNFC(+57.02)LFR.S	N	23.04	2392.0728	18	-7.7	599.0209	4	67.24	2.06E4	F8:16518	1	611	628	Carbamidomethylation (DHKE X@N-term); Carbamidomethylation	D1:Carbamidomethylation (DHKE X@N-term):0.00;D1:Carbamidomethylation (DHKE X@N-term):0.00;C10:Carbamidomethylation:1000.00;C15:Carbamidomethylation:1000.00
3	3	Q7TMC7|Q7TMC7_RAT	K.Q(sub K)PVTEFATC(+57.02)HLAQAPNHVVVSR.K	N	22.93	2460.2332	22	-7.4	616.0610	4	24.75		F19:4820	1	574	595	Carbamidomethylation; Mutation	C9:Carbamidomethylation:1000.00
3	3	Q7TMC7|Q7TMC7_RAT	K.ASDSSINWNN(+.98)LK(+57.02)G.K	N	22.91	1462.6688	13	5.2	732.3455	2	28.62		F16:5870	1	441	453	Deamidation (NQ); Carbamidomethylation (DHKE X@N-term)	N10:Deamidation (NQ):0.00;K12:Carbamidomethylation (DHKE X@N-term):41.98
3	3	Q7TMC7|Q7TMC7_RAT	R.DQY(+31.99)ELLC(+57.02)LDNTR.K	N	22.85	1570.6934	12	4.5	786.3575	2	54.44	1.54E4	F17:12355	1	226	237	Dihydroxy; Carbamidomethylation	Y3:Dihydroxy:23.56;C7:Carbamidomethylation:1000.00
3	3	Q7TMC7|Q7TMC7_RAT	K.Q(-17.03)E(+57.02)DFQLLC(+57.02)PDGTK.K	N	22.58	1589.7031	13	5.4	795.8632	2	64.41		F17:14989	1	561	573	Pyro-glu from Q; Carbamidomethylation (DHKE X@N-term); Carbamidomethylation	Q1:Pyro-glu from Q:1000.00;E2:Carbamidomethylation (DHKE X@N-term):0.00;C8:Carbamidomethylation:1000.00
3	3	Q7TMC7|Q7TMC7_RAT	E.D(-18.01)FQLLC(+57.02)PDGTK.K	N	22.55	1274.5964	11	-3.6	638.3032	2	49.68	2.14E4	F19:11823	1	563	573	Dehydration; Carbamidomethylation	D1:Dehydration:34.75;C6:Carbamidomethylation:1000.00
3	3	Q7TMC7|Q7TMC7_RAT	K.GDKDC(+57.02)TGN(+228.11)FC(+57.02)LFR.S	N	22.54	1816.7872	13	-1.0	606.6024	3	45.40	3.78E4	F5:10233	1	616	628	Carbamidomethylation; 2 4-diacetamido-2 4 6-trideoxyglucopyranose	C5:Carbamidomethylation:1000.00;N8:2 4-diacetamido-2 4 6-trideoxyglucopyranose:1000.00;C10:Carbamidomethylation:1000.00
3	3	Q7TMC7|Q7TMC7_RAT	A.WAKDLK(+234.16)QEDFQLLC(+57.02)PDGTK.K	N	22.52	2525.2876	19	-14.6	632.3199	4	48.15		F4:11241	1	555	573	Michael addition of t-butyl hydroxylated BHT (BHTOH); Carbamidomethylation	K6:Michael addition of t-butyl hydroxylated BHT (BHTOH):22.45;C14:Carbamidomethylation:1000.00
3	3	Q7TMC7|Q7TMC7_RAT	R.NGDGKEDLIWEILK(+57.02).V	N	22.45	1685.8624	14	-1.7	562.9604	3	82.82		F20:20487	1	260	273	Carbamidomethylation (DHKE X@N-term)	K14:Carbamidomethylation (DHKE X@N-term):20.21
3	3	Q7TMC7|Q7TMC7_RAT	K.DFQLFGSPLGK(+21.98).D	N	22.39	1229.6056	11	13.3	615.8182	2	47.84	3.92E4	F20:11209	1	286	296	Sodium adduct	K11:Sodium adduct:32.22
3	3	Q7TMC7|Q7TMC7_RAT	R.EGYN(+.98)GYT(-18.01)GAFQC(+57.02)LVEK.G	N	22.35	1817.7930	16	6.9	909.9100	2	58.19	9.29E4	F19:14177	1	517	532	Deamidation (NQ); Dehydration; Carbamidomethylation	N4:Deamidation (NQ):8.82;T7:Dehydration:0.00;C12:Carbamidomethylation:1000.00
3	3	Q7TMC7|Q7TMC7_RAT	R.LYLGHSYVP(sub T)AIR.N	N	22.11	1387.7612	12	-8.8	694.8818	2	30.01		F19:6297	1	318	329	Mutation
2	2	sp|P12346|TRFE_RAT	K.KPVTEFATC(+57.02)HLAQAPNHVVVSR.K	N	138.90	2460.2695	22	9.8	616.0807	4	25.41	1.49E6	F5:4872	53	588	609	Carbamidomethylation	C9:Carbamidomethylation:1000.00
2	2	sp|P12346|TRFE_RAT	K.K(+57.02)PVTEFATC(+57.02)HLAQAPNHVVVSR.K	N	116.71	2517.2910	22	7.0	630.3344	4	26.99	7.73E5	F14:5257	30	588	609	Carbamidomethylation (DHKE X@N-term); Carbamidomethylation	K1:Carbamidomethylation (DHKE X@N-term):77.13;C9:Carbamidomethylation:1000.00
2	2	sp|P12346|TRFE_RAT	K.KPVTEFATC(+57.02)HLAQAPN(+.98)HVVVSR.K	N	109.10	2461.2537	22	6.7	616.3248	4	26.89	3.73E5	F19:5421	10	588	609	Carbamidomethylation; Deamidation (NQ)	C9:Carbamidomethylation:1000.00;N16:Deamidation (NQ):68.47
2	2	sp|P12346|TRFE_RAT	R.EGYN(+.98)GYTGAFQC(+57.02)LVEK.G	N	107.60	1835.8036	16	3.7	918.9125	2	60.13	1.29E6	F5:14111	228	531	546	Deamidation (NQ); Carbamidomethylation	N4:Deamidation (NQ):166.82;C12:Carbamidomethylation:1000.00
2	2	sp|P12346|TRFE_RAT	K.KPVTEFATC(+57.02)HLAQAPNH(+57.02)VVVSR.K	N	105.79	2517.2910	22	2.2	630.3314	4	26.24	5.22E5	F14:5060	20	588	609	Carbamidomethylation; Carbamidomethylation (DHKE X@N-term)	C9:Carbamidomethylation:1000.00;H17:Carbamidomethylation (DHKE X@N-term):93.60
2	2	sp|P12346|TRFE_RAT	K.LPE(+57.02)GTTYEEYLGAEYLQAVGNIR.K	N	102.60	2642.2864	23	-1.0	881.7686	3	86.69	1.04E6	F11:21807	12	660	682	Carbamidomethylation (DHKE X@N-term)	E3:Carbamidomethylation (DHKE X@N-term):0.00
2	2	sp|P12346|TRFE_RAT	K.K(+57.02)PVTEFATC(+57.02)HLAQAPN(+.98)HVVVSR.K	N	101.99	2518.2751	22	10.2	630.5825	4	28.28	2.49E5	F5:5655	16	588	609	Carbamidomethylation (DHKE X@N-term); Carbamidomethylation; Deamidation (NQ)	K1:Carbamidomethylation (DHKE X@N-term):42.89;C9:Carbamidomethylation:1000.00;N16:Deamidation (NQ):41.59
2	2	sp|P12346|TRFE_RAT	K.L(+57.02)PEGTTYEEYLGAEYLQAVGNIR.K	N	101.57	2642.2864	23	2.2	881.7714	3	87.00	2.71E5	F9:21534	30	660	682	Carbamidomethylation (DHKE X@N-term)	L1:Carbamidomethylation (DHKE X@N-term):0.00
2	2	sp|P12346|TRFE_RAT	K.K(+57.02)PVTEFATC(+57.02)HLAQAPNH(+57.02)VVVSR.K	N	101.24	2574.3125	22	5.8	644.5891	4	26.31	1.76E6	F19:5258	20	588	609	Carbamidomethylation (DHKE X@N-term); Carbamidomethylation	K1:Carbamidomethylation (DHKE X@N-term):121.83;C9:Carbamidomethylation:1000.00;H17:Carbamidomethylation (DHKE X@N-term):65.50
2	2	sp|P12346|TRFE_RAT	K.KPVTEFATC(+57.02)H(+57.02)LAQAPNHVVVSR.K	N	98.90	2517.2910	22	0.4	630.3303	4	24.78	5.95E5	F16:4800	18	588	609	Carbamidomethylation; Carbamidomethylation (DHKE X@N-term)	C9:Carbamidomethylation:1000.00;H10:Carbamidomethylation (DHKE X@N-term):30.64
2	2	sp|P12346|TRFE_RAT	K.K(+42.01)(+15.99)PVTEFATC(+57.02)HLAQAPNHVVVSR.K	N	97.37	2518.2751	22	12.5	630.5839	4	26.80		F7:5332	3	588	609	Acetylation (N-term); Hydroxylation; Carbamidomethylation	K1:Acetylation (N-term):1000.00;K1:Hydroxylation:12.28;C9:Carbamidomethylation:1000.00
2	2	sp|P12346|TRFE_RAT	R.EGYN(+.98)GYTGAFQ(+.98)C(+57.02)LVEK.G	N	95.94	1836.7876	16	9.1	919.4094	2	60.65		F19:14844	5	531	546	Deamidation (NQ); Carbamidomethylation	N4:Deamidation (NQ):1000.00;Q11:Deamidation (NQ):1000.00;C12:Carbamidomethylation:1000.00
2	2	sp|P12346|TRFE_RAT	K.C(+57.02)DEWSVSSN(+.98)GQIEC(+57.02)ESAESTEDC(+57.02)IDK.I	N	94.58	3035.1589	26	3.4	1012.7303	3	47.27	1.03E5	F5:10734	3	373	398	Carbamidomethylation; Deamidation (NQ)	C1:Carbamidomethylation:1000.00;N9:Deamidation (NQ):0.00;C14:Carbamidomethylation:1000.00;C23:Carbamidomethylation:1000.00
2	2	sp|P12346|TRFE_RAT	K.K(+57.02)PVTE(+57.02)FATC(+57.02)HLAQAPNHVVVSR.K	N	93.58	2574.3125	22	0.1	644.5854	4	26.40	9.83E5	F5:5143	12	588	609	Carbamidomethylation (DHKE X@N-term); Carbamidomethylation	K1:Carbamidomethylation (DHKE X@N-term):66.45;E5:Carbamidomethylation (DHKE X@N-term):22.07;C9:Carbamidomethylation:1000.00
2	2	sp|P12346|TRFE_RAT	K.FDEFFSQGC(+57.02)APGYK.K	N	92.40	1651.6976	14	1.8	826.8575	2	45.28	1.55E6	F19:10592	171	497	510	Carbamidomethylation	C9:Carbamidomethylation:1000.00
2	2	sp|P12346|TRFE_RAT	K.LPEGTTYEEYLGAEYLQAVGNIR.K	N	90.00	2585.2649	23	0.3	862.7625	3	86.05	4.98E5	F11:21633	42	660	682
2	2	sp|P12346|TRFE_RAT	R.EGVC(+57.02)PEGSIDSAPVK.W	N	89.05	1543.7188	15	5.0	772.8705	2	25.95	1.73E6	F19:5154	72	347	361	Carbamidomethylation	C4:Carbamidomethylation:1000.00
2	2	sp|P12346|TRFE_RAT	R.LYLGHSYVTAIR.N	N	85.98	1391.7561	12	-0.1	464.9259	3	30.79	8.94E5	F5:6343	126	332	343
2	2	sp|P12346|TRFE_RAT	K.DLKQEDFQLLC(+57.02)PDGTK.K	N	85.92	1905.9142	16	2.7	953.9669	2	47.96	4.91E5	F19:11347	205	572	587	Carbamidomethylation	C11:Carbamidomethylation:1000.00
2	2	sp|P12346|TRFE_RAT	K.HTTIFEVLPQK.A	N	85.55	1311.7186	11	-0.9	656.8660	2	34.06	1.29E6	F5:7236	92	226	236
2	2	sp|P12346|TRFE_RAT	K.KPVTEFATC(+57.02)H(+57.02)LAQAPN(+.98)HVVVSR.K	N	85.50	2518.2751	22	3.5	630.5782	4	26.77		F19:5385	1	588	609	Carbamidomethylation; Carbamidomethylation (DHKE X@N-term); Deamidation (NQ)	C9:Carbamidomethylation:1000.00;H10:Carbamidomethylation (DHKE X@N-term):9.30;N16:Deamidation (NQ):56.34
2	2	sp|P12346|TRFE_RAT	R.EGYNGYTGAFQC(+57.02)LVEK.G	N	85.45	1834.8196	16	2.0	918.4189	2	56.03	3.87E5	F19:13580	63	531	546	Carbamidomethylation	C12:Carbamidomethylation:1000.00
2	2	sp|P12346|TRFE_RAT	K.F(+57.02)DEFFSQGC(+57.02)APGYK.K	N	83.92	1708.7191	14	3.2	570.5822	3	54.94	1.05E5	F5:12735	158	497	510	Carbamidomethylation (DHKE X@N-term); Carbamidomethylation	F1:Carbamidomethylation (DHKE X@N-term):0.00;C9:Carbamidomethylation:1000.00
2	2	sp|P12346|TRFE_RAT	K.L(+57.02)PEGTTYEEYLGAEYLQ(+.98)AVGNIR.K	N	83.81	2643.2703	23	9.8	882.1060	3	86.53		F11:21763	4	660	682	Carbamidomethylation (DHKE X@N-term); Deamidation (NQ)	L1:Carbamidomethylation (DHKE X@N-term):8.22;Q17:Deamidation (NQ):25.18
2	2	sp|P12346|TRFE_RAT	K.SKDFQLFGSPLGK.D	N	83.07	1422.7506	13	-0.4	712.3823	2	42.47	5.59E5	F19:9801	102	298	310
2	2	sp|P12346|TRFE_RAT	K.K(+57.02)(+57.02)PVTEFATC(+57.02)HLAQAPNHVVVSR.K	N	82.41	2574.3125	22	4.2	644.5881	4	28.85		F19:5972	11	588	609	Carbamidomethylation (DHKE X@N-term); Carbamidomethylation	K1:Carbamidomethylation (DHKE X@N-term):28.70;K1:Carbamidomethylation (DHKE X@N-term):28.70;C9:Carbamidomethylation:1000.00
2	2	sp|P12346|TRFE_RAT	K.H(+57.02)QTVLENTN(+.98)GKNTAAWAK.D	N	82.36	2040.0024	18	1.8	681.0093	3	21.60	1.95E5	F7:3927	10	554	571	Carbamidomethylation (DHKE X@N-term); Deamidation (NQ)	H1:Carbamidomethylation (DHKE X@N-term):76.17;N9:Deamidation (NQ):33.18
2	2	sp|P12346|TRFE_RAT	K.K(+57.02)PVTEFATC(+57.02)H(+57.02)LAQAPNHVVVSR.K	N	82.31	2574.3125	22	4.2	644.5881	4	27.19	5.61E5	F10:5377	13	588	609	Carbamidomethylation (DHKE X@N-term); Carbamidomethylation	K1:Carbamidomethylation (DHKE X@N-term):59.30;C9:Carbamidomethylation:1000.00;H10:Carbamidomethylation (DHKE X@N-term):25.93
2	2	sp|P12346|TRFE_RAT	K.KPVTEFAT(-18.01)C(+57.02)HLAQAPNHVVVSR.K	N	81.90	2442.2590	22	10.1	489.4640	5	25.48	8.62E4	F5:4892	1	588	609	Dehydration; Carbamidomethylation	T8:Dehydration:36.24;C9:Carbamidomethylation:1000.00
2	2	sp|P12346|TRFE_RAT	K.KPVTEFATC(+57.02)HLAQ(+.98)APNHVVVSR.K	N	81.48	2461.2537	22	12.5	616.3284	4	25.97		F10:5039	10	588	609	Carbamidomethylation; Deamidation (NQ)	C9:Carbamidomethylation:1000.00;Q13:Deamidation (NQ):13.93
2	2	sp|P12346|TRFE_RAT	K.F(+57.02)DEFFSQGC(+57.02)APGYK(+57.02).K	N	80.59	1765.7406	14	2.1	883.8794	2	55.09	2.58E5	F19:13317	50	497	510	Carbamidomethylation (DHKE X@N-term); Carbamidomethylation	F1:Carbamidomethylation (DHKE X@N-term):0.00;C9:Carbamidomethylation:1000.00;K14:Carbamidomethylation (DHKE X@N-term):125.87
2	2	sp|P12346|TRFE_RAT	K.K(+57.02)PVTEFATC(+57.02)H(+57.02)LAQAPNH(+57.02)VVVSR.K	N	79.71	2631.3340	22	2.6	658.8425	4	26.49	4.72E5	F19:5308	2	588	609	Carbamidomethylation (DHKE X@N-term); Carbamidomethylation	K1:Carbamidomethylation (DHKE X@N-term):82.63;C9:Carbamidomethylation:1000.00;H10:Carbamidomethylation (DHKE X@N-term):6.68;H17:Carbamidomethylation (DHKE X@N-term):80.99
2	2	sp|P12346|TRFE_RAT	K.FDEFFSQGC(+57.02)APGYK(+57.02).K	N	79.41	1708.7191	14	7.5	855.3732	2	45.02	1.88E5	F5:10132	43	497	510	Carbamidomethylation; Carbamidomethylation (DHKE X@N-term)	C9:Carbamidomethylation:1000.00;K14:Carbamidomethylation (DHKE X@N-term):111.39
2	2	sp|P12346|TRFE_RAT	T.K(+43.01)KPVTEFATC(+57.02)HLAQAPNHVVVSR.K	N	79.28	2631.3704	23	-11.3	658.8424	4	30.15	4.41E5	F19:6337	4	587	609	Carbamylation; Carbamidomethylation	K1:Carbamylation:0.00;C10:Carbamidomethylation:1000.00
2	2	sp|P12346|TRFE_RAT	K.KPVTEFATC(+57.02)HLAQAPN(+.98)H(+57.02)VVVSR.K	N	78.95	2518.2751	22	1.9	630.5773	4	26.11	1.16E5	F11:5199	2	588	609	Carbamidomethylation; Deamidation (NQ); Carbamidomethylation (DHKE X@N-term)	C9:Carbamidomethylation:1000.00;N16:Deamidation (NQ):9.42;H17:Carbamidomethylation (DHKE X@N-term):37.14
2	2	sp|P12346|TRFE_RAT	K.GTDFQLNQLQGK.K	N	78.74	1347.6782	12	1.2	674.8472	2	31.28	5.89E5	F19:6659	52	123	134
2	2	sp|P12346|TRFE_RAT	K.S(+57.02)KDFQLFGSPLGK.D	N	77.57	1479.7721	13	0.9	740.8940	2	47.05	6.73E5	F19:11098	79	298	310	Carbamidomethylation (DHKE X@N-term)	S1:Carbamidomethylation (DHKE X@N-term):17.01
2	2	sp|P12346|TRFE_RAT	K.GDKDC(+57.02)TGNFC(+57.02)LFR.S	N	77.55	1588.6763	13	5.2	530.5688	3	31.71	7.01E5	F5:6590	113	630	642	Carbamidomethylation	C5:Carbamidomethylation:1000.00;C10:Carbamidomethylation:1000.00
2	2	sp|P12346|TRFE_RAT	R.EGYN(+.98)GYTGAFQC(+57.02)LVEKG.D	N	77.41	1892.8251	17	1.4	947.4211	2	60.14	2.7E5	F7:14288	34	531	547	Deamidation (NQ); Carbamidomethylation	N4:Deamidation (NQ):71.72;C12:Carbamidomethylation:1000.00
[truncated: 3,960 more rows]
